# Supplementary material for: The tectonic complex regulates membrane protein composition in the photoreceptor cilium
Source: Nat Commun. 2023 Sep 13;14:5671. doi: 10.1038/s41467-023-41450-z (PMC10500017; doi:10.1038/s41467-023-41450-z)
Supplement: Supplementary file 4 — Supplementary Dataset 1 [file 41467_2023_41450_MOESM4_ESM.xlsx]

## Sheet: Proteins Only
Gene Symbol	Protein FDR Confidence: Combined	Accession	Description	Exp. q-value: Combined	Sum PEP Score	Coverage [%]	# Peptides	# PSMs	# Unique Peptides	# AAs	MW [kDa]	calc. pI	Abundance Ratio: (Tctn1FHet ROS at 3M) / (Tctn1FKO ROS at 3M)	Abundance Ratio: (WT B6 ROS at 3M) / (Tctn1FKO ROS at 3M)	Abundance Ratio: (Tctn1FHet ROS at 3M) / (WT B6 ROS at 3M)	Abundance Ratio (log2): (Tctn1FHet ROS at 3M) / (Tctn1FKO ROS at 3M)	Abundance Ratio (log2): KO / HET	Abundance Ratio (log2): (WT B6 ROS at 3M) / (Tctn1FKO ROS at 3M)	AVG Abundance Ratio WTandHet/KO	AVG Abundance Ratio KO/HetandWT	Abundance Ratio (log2): (Tctn1FHet ROS at 3M) / (WT B6 ROS at 3M)	Abundance Ratio P-Value: (Tctn1FHet ROS at 3M) / (Tctn1FKO ROS at 3M)	Abundance Ratio P-Value: (WT B6 ROS at 3M) / (Tctn1FKO ROS at 3M)	Abundance Ratio P-Value: (Tctn1FHet ROS at 3M) / (WT B6 ROS at 3M)	Abundance Ratio Adj. P-Value: (Tctn1FHet ROS at 3M) / (Tctn1FKO ROS at 3M)	Abundance Ratio Adj. P-Value: (WT B6 ROS at 3M) / (Tctn1FKO ROS at 3M)	AVG P Value Ratio Adj. WTandHet/KO	Abundance Ratio Adj. P-Value: (Tctn1FHet ROS at 3M) / (WT B6 ROS at 3M)	Abundance Ratio Variability [%]: (Tctn1FHet ROS at 3M) / (Tctn1FKO ROS at 3M)	Abundance Ratio Variability [%]: (WT B6 ROS at 3M) / (Tctn1FKO ROS at 3M)	Abundance Ratio Variability [%]: (Tctn1FHet ROS at 3M) / (WT B6 ROS at 3M)	Abundances (Grouped): Tctn1FHet ROS at 3M	Abundances (Grouped): Tctn1FKO ROS at 3M	Abundances (Grouped): WT B6 ROS at 3M	Abundances (Grouped) CV [%]: Tctn1FHet ROS at 3M	Abundances (Grouped) CV [%]: Tctn1FKO ROS at 3M	Abundances (Grouped) CV [%]: WT B6 ROS at 3M	Abundances (Scaled): F1: 128, Sample, Tctn1FHet ROS at 3M, Right, 1	Abundances (Scaled): F1: 129, Sample, Tctn1FHet ROS at 3M, Left, 2	Abundances (Scaled): F1: 130, Sample, Tctn1FKO ROS at 3M, Right, 1	Abundances (Scaled): F1: 131, Sample, Tctn1FKO ROS at 3M, Left, 2	Abundances (Scaled): F1: 126, Sample, WT B6 ROS at 3M, Right, 1	Abundances (Scaled): F1: 127, Sample, WT B6 ROS at 3M, Left, 2	Abundances (Normalized): F1: 128, Sample, Tctn1FHet ROS at 3M, Right, 1	Abundances (Normalized): F1: 129, Sample, Tctn1FHet ROS at 3M, Left, 2	Abundances (Normalized): F1: 130, Sample, Tctn1FKO ROS at 3M, Right, 1	Abundances (Normalized): F1: 131, Sample, Tctn1FKO ROS at 3M, Left, 2	Abundances (Normalized): F1: 126, Sample, WT B6 ROS at 3M, Right, 1	Abundances (Normalized): F1: 127, Sample, WT B6 ROS at 3M, Left, 2
Btc	High	Q05928	Probetacellulin OS=Mus musculus OX=10090 GN=Btc PE=1 SV=1	0	14.868	20	2	6	2	177	19.7	8.19	0.05	0.034	1.441	-4.33	4.33	-4.86	-1.62	4.595	0.53	1e-17	1e-17	0.0124781	9.345e-15	2.8035e-14	1.869e-14	0.183958	6.83	9.15	2.32	13.7	276.7	9.5	2.81	3.7	5.02	13.5	14	284	269.5	9.2	9.9	166.1	172.8	3501.5	3323	113.5	121.8
Stx3	High	Q64704	Syntaxin-3 OS=Mus musculus OX=10090 GN=Stx3 PE=1 SV=1	0	266.488	54	23	157	23	289	33.2	5.45	0.074	0.081	0.906	-3.77	3.77	-3.62	-1.20667	3.695	-0.14	1e-17	6.66134e-15	0.592857	9.345e-15	9.33753e-12	4.67344e-12	0.976361	1.58	6.22	4.63	19.1	259.8	21.1	0.91	0.6	5.33	19	19.2	260.9	258.7	20.3	21.9	3517.3	3562.9	48359.5	47951.7	3762.1	4056.6
Slco4a1	High	Q8K078	Solute carrier organic anion transporter family member 4A1 OS=Mus musculus OX=10090 GN=Slco4a1 PE=1 SV=2	0.001	7.82	4	3	3	3	723	77.6	7.85	0.117	0.129	0.911	-3.09	3.09	-2.96	-0.986667	3.025	-0.13	2.88658e-15	1.86638e-10	0.601859	2.31215e-12	1.15804e-07	5.79031e-08	0.978268	1.58	15.23	16.81	28.2	240.8	31	0.48	1.98	16.41	28.1	28.3	237.2	244	27.6	34.8	84	84.6	708.4	728.6	82.3	104
Slc38a3	High	Q9DCP2	Sodium-coupled neutral amino acid transporter 3 OS=Mus musculus OX=10090 GN=Slc38a3 PE=1 SV=1	0	58.459	19	10	43	10	505	55.6	7.09	0.101	0.078	1.299	-3.31	3.31	-3.69	-1.23	3.5	0.38	1.24345e-14	2.44249e-15	0.0890729	7.74669e-12	4.56502e-12	6.15585e-12	0.574663	3.3	3.4	0.1	25.7	254.5	19.8	4.45	1.3	4.55	24.9	26.5	252.2	256.8	19.2	20.4	1275.7	1358.6	12918.2	13158.7	981.4	1046.6
Slc6a6	High	O35316	Sodium- and chloride-dependent taurine transporter OS=Mus musculus OX=10090 GN=Slc6a6 PE=1 SV=2	0	51.885	20	11	28	9	621	69.8	7.23	0.12	0.12	0.997	-3.06	3.06	-3.06	-1.02	3.06	0	9.3392e-13	4.49283e-11	0.94362	4.76044e-10	4.19855e-08	2.12308e-08	0.992535	1.02	1.69	2.71	29	242	29.1	1.1	0.13	1.49	29.2	28.7	242.2	241.8	28.8	29.4	1073	1056.5	8905.1	8889.1	1057.2	1079.6
Cetn3	High	A0A286YD15	Centrin-3 (Fragment) OS=Mus musculus OX=10090 GN=Cetn3 PE=1 SV=1	0.001	4.685	16	2	2	2	97	11.4	4.75	6.242	6.849	0.911	2.64	-2.64	2.78	0.926667	-2.71	-0.13	1.53477e-12	6.04487e-09	0.611864	5.73698e-10	1.61398e-06	8.07277e-07	0.978268	14.8	11.37	26.26	132.9	21.3	145.8	4.41	9.67	20.37	128.1	136.3	22.7	19.8	167.7	125.4	296.7	315.7	52.5	45.8	388.2	290.5
Antxr2	High	Q6DFX2	Anthrax toxin receptor 2 OS=Mus musculus OX=10090 GN=Antxr2 PE=1 SV=1	0	51.185	27	11	15	11	487	53.2	7.56	0.123	0.086	1.423	-3.03	3.03	-3.54	-1.18	3.285	0.51	1.66622e-12	2.84217e-14	0.0375842	5.83907e-10	3.18721e-11	3.0789e-10	0.37358	11.33	23.31	11.91	30.4	248.2	21.4	9.31	1.47	20.53	32.5	28.4	245.4	250.5	24.7	18.5	582.7	510.7	4405.5	4498.1	443.9	331.3
Podxl	High	Q9R0M4	Podocalyxin OS=Mus musculus OX=10090 GN=Podxl PE=1 SV=2	0	21.186	20	6	7	6	503	53.4	4.97	0.178	0.178	1.001	-2.49	2.49	-2.49	-0.83	2.49	0	2.9321e-12	7.15313e-08	0.92425	9.67075e-10	1.74381e-05	8.71953e-06	0.992535	18.26	14.58	3.66	39.3	221.4	39.3	14.81	2.5	11.35	35.4	43.6	225	217.2	36.2	42.5	121.8	150.3	774.7	747.8	124.7	146.5
Hcn4	High	B2RY58	Hyperpolarization-activated, cyclic nucleotide-gated K+ 4 OS=Mus musculus OX=10090 GN=Hcn4 PE=1 SV=1	0	9.823	2	3	4	1	1201	129	9.04	0.184	0.2	0.923	-2.44	2.44	-2.32	-0.773333	2.38	-0.12	3.95439e-12	3.69695e-07	0.760538	1.23179e-09	6.6867e-05	3.34341e-05	0.992535	19.69	17.33	2.34	39.9	216.8	43.3	18.28	0.35	16.08	35	45.4	216.9	215.8	38.5	48.4	18.2	23.6	112.5	112	20	25.1
Scml2	Medium	B1AVB3	Scm polycomb group protein-like 2 OS=Mus musculus OX=10090 GN=Scml2 PE=1 SV=1	0.029	1.917	1	1	1	1	969	106.7	9.54	5.833	7.68	0.759	2.54	-2.54	2.94	0.98	-2.74	-0.4	2.68157e-11	2.68495e-10	0.111364	6.01422e-09	1.15804e-07	6.0909e-08	0.63264	11.04	27.7	39.01	120.6	20.7	158.8	18.37	7.95	18.21	105	136.3	19.4	21.7	179.3	138.4	101.8	132.3	18.8	21	173.9	134.2
Scamp5	High	Q9JKD3	Secretory carrier-associated membrane protein 5 OS=Mus musculus OX=10090 GN=Scamp5 PE=1 SV=1	0	45.043	39	5	32	5	235	26.1	8.54	0.14	0.143	0.974	-2.84	2.84	-2.8	-0.933333	2.82	-0.04	3.54226e-11	1.51011e-09	0.942608	7.63901e-09	6.04799e-07	3.06219e-07	0.992535	4.38	9.3	4.91	32.6	233.8	33.5	2.94	1.24	7.62	32	33.3	235.8	231.7	31.8	35.4	1667.9	1738.7	12307.7	12094.1	1657.3	1846
Ndrg3	High	Q9QYF9	Protein NDRG3 OS=Mus musculus OX=10090 GN=Ndrg3 PE=1 SV=1	0	70.684	42	10	24	10	375	41.5	5.25	0.147	0.145	1.008	-2.77	2.77	-2.78	-0.926667	2.775	0.01	1.05997e-10	1.98697e-09	0.997423	2.20121e-08	7.4273e-07	3.82371e-07	0.999918	10.22	5.42	4.79	34	232.2	33.8	6.65	3.09	2.08	32.5	35.7	237.2	227.1	33.3	34.3	546.3	600.2	3993.7	3823	560	576.8
Ndrg1	High	Q62433	Protein NDRG1 OS=Mus musculus OX=10090 GN=Ndrg1 PE=1 SV=1	0	119.965	33	8	29	8	394	43	6.1	0.154	0.18	0.86	-2.7	2.7	-2.48	-0.826667	2.59	-0.22	3.34225e-10	8.75154e-08	0.410181	6.69285e-08	2.04458e-05	1.02564e-05	0.936398	0.47	1.76	2.23	34.7	224.9	40.4	0.46	0.91	2.59	34.6	34.8	223.4	226.3	39.7	41.1	1147.2	1154.7	7405.3	7501.1	1314.8	1363.8
Stxbp1	High	O08599	Syntaxin-binding protein 1 OS=Mus musculus OX=10090 GN=Stxbp1 PE=1 SV=2	0	545.288	84	58	319	57	594	67.5	6.96	0.17	0.146	1.161	-2.56	2.56	-2.77	-0.923333	2.665	0.22	2.51364e-09	2.24068e-09	0.288863	4.85999e-07	7.85217e-07	6.35608e-07	0.888636	5.88	6.42	12.31	38.7	227.9	33.4	6.26	0.66	5.46	37	40.5	226.8	228.9	34.7	32.1	13057.1	14267.1	79958.4	80703.9	12222.1	11313.3
Slc16a3	High	P57787	Monocarboxylate transporter 4 OS=Mus musculus OX=10090 GN=Slc16a3 PE=1 SV=1	0	10.325	6	3	6	3	470	50.3	7.96	0.185	0.188	0.982	-2.43	2.43	-2.41	-0.803333	2.42	-0.03	2.98234e-09	1.93762e-07	0.914752	5.574e-07	3.88008e-05	1.96791e-05	0.992535	3.78	6.21	2.43	40.4	218.4	41.2	0.24	3.36	2.56	40.5	40.3	213.3	223.6	41.9	40.4	460.8	459.2	2428.1	2546.3	477	460.1
Tnip1	High	D3Z3B6	TNFAIP3-interacting protein 1 (Fragment) OS=Mus musculus OX=10090 GN=Tnip1 PE=1 SV=1	0	13.272	8	2	3	2	272	29.4	5.44	0.23	0.262	0.877	-2.12	2.12	-1.93	-0.643333	2.025	-0.19	4.32723e-09	2.71412e-05	0.459941	7.13611e-07	0.00190226	0.000951487	0.959744	17.92	19.04	1.11	46.2	201.2	52.7	9.69	7.34	10.74	43	49.4	211.5	190.6	48.7	56.7	77.8	89.3	382.6	344.8	88.1	102.6
Spata7	High	Q80VP2	Spermatogenesis-associated protein 7 homolog OS=Mus musculus OX=10090 GN=Spata7 PE=1 SV=1	0	11.905	5	4	7	4	582	65.6	6.7	4.443	5.397	0.823	2.15	-2.15	2.43	0.81	-2.29	-0.28	8.48896e-09	3.68363e-07	0.220099	1.32215e-06	6.6867e-05	3.40946e-05	0.80586	2.84	17.72	20.58	123	27.7	149.4	2.75	0.05	16.74	120.2	124.9	27.6	27.6	167.6	132.1	648.4	674.2	148.8	148.8	904.4	713
Kcnj14	High	Q8JZN3	ATP-sensitive inward rectifier potassium channel 14 OS=Mus musculus OX=10090 GN=Kcnj14 PE=2 SV=1	0	56.165	32	11	19	11	434	47.6	5.71	0.184	0.174	1.052	-2.45	2.45	-2.52	-0.84	2.485	0.07	1.33339e-08	5.2794e-08	0.794704	1.96745e-06	1.34553e-05	7.71135e-06	0.992535	5.42	1.61	3.81	40.6	220.9	38.5	5.99	0.82	2.36	38.9	42.3	219.6	222.2	37.9	39.2	499.4	543.6	2821.9	2855	486.9	503.4
Slc11a2	Medium	P49282	Natural resistance-associated macrophage protein 2 OS=Mus musculus OX=10090 GN=Slc11a2 PE=1 SV=2	0.025	1.986	2	1	1	1	568	62.3	5.99	0.252	0.305	0.826	-1.99	1.99	-1.71	-0.57	1.85	-0.28	1.32012e-08	0.00015099	0.361277	1.96745e-06	0.00814037	0.00407117	0.917318	10.21	2.28	7.93	48.5	192.7	58.8	15.34	5.66	7.83	43.5	54	184.8	200.2	55.5	62	23.7	29.5	100.9	109.4	30.3	33.9
Cep68	High	Q3TRP8	Centrosomal protein of 68 kDa OS=Mus musculus OX=10090 GN=Cep68 PE=1 SV=1	0	8.95	3	1	1	1	633	67.7	5.94	4.297	3.709	1.159	2.1	-2.1	1.89	0.63	-1.995	0.21	2.26733e-08	8.17352e-05	0.402802	3.17823e-06	0.00492784	0.00246551	0.932623	15.03	11.76	3.26	143.1	33.3	123.5	12.23	2.05	9.14	130.9	155.7	33.7	32.7	115.5	131.5	48.8	58	12.6	12.2	43	49
Ptp4a3	High	Q9D658	Protein tyrosine phosphatase type IVA 3 OS=Mus musculus OX=10090 GN=Ptp4a3 PE=1 SV=1	0.001	5.322	10	2	2	2	173	19.6	9.32	0.244	0.22	1.111	-2.04	2.04	-2.19	-0.73	2.115	0.15	3.94496e-08	2.17726e-06	0.526508	5.14404e-06	0.000277453	0.000141298	0.964378	11.58	4.61	16.2	50	205	45	2.11	8.91	13.28	50.6	49.2	192.1	217.9	40.9	49.3	90.8	88.2	344.5	390.9	73.3	88.5
Jam2	High	Q9JI59	Junctional adhesion molecule B OS=Mus musculus OX=10090 GN=Jam2 PE=1 SV=1	0	15.157	14	4	6	4	298	33	8.4	0.224	0.203	1.108	-2.16	2.16	-2.3	-0.766667	2.23	0.15	4.18006e-08	6.23686e-07	0.500384	5.20835e-06	9.71391e-05	5.11737e-05	0.964378	7.37	12.59	5.21	47.2	210.2	42.6	5.32	1.71	10.27	45.4	49	212.7	207.6	39.6	45.8	228.2	246.1	1068.5	1043.1	198.8	229.9
Tax1bp1	High	Q3UKC1	Tax1-binding protein 1 homolog OS=Mus musculus OX=10090 GN=Tax1bp1 PE=1 SV=2	0	36.166	15	12	14	12	814	93.6	5.33	0.21	0.198	1.056	-2.25	2.25	-2.33	-0.776667	2.29	0.08	4.77783e-08	4.52345e-07	0.736222	5.82376e-06	7.92593e-05	4.25415e-05	0.992535	5.72	0.25	5.47	44.7	213	42.3	4.01	1.44	1.2	45.9	43.4	210.9	215.2	41.9	42.6	361.1	341.1	1657	1691.2	329.4	335.1
Uba5	High	D6RH76	Ubiquitin-like modifier-activating enzyme 5 OS=Mus musculus OX=10090 GN=Uba5 PE=1 SV=1	0.009	2.828	12	1	1	1	130	14.6	8.95	0.235	0.325	0.725	-2.09	2.09	-1.62	-0.54	1.855	-0.46	7.36762e-08	0.000282273	0.134734	8.26205e-06	0.0131019	0.0065551	0.69757	198.16	194.47	2.23	45.3	192.3	62.4	13.18	108.12	11.08	36.7	30.4	51.8	388.6	49.9	42.6	12.8	10.6	18.1	135.4	17.4	14.9
Cacng7	High	P62956	Voltage-dependent calcium channel gamma-7 subunit OS=Mus musculus OX=10090 GN=Cacng7 PE=1 SV=1	0.001	5.599	9	1	1	1	275	31	7.12	0.261	0.228	1.146	-1.94	1.94	-2.13	-0.71	2.035	0.2	7.57268e-08	2.03801e-06	0.498209	8.3255e-06	0.000272074	0.0001402	0.964378	33.74	38.22	4.36	52.6	201.5	45.9	23.43	8.25	27.45	61.8	44.2	188.8	212.2	55.5	37.5	17.8	12.8	54.5	61.3	16	10.8
Marveld3	Medium	Q9D956	MARVEL domain-containing protein 3 OS=Mus musculus OX=10090 GN=Marveld3 PE=2 SV=1	0.035	1.78	2	1	1	1	376	42.1	8.82	0.272	0.381	0.713	-1.88	1.88	-1.39	-0.463333	1.635	-0.49	8.11839e-08	0.00186675	0.0760136	8.58864e-06	0.0644649	0.0322367	0.523043	9.65	45.83	35.83	49.3	181.5	69.1	7.92	1.27	40.61	51.6	46.2	178.1	181.3	91.9	50.9	33.7	30.2	116.3	118.4	60.1	33.3
Slc4a7	High	F8VQC9	Anion exchange protein OS=Mus musculus OX=10090 GN=Slc4a7 PE=1 SV=1	0	45.21	11	11	13	9	1131	127.1	6.44	0.207	0.256	0.81	-2.27	2.27	-1.97	-0.656667	2.12	-0.3	1.18151e-07	1.94716e-05	0.195689	1.03512e-05	0.00153015	0.000770249	0.784518	1.45	18.34	16.88	42.5	205.1	52.4	1.91	0.52	17.87	41.8	43	204.1	205.6	46.1	59.4	820.6	843	4003.4	4033.1	904.2	1165.8
A2m	High	Q6GQT1	Alpha-2-macroglobulin-P OS=Mus musculus OX=10090 GN=A2m PE=2 SV=2	0	80.387	17	18	21	18	1474	164.2	6.61	0.209	0.25	0.835	-2.26	2.26	-2	-0.666667	2.13	-0.26	1.43126e-07	1.47362e-05	0.289207	1.21592e-05	0.00140044	0.000706298	0.888636	24.59	13.85	10.67	43	205.5	51.5	14.35	8.95	4.23	47.5	38.7	192.5	218.5	52.9	49.8	1493.5	1218.4	6053.4	6870.9	1664	1567.4
Prcd	High	Q00LT2	Photoreceptor disk component PRCD OS=Mus musculus OX=10090 GN=Prcd PE=1 SV=1	0	34.363	57	3	17	3	53	5.9	9.14	3.78	3.467	1.09	1.92	-1.92	1.79	0.596667	-1.855	0.12	1.92179e-07	0.000193513	0.611096	1.56167e-05	0.00977502	0.00489532	0.978268	20.7	3.94	24.68	137.5	36.4	126.1	1.6	17.98	21.66	135.1	138.2	41.1	31.8	146.3	107.4	760.6	778	231.2	179.1	823.3	604.6
Shisa2	High	Q8QZV2	Protein shisa-2 homolog OS=Mus musculus OX=10090 GN=Shisa2 PE=2 SV=1	0	25.886	17	4	5	4	295	31.4	7.83	0.276	0.261	1.06	-1.86	1.86	-1.94	-0.646667	1.9	0.08	2.16556e-07	2.57105e-05	0.73308	1.73461e-05	0.00189683	0.000957087	0.992535	18.52	14.64	3.85	53.9	195.2	50.9	19.66	2.17	16.04	61.8	46.7	197.6	191.6	56.9	45.3	106.4	80.4	339.8	329.6	97.8	77.9
Ift20	High	Z4YJL9	Intraflagellar transport protein 20 homolog (Fragment) OS=Mus musculus OX=10090 GN=Ift20 PE=1 SV=1	0	11.204	26	2	2	2	111	12.7	5.63	3.595	3.291	1.092	1.85	-1.85	1.72	0.573333	-1.785	0.13	2.49334e-07	0.00025065	0.557951	1.94169e-05	0.0121155	0.00606744	0.971569	18.01	23.88	5.82	136.8	38	125.2	9.87	7.24	15.38	146.1	127	36	39.9	139.1	111.8	246.9	214.7	60.8	67.4	235.1	189
Sppl2b	High	Q3TD49	Signal peptide peptidase-like 2B OS=Mus musculus OX=10090 GN=Sppl2b PE=1 SV=2	0	16.781	10	4	4	4	578	63.8	7.62	0.274	0.214	1.28	-1.87	1.87	-2.22	-0.74	2.045	0.36	3.34828e-07	1.51153e-06	0.10916	2.57175e-05	0.00020671	0.000116214	0.631644	5.09	16.52	11.41	55.3	201.5	43.2	3.17	1.68	13.99	56.5	54	199	203.8	47.7	39.1	218.6	209	770.2	788.8	184.5	151.3
Cetn2	High	Q9R1K9	Centrin-2 OS=Mus musculus OX=10090 GN=Cetn2 PE=1 SV=1	0	51.335	59	7	14	7	172	19.8	5	4.377	4.143	1.056	2.13	-2.13	2.05	0.683333	-2.09	0.08	4.11188e-07	1.92165e-05	0.668731	3.11558e-05	0.00153015	0.000780651	0.987489	0.77	18.38	17.6	137.9	31.5	130.6	7.36	8.1	9.37	130.7	145	29.7	33.3	139.3	122	1036.3	1150.2	235.6	264.2	1104.4	967.2
Cnnm2	High	Q3TWN3	Metal transporter CNNM2 OS=Mus musculus OX=10090 GN=Cnnm2 PE=1 SV=3	0	41.024	11	9	15	5	875	96.6	6.21	0.276	0.3	0.92	-1.86	1.86	-1.74	-0.58	1.8	-0.12	4.39545e-07	0.000157186	0.665464	3.28604e-05	0.00839373	0.00421329	0.987367	5.55	26.45	32.11	52.5	190.4	57.1	3.65	1.64	26.43	53.7	51	187.5	191.9	47.1	68.7	99	94.1	345.7	353.9	86.8	126.7
Dnajc5	High	P60904	DnaJ homolog subfamily C member 5 OS=Mus musculus OX=10090 GN=Dnajc5 PE=1 SV=1	0	144.981	62	13	70	1	198	22.1	5.07	0.279	0.239	1.168	-1.84	1.84	-2.06	-0.686667	1.95	0.22	4.70223e-07	7.73225e-06	0.324706	3.46913e-05	0.000850093	0.000442392	0.905687	2.59	8.1	10.69	55.2	197.5	47.3	8.95	6.49	1.23	51.7	58.7	188.5	206.6	47.6	46.8	221.6	251.5	806.9	884.6	203.9	200.4
Rgs20	High	E9Q720	Regulator of G-protein-signaling 20 OS=Mus musculus OX=10090 GN=Rgs20 PE=1 SV=1	0	11.789	18	5	7	5	372	41.6	5.26	0.251	0.257	0.977	-2	2	-1.96	-0.653333	1.98	-0.03	9.75645e-07	2.07899e-05	0.956129	7.10447e-05	0.00159684	0.000833941	0.992903	3.44	12.52	9.08	49.9	199	51.1	2.55	0.73	11.18	49	50.8	199.9	197.9	47.2	55.3	108.5	112.4	442.7	438.1	104.5	122.4
Nphp1	High	Q3TWM5	Nephrocystin-1 OS=Mus musculus OX=10090 GN=Nphp1 PE=1 SV=1	0	18.804	13	8	9	8	690	77.3	5.17	4.05	4.659	0.869	2.02	-2.02	2.22	0.74	-2.12	-0.2	1.06065e-06	3.58607e-06	0.42836	7.43381e-05	0.00042781	0.000251074	0.94339	3.75	15.05	11.29	125.1	30.9	144	0.32	3.89	10.42	124.7	125.3	30	31.7	154.8	133.5	969.3	973.7	233.4	246.6	1203.3	1038.2
Tctn2	High	Q2MV57	Tectonic-2 OS=Mus musculus OX=10090 GN=Tctn2 PE=1 SV=2	0	15.89	8	4	5	4	700	77.1	5.66	3.49	3.668	0.952	1.8	-1.8	1.88	0.626667	-1.84	-0.07	1.33673e-06	6.87714e-05	0.791203	9.25312e-05	0.00430389	0.00219821	0.992535	5.66	22.22	27.96	128.3	36.8	134.9	10.89	5.5	15.55	118.3	138.1	35.2	38.1	150	120.3	246.1	287.2	73.3	79.2	312	250.2
Hcn1	High	O88704	Potassium/sodium hyperpolarization-activated cyclic nucleotide-gated channel 1 OS=Mus musculus OX=10090 GN=Hcn1 PE=1 SV=1	0	108.848	21	19	33	17	910	102.4	8.37	0.243	0.246	0.986	-2.04	2.04	-2.02	-0.673333	2.03	-0.02	1.90193e-06	1.14707e-05	0.994959	0.00013005	0.00114851	0.000639279	0.999918	6.14	0.04	6.1	48.9	201.5	49.6	6.41	0.56	0.59	46.7	51.1	200.7	202.3	49.4	49.8	1316.1	1441	5656.7	5701.3	1391.1	1402.8
Slc12a6	High	Q924N4	Solute carrier family 12 member 6 OS=Mus musculus OX=10090 GN=Slc12a6 PE=1 SV=2	0	51.817	9	12	20	7	1150	127.4	7.03	0.266	0.301	0.883	-1.91	1.91	-1.73	-0.576667	1.82	-0.18	4.30615e-06	0.000164557	0.488082	0.000284054	0.00854324	0.00441365	0.964378	4.21	6.85	2.64	50.9	191.5	57.6	5.7	1.69	8.21	48.9	53	189.1	193.7	54.4	61.1	370.8	402	1435.4	1470.2	412.6	463.5
Mdm1	High	B2RPU6	Nuclear protein MDM1 OS=Mus musculus OX=10090 GN=Mdm1 PE=1 SV=1	0	286.823	59	44	104	44	718	80.8	9.44	3.864	3.65	1.059	1.95	-1.95	1.87	0.623333	-1.91	0.08	5.33817e-06	0.000102332	0.640053	0.000348036	0.0059768	0.00316242	0.983766	7.73	23.7	15.91	136.2	35.2	128.6	3.59	3.78	18.63	139.1	132.2	34.2	36	146.2	112.2	16216	15413	3983.7	4202.4	17048.8	13080.1
Ofd1	High	A2AEG2	Oral-facial-digital syndrome 1 protein homolog OS=Mus musculus OX=10090 GN=Ofd1 PE=1 SV=1	0	9.098	4	3	3	3	1019	117.6	5.88	3.683	3.685	0.999	1.88	-1.88	1.88	0.626667	-1.88	0	6.59403e-06	6.98509e-05	0.960733	0.000420145	0.00430389	0.00236202	0.993147	21.01	26.47	5.39	132	35.9	132.1	3.96	23.7	1.18	135.5	128.1	42.4	30.2	130.8	133	20.9	19.8	6.5	4.7	20.2	20.5
Nbr1	High	K3W4P1	Next to BRCA1 gene 1 protein OS=Mus musculus OX=10090 GN=Nbr1 PE=1 SV=1	0	33.787	9	8	9	8	988	110	5.1	0.266	0.211	1.258	-1.91	1.91	-2.24	-0.746667	2.075	0.33	6.83305e-06	1.21054e-06	0.186685	0.000421021	0.000169688	0.000295354	0.773746	5.04	0.83	5.87	54	203.1	42.9	7.23	2.43	1.64	51.3	56.8	199.6	206.6	42.4	43.4	346.8	384.2	1350	1397.2	286.8	293.5
Pla2r1	Low	Q62028	Secretory phospholipase A2 receptor OS=Mus musculus OX=10090 GN=Pla2r1 PE=1 SV=1	0.052	1.441	1	1	1	1	1487	170.4	6.62	0.337	0.253	1.333	-1.57	1.57	-1.98	-0.66	1.775	0.41	8.39939e-06	1.2077e-05	0.141839	0.000511906	0.00116752	0.000839711	0.701852	56.71	100.08	38.73	63.6	188.7	47.7	6.39	56.01	29.69	57.3	62.7	117.1	270.8	55.7	36.4	21.1	23.1	43.1	99.7	20.5	13.4
Spice1	High	Q8C804	Spindle and centriole-associated protein 1 OS=Mus musculus OX=10090 GN=Spice1 PE=1 SV=2	0	21.238	9	6	6	6	860	95.6	7.05	3.243	3.544	0.915	1.7	-1.7	1.83	0.61	-1.765	-0.13	8.99037e-06	0.000147683	0.580408	0.000542032	0.0080394	0.00429072	0.97291	8.67	7.64	16.33	124.9	38.5	136.5	13.72	5.5	1.78	113.1	137.4	37	40	138	134.6	563.1	684.1	184.1	199	686.9	669.9
Fgfr1op	High	Q66JX5	Centrosomal protein 43 OS=Mus musculus OX=10090 GN=Cep43 PE=1 SV=1	0.001	6.118	5	2	3	2	399	42.7	4.81	3.291	3.698	0.89	1.72	-1.72	1.89	0.63	-1.805	-0.17	1.01219e-05	5.94969e-05	0.525089	0.000603761	0.0037909	0.00219733	0.964378	0.77	13.05	13.82	123.6	37.6	138.9	5.66	4.93	7.49	118.6	128.5	36.2	38.8	146.3	131.6	182.5	197.7	55.7	59.8	225	202.4
Ssna1	Medium	Q9JJ94	Sjoegren syndrome nuclear autoantigen 1 homolog OS=Mus musculus OX=10090 GN=Ssna1 PE=1 SV=1	0.035	1.81	6	1	1	1	119	13.5	5.68	3.108	4.204	0.739	1.64	-1.64	2.07	0.69	-1.855	-0.44	1.2178e-05	8.71593e-06	0.103246	0.000689758	0.000922079	0.000805919	0.611945	36.8	2.88	39.77	112.2	36.1	151.7	20.31	14.25	16.96	96.3	128.6	39.6	32.4	169.8	133.4	54.8	73.2	22.5	18.4	96.6	75.9
Cep120	High	Q7TSG1	Centrosomal protein of 120 kDa OS=Mus musculus OX=10090 GN=Cep120 PE=1 SV=1	0	29.944	9	9	11	9	988	112.5	5.94	3.581	4.072	0.879	1.84	-1.84	2.03	0.676667	-1.935	-0.19	1.21632e-05	2.43731e-05	0.462666	0.000689758	0.00184675	0.00126826	0.959744	19.26	8.66	28.02	124.1	34.7	141.2	15.5	2.75	10.99	110.8	138	35.2	33.9	152	130.1	1163	1449.4	369.7	355.6	1595.9	1365.9
Stx12	High	Q9ER00	Syntaxin-12 OS=Mus musculus OX=10090 GN=Stx12 PE=1 SV=1	0	52.251	38	9	17	9	274	31.2	5.44	0.281	0.243	1.156	-1.83	1.83	-2.04	-0.68	1.935	0.21	1.35587e-05	9.69097e-06	0.419527	0.000760237	0.00100625	0.000883241	0.937639	2.41	7.92	10.33	55.3	196.8	47.8	2.66	0.36	7.18	56.4	54.3	197.3	196.3	45.5	50.3	620.8	597.8	2172.9	2161.8	500.7	554.3
Poc5	High	Q9DBS8	Centrosomal protein POC5 OS=Mus musculus OX=10090 GN=Poc5 PE=2 SV=1	0	99.572	38	18	25	18	558	60.9	8.09	3.631	3.904	0.93	1.86	-1.86	1.96	0.653333	-1.91	-0.1	1.41236e-05	4.29216e-05	0.714302	0.000784072	0.00286502	0.00182455	0.992535	10.26	10.94	21.25	127.6	35.2	137.2	8	1.76	12.16	120.3	134.8	35.5	34.6	149.2	125.6	2581.6	2891.4	761.9	743.1	3201.5	2694.7
Acacb	High	E9Q4Z2	Acetyl-CoA carboxylase 2 OS=Mus musculus OX=10090 GN=Acacb PE=1 SV=1	0	19.999	3	6	7	1	2448	275.6	6.32	0.326	0.306	1.063	-1.62	1.62	-1.71	-0.57	1.665	0.09	1.93853e-05	0.000140245	0.747234	0.00106562	0.00770935	0.00438749	0.992535	8.91	9.45	18.39	59.8	183.8	56.3	13.12	4.67	4.34	54.5	65.6	177.6	189.8	58	54.6	14	16.9	45.7	48.8	14.9	14
Wbp2	High	P97765	WW domain-binding protein 2 OS=Mus musculus OX=10090 GN=Wbp2 PE=1 SV=1	0	66.087	36	8	30	8	261	28	6.33	0.282	0.234	1.207	-1.83	1.83	-2.1	-0.7	1.965	0.27	2.10664e-05	5.56613e-06	0.18981	0.00114679	0.000645353	0.000896072	0.779902	1.46	3.51	4.97	55.8	197.9	46.3	4.54	3.15	0.19	57.7	54.1	202.3	193.5	46.2	46.3	1702.2	1596.2	5972.5	5711.9	1364.1	1367.9
Aqp1	High	Q02013	Aquaporin-1 OS=Mus musculus OX=10090 GN=Aqp1 PE=1 SV=3	0	74.063	32	6	33	6	269	28.8	7.43	0.283	0.261	1.084	-1.82	1.82	-1.94	-0.646667	1.88	0.12	2.15335e-05	2.56752e-05	0.604699	0.00116095	0.00189683	0.00152889	0.978268	2.24	11.26	13.51	54.9	194.4	50.7	1.5	3.63	14.31	55.5	54.3	199.2	189.3	56	45.7	938.1	918.5	3369.7	3201.2	947.9	773.7
Lca5	High	G5E886	Lebercilin OS=Mus musculus OX=10090 GN=Lca5 PE=1 SV=1	0	51.78	23	14	17	14	704	80.1	8.16	3.437	2.67	1.287	1.78	-1.78	1.42	0.473333	-1.6	0.36	2.37631e-05	0.00343517	0.0839521	0.00124523	0.101374	0.0513094	0.558386	17.19	35.29	17.85	145.1	42.2	112.7	1.51	14.8	18.4	146.1	143	37.9	46.7	127.9	98.5	2271.4	2223.3	588.7	726.3	1989.5	1531.5
Rtbdn	Medium	Q8QZY4	Retbindin OS=Mus musculus OX=10090 GN=Rtbdn PE=1 SV=1	0.016	2.162	4	1	1	1	247	26.5	7.59	0.355	0.523	0.679	-1.5	1.5	-0.94	-0.313333	1.22	-0.56	2.36992e-05	0.0378659	0.021653	0.00124523	0.485844	0.243545	0.266832	3.8	6.12	2.31	56.7	159.8	83.5	5.44	1.82	7.64	54.5	58.9	157.7	161.8	79.1	88.1	106.6	115.1	308.3	316.4	154.6	172.3
Sirpa	High	P97797	Tyrosine-protein phosphatase non-receptor type substrate 1 OS=Mus musculus OX=10090 GN=Sirpa PE=1 SV=2	0	43.905	23	6	9	3	513	56.4	8.28	0.318	0.395	0.803	-1.66	1.66	-1.34	-0.446667	1.5	-0.32	2.45612e-05	0.00337458	0.225624	0.00127513	0.100779	0.0510269	0.813917	9.9	0.53	10.42	55.6	175.1	69.3	0.65	8.78	9.28	55.8	55.3	164.3	186.1	64.7	73.8	312.6	309.8	921	1042.9	362.9	413.9
Plpp2	High	Q9DAX2	Phospholipid phosphatase 2 OS=Mus musculus OX=10090 GN=Plpp2 PE=1 SV=1	0	8.696	11	3	3	3	276	31.2	8.5	0.333	0.305	1.092	-1.59	1.59	-1.71	-0.57	1.65	0.13	2.56382e-05	0.000117235	0.603664	0.00131884	0.00663978	0.00397931	0.978268	20.63	19.15	1.47	61	183.1	55.9	9.13	10.46	7.73	57.1	64.9	196.7	169.6	52.8	58.9	64.9	73.8	223.7	192.9	60	67
Rp1	High	P56716	Oxygen-regulated protein 1 OS=Mus musculus OX=10090 GN=Rp1 PE=1 SV=2	0	842.295	58	113	311	113	2095	234.2	7.53	3.487	3.471	1.004	1.8	-1.8	1.8	0.6	-1.8	0.01	2.60691e-05	0.000190551	0.897689	0.00132881	0.0097129	0.00552085	0.992535	5.9	29.16	23.17	131.4	37.7	130.9	1.72	3.91	23.5	132.2	129.1	36.4	38.5	153.8	110	36896.7	36012.1	10169.7	10747.9	42920.1	30686.4
Slc30a1	High	Q60738	Zinc transporter 1 OS=Mus musculus OX=10090 GN=Slc30a1 PE=1 SV=1	0	31.083	18	7	11	7	503	54.7	6.62	0.305	0.311	0.981	-1.71	1.71	-1.68	-0.56	1.695	-0.03	3.54271e-05	0.000248545	0.90096	0.00175787	0.0121155	0.00693667	0.992535	1.35	13.21	11.86	56.7	185.5	57.8	0.65	0.64	11.92	56.4	56.9	186.2	184.6	53.1	62.8	434.6	438.6	1435.7	1422.8	409.1	484.4
Crocc	High	Q8CJ40	Rootletin OS=Mus musculus OX=10090 GN=Crocc PE=1 SV=2	0	595.741	51	105	226	104	2009	226.8	5.55	3.407	4.336	0.786	1.77	-1.77	2.12	0.706667	-1.945	-0.35	3.67155e-05	1.01636e-05	0.145687	0.00180582	0.00103613	0.00142098	0.70691	15.5	2.39	13.09	116.9	34.3	148.8	17.13	2.46	4.74	103.2	131.6	33.6	34.8	143.4	153.4	17161.8	21892.4	5591.9	5789.7	23859.9	25514.6
Tspan7	High	Q62283	Tetraspanin-7 OS=Mus musculus OX=10090 GN=Tspan7 PE=1 SV=2	0	16.598	10	2	4	2	249	27.5	7.2	0.371	0.389	0.954	-1.43	1.43	-1.36	-0.453333	1.395	-0.07	3.86251e-05	0.00192995	0.793753	0.00188323	0.0659253	0.0339043	0.992535	16.1	9.88	6.19	63.2	170.5	66.3	9.25	6.07	3.35	59.2	67.4	177.8	163.2	64.6	67.8	79.7	90.9	239.6	219.9	87.1	91.3
Clu	High	Q06890	Clusterin OS=Mus musculus OX=10090 GN=Clu PE=1 SV=1	0	81.74	35	15	30	15	448	51.6	5.67	0.297	0.343	0.865	-1.75	1.75	-1.54	-0.513333	1.645	-0.21	4.43624e-05	0.000762892	0.420317	0.00214431	0.0295002	0.0158223	0.938558	4.27	8.31	12.59	54.3	182.9	62.8	4.99	0.93	6.99	56.2	52.4	184.1	181.7	59.7	65.9	1100.1	1025.1	3601.2	3554.4	1168.6	1290.2
Ano2	Medium	Q8CFW1	Anoctamin-2 OS=Mus musculus OX=10090 GN=Ano2 PE=1 SV=2	0.015	2.176	1	1	1	1	1002	114.1	7.36	0.319	0.503	0.635	-1.65	1.65	-0.99	-0.33	1.32	-0.65	4.57663e-05	0.0255643	0.0381525	0.00219326	0.399273	0.200733	0.37358	9.19	55.03	45.33	52.6	164.6	82.8	18.27	26.81	23.98	59	45.5	196.4	133.8	68.7	96.7	10.1	7.8	33.8	23	11.8	16.6
Drd4	Medium	P51436	D(4) dopamine receptor OS=Mus musculus OX=10090 GN=Drd4 PE=1 SV=1	0.01	2.663	10	2	2	2	387	41.5	8.63	0.355	0.469	0.758	-1.49	1.49	-1.09	-0.363333	1.29	-0.4	4.90467e-05	0.0132546	0.18695	0.00233055	0.267445	0.134888	0.773746	6.43	6.65	13.09	58.4	164.4	77.1	0.73	5.4	11.72	58.1	58.7	170.6	158.1	83.7	70.9	16.4	16.6	48.1	44.6	23.6	20
Wdr13	High	S4R225	WD repeat-containing protein 13 OS=Mus musculus OX=10090 GN=Wdr13 PE=1 SV=1	0.002	4.183	6	2	2	2	393	43	7.46	0.344	0.303	1.134	-1.54	1.54	-1.72	-0.573333	1.63	0.18	5.10492e-05	0.000106747	0.460619	0.00238528	0.00610748	0.00424638	0.959744	201.09	156.02	29.01	62.6	182.2	55.2	5.43	111.85	21.89	46.9	43.4	44.9	384.3	34	46.5	71.6	66.3	68.5	586.7	52	71
Advgr1	High	Q8VHN7	Adhesion G-protein coupled receptor V1 OS=Mus musculus OX=10090 GN=Adgrv1 PE=1 SV=1	0.006	3.327	0	1	1	1	6298	687	4.75	2.734	3.132	0.873	1.45	-1.45	1.65	0.55	-1.55	-0.2	5.91835e-05	0.000505845	0.417847	0.0026979	0.0216509	0.0121744	0.936398	12.17	7.05	19.26	119.5	43.7	136.8	2.67	8.91	15.58	116.9	121.4	46.4	40.9	152.4	122.1	141	146.4	56	49.3	183.8	147.3
Ubap1l-fr	High	A0A6I8MWX1	Ubiquitin-associated protein 1-like (Fragment) OS=Mus musculus OX=10090 GN=Ubap1l PE=4 SV=1	0	26.094	37	6	8	2	243	27	7.77	0.338	0.275	1.226	-1.57	1.57	-1.86	-0.62	1.715	0.29	6.74815e-05	5.31967e-05	0.24332	0.00305136	0.00342843	0.0032399	0.83731	1.73	12.61	10.87	62.8	186	51.2	4.73	6.38	5.62	60.7	64.9	177.6	194.4	53.2	49.2	323.6	346.1	947.2	1036.7	284	262.2
Itm2b	High	O89051	Integral membrane protein 2B OS=Mus musculus OX=10090 GN=Itm2b PE=1 SV=1	0.001	6.233	3	1	2	1	266	30.2	5.3	0.377	0.486	0.775	-1.41	1.41	-1.04	-0.346667	1.225	-0.37	6.91918e-05	0.0169382	0.145996	0.00307903	0.305844	0.154462	0.70691	16.13	33.83	17.49	60.7	161	78.3	8.48	23.62	8.14	63.9	56.7	189	134.9	73.3	82.3	86.5	76.7	255.7	182.5	99.2	111.3
Cep350	High	E9Q309	Centrosome-associated protein 350 OS=Mus musculus OX=10090 GN=Cep350 PE=1 SV=1	0	15.764	2	5	5	5	3095	346.2	6.35	2.622	2.743	0.956	1.39	-1.39	1.46	0.486667	-1.425	-0.07	7.2573e-05	0.00175168	0.846099	0.00320407	0.0617714	0.0324877	0.992535	31.95	0.37	32.34	123.6	47.1	129.3	13.16	16.97	17.32	111.9	134.8	52.9	41.5	145.3	113.6	206.4	248.7	97.5	76.6	268.1	209.6
Zfp365	High	Q8BG89	Protein ZNF365 OS=Mus musculus OX=10090 GN=Znf365 PE=1 SV=1	0.006	3.152	2	1	2	1	408	46.8	9.14	2.615	2.531	1.033	1.39	-1.39	1.34	0.446667	-1.365	0.05	8.32135e-05	0.00472187	0.798186	0.00364514	0.128816	0.0662308	0.992535	16.01	32.9	16.69	127.6	48.8	123.5	2.62	12.59	18.4	129.5	124.8	44.5	53.1	140.2	107.9	232	223.6	79.7	95.2	251.3	193.4
Rp1l1	High	Q8CGM2	Retinitis pigmentosa 1-like 1 protein OS=Mus musculus OX=10090 GN=Rp1l1 PE=1 SV=1	0	715.996	63	95	254	95	1859	199.6	6.48	3.169	3.175	0.998	1.66	-1.66	1.67	0.556667	-1.665	0	0.000102853	0.000544731	0.930448	0.00447053	0.0229338	0.0137022	0.992535	7.37	28.62	21.15	129.4	40.9	129.7	2.91	4.12	22.81	131.4	126.1	39.4	41.8	151.7	109.6	27618.9	26506	8293.3	8790.9	31901.8	23039.4
Nr2e3	High	Q9QXZ7	Photoreceptor-specific nuclear receptor OS=Mus musculus OX=10090 GN=Nr2e3 PE=1 SV=1	0	4.728	7	2	2	2	395	43.1	7.74	2.698	2.062	1.309	1.43	-1.43	1.04	0.346667	-1.235	0.39	0.000117224	0.0294481	0.0951124	0.00505598	0.436813	0.220935	0.586684	4.6	25.76	21.1	140.5	52.1	107.4	7.09	11.45	12.94	133.3	147.4	47.9	56.3	117.4	97.7	241.5	267	86.8	102.1	212.7	177.1
Atp1b2	High	P14231	Sodium/potassium-transporting ATPase subunit beta-2 OS=Mus musculus OX=10090 GN=Atp1b2 PE=1 SV=2	0	159.368	41	14	79	14	290	33.3	8.31	0.321	0.397	0.81	-1.64	1.64	-1.33	-0.443333	1.485	-0.3	0.000136283	0.0035035	0.208311	0.00583312	0.10202	0.0539265	0.80137	10.58	9.32	1.25	56.1	174.6	69.3	8.71	1.36	7.52	52.7	59.7	176.1	172.8	65.7	73	3816.6	4317.5	12748.5	12505.3	4752.1	5285.8
Vps37a	High	Q8CHS8	Vacuolar protein sorting-associated protein 37A OS=Mus musculus OX=10090 GN=Vps37a PE=1 SV=1	0	43.061	24	8	10	8	397	44.4	5.67	0.32	0.256	1.25	-1.65	1.65	-1.97	-0.656667	1.81	0.32	0.000140982	1.96488e-05	0.182617	0.00598853	0.00153015	0.00375934	0.765268	0.27	6.3	6.04	60.9	190.4	48.7	0.64	0.89	5.12	60.6	61.1	189.2	191.6	50.5	47	748.1	754.9	2336.5	2366.1	623.3	579.8
Snap25	High	P60879	Synaptosomal-associated protein 25 OS=Mus musculus OX=10090 GN=Snap25 PE=1 SV=1	0	212.817	76	19	98	18	206	23.3	4.77	0.325	0.373	0.87	-1.62	1.62	-1.42	-0.473333	1.52	-0.2	0.000155347	0.00187405	0.42528	0.00654908	0.0644649	0.035507	0.94118	9.55	3.75	13.3	57.4	176.7	65.9	4.96	4.14	7.7	59.4	55.3	171.5	181.8	62.4	69.6	3756.9	3502.3	10852.2	11506.1	3948.2	4403
Atp4a	High	E9QNX7	Sodium/potassium-transporting ATPase subunit alpha OS=Mus musculus OX=10090 GN=Atp4a PE=1 SV=1	0	50.587	6	8	44	1	1034	114	5.81	0.335	0.455	0.735	-1.58	1.58	-1.14	-0.38	1.36	-0.44	0.000167517	0.0124197	0.0713847	0.00689083	0.256963	0.131927	0.508468	7.01	14.03	7	56.1	167.6	76.3	0.4	7.08	6.27	56.2	55.9	176.1	159.3	72.9	79.7	161.8	160.8	506.7	458.4	209.8	229.3
Ick	High	Q9JKV2	Serine/threonine-protein kinase ICK OS=Mus musculus OX=10090 GN=Cilk1 PE=1 SV=2	0	35.18	18	10	14	8	629	70.5	9.82	2.901	3.068	0.945	1.54	-1.54	1.62	0.54	-1.58	-0.08	0.000194987	0.00079966	0.793022	0.0078654	0.0302952	0.0190803	0.992535	7.5	29.16	21.56	124.9	43	132.1	3.17	3.98	23.45	126.9	121.3	41.6	44	155.2	111	1989.3	1902	652	689.7	2432.5	1740.7
Rpgrip1	High	E9QQ97	X-linked retinitis pigmentosa GTPase regulator-interacting protein 1 OS=Mus musculus OX=10090 GN=Rpgrip1 PE=4 SV=1	0	42.768	12	13	14	13	1127	128.7	5.2	2.986	3.986	0.749	1.58	-1.58	1.99	0.663333	-1.785	-0.42	0.000226617	3.25238e-05	0.0910272	0.0089482	0.00219712	0.00557266	0.57606	8.29	13.04	21.39	112.4	37.6	150	2.94	4.97	17.31	109.6	114.3	38.8	36.2	169	132.1	1037.1	1081.1	367.4	342.4	1598.6	1250
Ccdc8	Low	D3YZV8	Coiled-coil domain-containing protein 8 homolog OS=Mus musculus OX=10090 GN=Ccdc8 PE=1 SV=2	0.056	1.36	1	1	1	1	685	73.9	9.09	2.469	1.97	1.253	1.3	-1.3	0.98	0.326667	-1.14	0.33	0.000243453	0.0423397	0.141963	0.00954575	0.510535	0.26004	0.701852	12.07	14.07	26.24	136.2	55.2	108.7	30.66	19.53	6.25	107.8	167.5	47.4	62.6	102.6	112.1	175.5	272.6	77.1	101.8	167	182.4
Cd47	High	A0A2R8W6P0	Integrin-associated protein OS=Mus musculus OX=10090 GN=Cd47 PE=1 SV=1	0	125.539	23	9	64	9	342	37.3	7.74	0.336	0.311	1.079	-1.57	1.57	-1.68	-0.56	1.625	0.11	0.000247637	0.000249102	0.554209	0.00964238	0.0121155	0.0108789	0.967751	5.43	6.22	0.79	61.2	182.1	56.7	5.27	0.1	6.03	63.5	58.9	182.1	181.9	59.2	54.3	5123.2	4754.8	14691.7	14671.8	4772.5	4382.4
Plekhb1	High	D3Z6S5	Pleckstrin homology domain-containing family B member 1 (Fragment) OS=Mus musculus OX=10090 GN=Plekhb1 PE=1 SV=2	0	64.998	56	9	31	1	149	17.2	6.19	0.397	0.564	0.704	-1.33	1.33	-0.83	-0.276667	1.08	-0.51	0.000252307	0.0656618	0.0440327	0.00975644	0.592045	0.300901	0.405969	4.39	26.91	31.39	60.7	152.9	86.3	0.47	4.66	29.74	60.5	60.1	157	147	106.1	69.2	239.8	238.2	621.9	582.2	420.4	274.3
Hmgn2	High	A3KGL9	Non-histone chromosomal protein HMG-17 OS=Mus musculus OX=10090 GN=Hmgn2 PE=1 SV=1	0	12.098	42	3	6	1	96	9.7	9.73	2.554	1.656	1.542	1.35	-1.35	0.73	0.243333	-1.04	0.62	0.000281288	0.143758	0.0122324	0.0105851	0.837891	0.424238	0.183058	11.65	1.57	10.08	147.1	57.6	95.4	21.29	10.34	11.82	169.9	125.4	61.5	53.1	103	87.1	742.8	548.4	268.9	232.2	450.1	380.6
Spry2	High	Q9QXV8	Protein sprouty homolog 2 OS=Mus musculus OX=10090 GN=Spry2 PE=1 SV=1	0	12.977	16	5	5	5	315	34.6	8.29	0.393	0.373	1.052	-1.35	1.35	-1.42	-0.473333	1.385	0.07	0.000288771	0.00187007	0.738952	0.0107943	0.0644649	0.0376296	0.992535	1.25	0.57	1.82	66.7	169.9	63.4	2.08	0.89	0.35	67.7	65.7	171	168.8	63.5	63.2	282.7	274.5	714	705	265.3	264
Bub1b	High	Q9Z1S0	Mitotic checkpoint serine/threonine-protein kinase BUB1 beta OS=Mus musculus OX=10090 GN=Bub1b PE=1 SV=2	0.001	4.543	1	1	1	1	1052	118.3	5.43	0.401	0.361	1.109	-1.32	1.32	-1.47	-0.49	1.395	0.15	0.000291334	0.000971751	0.570969	0.0108179	0.0365678	0.0236929	0.97291	25.77	26.68	0.9	68.2	170.3	61.5	18.29	6.06	19.13	77.4	59.6	162.4	177	70.2	53.4	24.1	18.6	50.6	55.1	21.8	16.6
Hsbp1	High	Q9CQZ1	Heat shock factor-binding protein 1 OS=Mus musculus OX=10090 GN=Hsbp1 PE=1 SV=1	0	29.011	82	4	9	4	76	8.6	4.31	2.501	3.097	0.807	1.32	-1.32	1.63	0.543333	-1.475	-0.31	0.000294659	0.00072046	0.181112	0.0108694	0.0282491	0.0195593	0.759532	7.74	5.54	13.29	113.7	45.5	140.8	17.01	9.7	4.43	100.4	127.9	42.3	48.5	136	144.8	588.2	749.1	247.8	284.3	796.8	848.4
Cfap20	High	Q8BTU1	Cilia- and flagella-associated protein 20 OS=Mus musculus OX=10090 GN=Cfap20 PE=1 SV=1	0	11.628	22	4	6	4	193	22.7	9.76	2.54	1.869	1.359	1.34	-1.34	0.9	0.3	-1.12	0.44	0.00029804	0.0618258	0.0567671	0.0109223	0.586561	0.298742	0.457976	13.37	14.19	27.68	140.9	55.5	103.7	3.05	9.68	23	137.2	143.2	59.1	51.5	121.5	87.5	249.5	260.4	107.5	93.7	221	159.2
Ccdc181	High	Q80ZU5	Coiled-coil domain-containing protein 181 OS=Mus musculus OX=10090 GN=Ccdc181 PE=1 SV=1	0	38.751	19	10	14	10	509	59.2	5.33	2.762	2.668	1.035	1.47	-1.47	1.42	0.473333	-1.445	0.05	0.000322352	0.00345395	0.747496	0.0116547	0.101394	0.0565245	0.992535	12.98	27.1	14.01	128.9	46.7	124.5	4.71	7.65	17.95	132.7	124.2	44	49.1	140.9	109.2	1827.1	1709.5	606.2	675.6	1940	1502.9
Traf2	High	P39429	TNF receptor-associated factor 2 OS=Mus musculus OX=10090 GN=Traf2 PE=1 SV=1	0	21.056	12	6	10	6	501	56	6.96	0.381	0.457	0.835	-1.39	1.39	-1.13	-0.376667	1.26	-0.26	0.000325241	0.012805	0.303348	0.0116547	0.26258	0.137117	0.900242	7.81	9.91	17.75	62.2	163.2	74.6	5.57	1.87	11.29	59.8	64.7	165.2	160.9	80.7	68.8	211.8	229.2	585.7	570.4	286	243.7
B9d1	High	Q9R1S0	B9 domain-containing protein 1 OS=Mus musculus OX=10090 GN=B9d1 PE=1 SV=1	0	9.582	15	3	3	3	204	22.6	6.57	2.661	3.346	0.795	1.41	-1.41	1.74	0.58	-1.575	-0.33	0.000355689	0.000296354	0.190003	0.0126224	0.0136202	0.0131213	0.779902	7.14	1.58	8.72	113.9	42.8	143.3	1.7	5.1	6.61	112.5	115.2	44.4	41.3	150	136.6	294.1	301.3	116	107.9	392.3	357.2
Dnajc5	High	G5E8T0	DnaJ homolog subfamily C member 5 OS=Mus musculus OX=10090 GN=Dnajc5 PE=1 SV=1	0	123.327	54	13	52	1	167	18.7	5.59	0.349	0.324	1.078	-1.52	1.52	-1.63	-0.543333	1.575	0.11	0.000404679	0.000396318	0.560234	0.0138781	0.0176362	0.0157571	0.97291	10.72	0.59	11.32	62.6	179.3	58.1	10.11	0.09	0.66	58.2	67.2	179.3	179.1	58.3	57.8	4255.9	4911.3	13101.9	13085.3	4261.9	4222.6
Fam161a-Fr	High	A0A140LHD1	Protein FAM161A (Fragment) OS=Mus musculus OX=10090 GN=Fam161a PE=1 SV=1	0	15.378	9	4	4	4	562	65.3	9.33	2.747	2.77	0.992	1.46	-1.46	1.47	0.49	-1.465	-0.01	0.000410874	0.00237272	0.971642	0.0138781	0.078258	0.0460681	0.996524	0.57	23.48	22.91	126.4	46	127.5	5.57	6.11	16.12	121.2	131.1	43.9	47.9	142.5	113.4	375.4	406.2	136.1	148.4	441.6	351.2
Sdcbp-Fr	High	H3BLG5	Syntenin-1 (Fragment) OS=Mus musculus OX=10090 GN=Sdcbp PE=1 SV=1	0.003	3.859	7	2	2	2	249	26.8	7.42	0.397	0.402	0.986	-1.33	1.33	-1.31	-0.436667	1.32	-0.02	0.000408184	0.00331302	0.93227	0.0138781	0.100411	0.0571448	0.992535	10.27	10.29	0.02	66.1	166.8	67.1	11.87	2.11	11.89	60.7	71.8	164	169	61.6	72.9	47.7	56.4	128.8	132.7	48.4	57.2
Abcg4	High	Q91WA9	ATP-binding cassette subfamily G member 4 OS=Mus musculus OX=10090 GN=Abcg4 PE=1 SV=2	0	8.145	7	3	3	3	646	72.1	8.19	0.406	0.405	1.002	-1.3	1.3	-1.3	-0.433333	1.3	0	0.000409589	0.00424085	0.919504	0.0138781	0.120703	0.0672905	0.992535	10.41	12.64	2.23	67.2	165.7	67.1	0.79	9.11	2.92	67.5	66.7	155.2	176.5	68.4	65.6	136.3	134.8	313.4	356.5	138.1	132.5
Ift43	High	Q9DA69	Intraflagellar transport protein 43 homolog OS=Mus musculus OX=10090 GN=Ift43 PE=1 SV=2	0	15.69	12	2	3	2	206	23.5	4.69	2.53	2.115	1.196	1.34	-1.34	1.08	0.36	-1.21	0.26	0.000448926	0.0226831	0.257219	0.0150726	0.378525	0.196799	0.856169	24.98	0.91	25.9	134.5	53.1	112.4	4.12	19.46	20.32	129.8	137.6	60.7	46	129.1	96.7	126.9	134.5	59.3	45	126.2	94.5
Eif2s1	High	Q6ZWX6	Eukaryotic translation initiation factor 2 subunit 1 OS=Mus musculus OX=10090 GN=Eif2s1 PE=1 SV=3	0	4.932	6	2	2	2	315	36.1	5.08	0.416	0.333	1.247	-1.27	1.27	-1.59	-0.53	1.43	0.32	0.00046775	0.000548089	0.161831	0.015548	0.0229338	0.0192409	0.733685	8.79	10.43	1.63	71.3	171.5	57.2	1.44	6.94	2.99	70.5	72	180	163.2	55.9	58.3	251.7	256.8	642.5	582.4	199.6	208.2
Wdr19	High	Q3UGF1	WD repeat-containing protein 19 OS=Mus musculus OX=10090 GN=Wdr19 PE=1 SV=1	0	17.622	4	6	6	6	1341	151.4	6.57	2.772	2.297	1.207	1.47	-1.47	1.2	0.4	-1.335	0.27	0.000468631	0.0137255	0.238786	0.015548	0.270982	0.143265	0.830052	8.38	22.35	13.91	137	49.4	113.5	0.39	8.37	12.82	136.4	137.2	46.5	52.3	124.1	103.5	1002.2	1007.7	341.6	384.6	911.8	760.2
Sema4b	High	Q62179	Semaphorin-4B OS=Mus musculus OX=10090 GN=Sema4b PE=1 SV=2	0	11.356	4	4	4	4	823	91.3	8.15	0.379	0.389	0.976	-1.4	1.4	-1.36	-0.453333	1.38	-0.04	0.000475004	0.00285181	0.923588	0.0156667	0.0903394	0.0530031	0.992535	3.91	6.17	10.08	64.4	169.7	66	7.85	4.13	1.75	68	60.9	174.6	164.7	65.1	66.7	157.8	141.2	405.1	382.1	151.1	154.9
Gnb3	High	Q61011	Guanine nucleotide-binding protein G(I)/G(S)/G(T) subunit beta-3 OS=Mus musculus OX=10090 GN=Gnb3 PE=1 SV=2	0	202.869	82	18	188	15	340	37.2	5.69	0.359	0.399	0.9	-1.48	1.48	-1.33	-0.443333	1.405	-0.15	0.000572703	0.00365062	0.565031	0.0187786	0.104969	0.0618739	0.97291	8.8	1.09	7.71	61.3	170.7	68	4.37	12.72	11.7	63	59.2	186.2	155.5	73.7	62.4	5436.5	5110.5	16071.6	13418.1	6359.4	5387.8
Mks1	High	Q5SW45	Meckel syndrome type 1 protein homolog OS=Mus musculus OX=10090 GN=Mks1 PE=1 SV=1	0	10.959	6	2	3	2	561	64.4	6.25	2.347	2.667	0.88	1.23	-1.23	1.42	0.473333	-1.325	-0.18	0.000663114	0.0024923	0.460571	0.0213683	0.0809839	0.0511761	0.959744	9.8	4.75	14.56	117.1	49.9	133	1.22	8.11	12.61	115.8	117.9	52.7	47	145.2	121.4	206.4	210	93.9	83.7	258.7	216.3
Ift88	High	Q61371	Intraflagellar transport protein 88 homolog OS=Mus musculus OX=10090 GN=Ift88 PE=1 SV=2	0	19.876	7	5	5	5	824	92.9	5.9	2.433	2.05	1.187	1.28	-1.28	1.04	0.346667	-1.16	0.25	0.000736481	0.0343627	0.316894	0.0234628	0.476393	0.249928	0.904944	8.92	16.9	7.95	133.1	54.7	112.2	8.84	0.35	16.36	141.2	124.6	54.7	54.4	125.6	99.5	506.2	446.6	196	195	450.1	356.7
Tchp	High	Q3TVW5	Trichoplein keratin filament-binding protein OS=Mus musculus OX=10090 GN=Tchp PE=1 SV=2	0	53.168	28	13	17	13	497	60.6	6.8	2.733	2.675	1.022	1.45	-1.45	1.42	0.473333	-1.435	0.03	0.00076744	0.00337116	0.821641	0.0243109	0.100779	0.0625448	0.992535	11.36	18.9	7.51	127.9	46.8	125.2	2.31	8.5	9.46	129.9	125.7	44	49.7	133.7	117	1115.7	1079.7	378.2	426.6	1148.7	1004.7
Cep41	High	Q99NF3	Centrosomal protein of 41 kDa OS=Mus musculus OX=10090 GN=Cep41 PE=1 SV=1	0	19.839	23	6	9	6	373	41.4	8.12	2.351	2.497	0.942	1.23	-1.23	1.32	0.44	-1.275	-0.09	0.000776925	0.00651784	0.680362	0.0244731	0.16764	0.0960565	0.991285	9.4	27.54	18.04	120.6	51.3	128.1	2.89	11.82	14.23	117.8	122.7	47	55.6	141.3	115.5	648.1	675.2	258.8	306	777.1	635.1
Ptprf	High	A2A8L5	Receptor-type tyrosine-protein phosphatase F OS=Mus musculus OX=10090 GN=Ptprf PE=1 SV=1	0	13.683	2	4	4	4	1898	211.4	6.65	0.468	0.439	1.066	-1.09	1.09	-1.19	-0.396667	1.14	0.09	0.00090065	0.00910139	0.637947	0.0280553	0.203313	0.115684	0.983598	2.19	25.17	22.96	73.6	157.3	69.1	5.1	3.01	26.59	70.7	76	153.3	159.9	56.9	83.2	112.6	121.1	244.1	254.7	90.6	132.5
Abhd8	High	Q8R0P8	Protein ABHD8 OS=Mus musculus OX=10090 GN=Abhd8 PE=2 SV=1	0	25.995	21	6	11	6	439	48.2	6.64	2.348	2.682	0.875	1.23	-1.23	1.42	0.473333	-1.325	-0.19	0.000915472	0.00328243	0.392863	0.0283594	0.100411	0.0643854	0.930646	8.08	4.41	12.5	116.8	49.8	133.4	3.94	11.63	15.79	119.7	113.2	53.8	45.7	148.7	118.9	668.2	632	300.6	254.9	830.5	663.6
Spry3	High	Q3UUD2	Protein sprouty homolog 3 OS=Mus musculus OX=10090 GN=Spry3 PE=1 SV=1	0	13.447	13	4	4	4	288	31.3	7.39	0.393	0.365	1.077	-1.35	1.35	-1.45	-0.483333	1.4	0.11	0.000939428	0.00148919	0.602218	0.0289416	0.0528473	0.0408944	0.978268	3.02	13.72	16.76	67.1	170.6	62.3	1.87	1.01	14.03	66.1	67.9	171.7	169.3	68.7	56.3	197.8	203.1	513.7	506.4	205.7	168.5
Ift46	High	A0A1L1SR19	Intraflagellar transport protein 46 homolog (Fragment) OS=Mus musculus OX=10090 GN=Ift46 PE=1 SV=2	0	9.816	28	3	3	3	188	21.3	4.42	2.248	1.727	1.301	1.17	-1.17	0.79	0.263333	-0.98	0.38	0.000987988	0.101258	0.12929	0.0299441	0.730698	0.380321	0.683251	36.39	34.89	1.46	135.5	60.3	104.2	0.57	33.17	0.82	135.3	134.2	47.2	76.1	103	104.2	81.9	81.2	28.6	46.1	62.3	63
Dync2li1	High	Q8K0T2	Cytoplasmic dynein 2 light intermediate chain 1 OS=Mus musculus OX=10090 GN=Dync2li1 PE=1 SV=1	0.001	7.32	7	3	3	3	351	39.4	8.09	2.247	1.864	1.205	1.17	-1.17	0.9	0.3	-1.035	0.27	0.00102914	0.0627579	0.222733	0.0310237	0.587452	0.309238	0.808325	10.41	2.03	8.38	131.9	58.7	109.4	0.53	10.44	8.51	132.2	131.2	63.1	54.5	116.1	102.9	221.9	220.2	106	91.4	194.8	172.7
Tctn1	High	Q8BZ64	Tectonic-1 OS=Mus musculus OX=10090 GN=Tctn1 PE=1 SV=1	0	9.728	6	2	3	2	593	63.4	7.28	2.375	2.923	0.813	1.25	-1.25	1.55	0.516667	-1.4	-0.3	0.00107869	0.00112636	0.219608	0.0321712	0.0415494	0.0368603	0.80586	12.96	26.85	13.79	113.1	47.6	139.2	4.98	17.23	8.15	109	116.9	42	53.7	147.2	131.1	120.8	129.7	46.6	59.6	163.2	145.4
Ncstn	High	P57716	Nicastrin OS=Mus musculus OX=10090 GN=Ncstn PE=1 SV=3	0	34.656	11	5	7	5	708	78.4	6.09	0.394	0.488	0.807	-1.34	1.34	-1.03	-0.343333	1.185	-0.31	0.00107662	0.022379	0.208585	0.0321712	0.374565	0.203368	0.801553	0.3	11.78	12.08	62.8	159.4	77.8	3.89	4.17	15.34	61	64.4	154.4	163.8	69.7	86.6	197	208.2	499	529.3	225.1	279.8
Cep290	High	Q6A078	Centrosomal protein of 290 kDa OS=Mus musculus OX=10090 GN=Cep290 PE=1 SV=2	0	136.316	18	43	52	43	2472	288.9	6.1	2.613	3.071	0.851	1.39	-1.39	1.62	0.54	-1.505	-0.23	0.00121661	0.000791866	0.346781	0.0347954	0.030204	0.0324997	0.909023	7.66	17.81	10.12	117.3	44.9	137.8	3.83	11.11	5.81	114	120.4	41.4	48.5	143.5	132.2	4908.1	5181.2	1783.8	2087.9	6175.7	5688.2
Slc38a2	High	Q8CFE6	Sodium-coupled neutral amino acid transporter 2 OS=Mus musculus OX=10090 GN=Slc38a2 PE=1 SV=1	0.003	3.888	6	2	2	2	504	55.5	7.94	0.444	0.424	1.049	-1.17	1.17	-1.24	-0.413333	1.205	0.07	0.00121627	0.00461749	0.763985	0.0347954	0.127538	0.0811668	0.992535	59.81	17.35	41.51	71.3	160.6	68	29.18	25.71	9.47	86.7	57	131.7	190.2	62.7	71.7	92.2	60.6	140.1	202.3	66.7	76.2
Tmem87a	High	A2AQJ7	Transmembrane protein 87A OS=Mus musculus OX=10090 GN=Tmem87a PE=1 SV=1	0	4.963	2	1	1	1	500	57	8.1	2.276	2.416	0.942	1.19	-1.19	1.27	0.423333	-1.23	-0.09	0.00123494	0.00745701	0.745913	0.0347954	0.174943	0.104869	0.992535	4.64	0.77	3.86	119.9	52.7	127.3	3.98	0.44	0.3	116.6	123.3	52.9	52.5	127.1	127.6	88.9	94	40.3	40	96.8	97.2
Mga	Medium	E9QLG3	MAX gene-associated protein OS=Mus musculus OX=10090 GN=Mga PE=1 SV=1	0.047	1.537	0	1	1	1	3042	332.9	7.58	0.46	0.402	1.142	-1.12	1.12	-1.31	-0.436667	1.215	0.19	0.00127533	0.00317556	0.446708	0.0354	0.0989186	0.0671593	0.958608	192.16	363.02	86.04	74.1	161.1	64.8	29.42	121.39	46.41	39.2	59.9	29.1	381.9	59.7	30.2	22.3	34	16.5	216.8	33.9	17.1
Cfap97	High	Q6ZPR1	Cilia- and flagella-associated protein 97 OS=Mus musculus OX=10090 GN=Cfap97 PE=1 SV=2	0	52.853	31	19	24	19	541	60.8	9.51	2.598	2.072	1.254	1.38	-1.38	1.05	0.35	-1.215	0.33	0.00130011	0.0316134	0.119349	0.0357338	0.45715	0.246442	0.663223	10.38	23.57	13.12	137.5	52.9	109.6	6.71	3.18	19.09	143.6	130.6	51.5	53.9	125.1	95.3	3019.6	2746.1	1083.6	1133.5	2630.9	2005.1
Apoe	High	P08226	Apolipoprotein E OS=Mus musculus OX=10090 GN=Apoe PE=1 SV=2	0	30.796	24	8	8	8	311	35.8	5.68	0.422	0.514	0.821	-1.25	1.25	-0.96	-0.32	1.105	-0.28	0.00129698	0.0331727	0.216615	0.0357338	0.470474	0.253104	0.804947	4.6	24.18	28.85	65.4	155	79.6	5.76	1.38	21.42	67.9	62.6	156	153	68.1	92.4	468	431.4	1075.8	1055	469.6	637.3
Aplp2	High	Q06335	Amyloid-like protein 2 OS=Mus musculus OX=10090 GN=Aplp2 PE=1 SV=4	0	23.977	11	6	6	2	707	80.4	4.7	0.419	0.462	0.908	-1.25	1.25	-1.12	-0.373333	1.185	-0.14	0.00132924	0.0139962	0.594198	0.0363565	0.273438	0.154897	0.977452	8.92	7.7	16.64	66.9	159.5	73.6	4.35	4.15	11.47	68.9	64.8	154.7	164.1	67.8	79.8	392.3	368.9	881.2	934.5	386.1	454.3
Cdip1	Medium	Q9DB75	Cell death-inducing p53-target protein 1 OS=Mus musculus OX=10090 GN=Cdip1 PE=2 SV=1	0.029	1.924	3	1	1	1	208	21.8	5.66	0.434	0.409	1.062	-1.2	1.2	-1.29	-0.43	1.245	0.09	0.00138918	0.00337906	0.71128	0.0376288	0.100779	0.0692037	0.992535	10.7	2.18	8.51	70.7	162.8	66.6	2.24	7.95	5.88	69.5	71.7	172	153.7	69.3	63.8	81.3	84	201.3	179.9	81.1	74.7
Plekhb2	High	Q9QZC7	Pleckstrin homology domain-containing family B member 2 OS=Mus musculus OX=10090 GN=Plekhb2 PE=1 SV=1	0	42.663	35	7	19	7	221	24.6	5.6	0.389	0.397	0.98	-1.36	1.36	-1.33	-0.443333	1.345	-0.03	0.00150163	0.00351165	0.968329	0.0398599	0.10202	0.0709399	0.995075	2.17	3.17	1	65.3	168	66.7	8.69	6.63	9.65	69.4	61.3	175.8	160	71.3	62.2	1224.1	1082.3	3101.7	2824	1258.1	1097.5
Mia3	Low	Q8BI84	Transport and Golgi organization protein 1 homolog OS=Mus musculus OX=10090 GN=Mia3 PE=1 SV=2	0.072	1.274	0	1	1	1	1930	213.5	4.75	0.471	0.57	0.827	-1.09	1.09	-0.81	-0.27	0.95	-0.27	0.00150122	0.0584447	0.318951	0.0398599	0.571608	0.305734	0.904944	12.1	0.94	13.05	69.3	147	83.8	4.59	6.93	7.83	71.5	67	139.8	154.2	79.1	88.4	75.1	70.3	146.8	161.9	83.1	92.9
Ipo5	High	Q8BKC5	Importin-5 OS=Mus musculus OX=10090 GN=Ipo5 PE=1 SV=3	0	48.329	14	12	16	12	1097	123.5	4.93	0.404	0.447	0.905	-1.31	1.31	-1.16	-0.386667	1.235	-0.14	0.00152804	0.0105244	0.542941	0.040036	0.23051	0.135273	0.966946	1.2	8.01	6.81	65.5	162.1	72.4	0.54	1.69	5.95	65.3	65.8	160.1	164	75.5	69.4	794.1	800.2	1948.5	1995.6	918.5	844.4
Csnk1a1	High	E9Q2U6	Casein kinase I isoform alpha OS=Mus musculus OX=10090 GN=Csnk1a1 PE=1 SV=1	0	49.044	25	9	17	1	353	40.6	9.51	2.291	1.904	1.203	1.2	-1.2	0.93	0.31	-1.065	0.27	0.00160048	0.0528181	0.242479	0.0413544	0.552521	0.296937	0.836663	7.53	25.87	18.25	132.3	57.8	109.9	2.06	5.12	19.3	133.7	129.9	55.5	59.7	125.7	95.5	118.3	114.9	49.1	52.8	111.2	84.5
Prepl	Medium	Q8C167	Prolyl endopeptidase-like OS=Mus musculus OX=10090 GN=Prepl PE=1 SV=1	0.011	2.384	1	1	1	1	725	83.1	6.65	2.298	2.234	1.029	1.2	-1.2	1.16	0.386667	-1.18	0.04	0.00166808	0.0142258	0.800409	0.0425133	0.276	0.159256	0.992535	15.84	43.53	27.27	124.6	54.2	121.1	6.34	8.72	31.67	128.9	117.8	50.4	57	150.4	95.4	116.6	106.6	45.6	51.6	136.1	86.3
Tubg1	Medium	P83887	Tubulin gamma-1 chain OS=Mus musculus OX=10090 GN=Tubg1 PE=1 SV=1	0.01	2.597	2	1	1	1	451	51.1	6.02	2.408	2.143	1.123	1.27	-1.27	1.1	0.366667	-1.185	0.17	0.0016626	0.0243108	0.500759	0.0425133	0.384372	0.213442	0.964378	12.81	15.21	2.39	130.1	54	115.8	5.48	17.6	3.2	124.9	135	47.6	61.1	113	118.3	309.5	334.4	117.9	151.4	280	292.9
Slc2a3	High	P32037	Solute carrier family 2, facilitated glucose transporter member 3 OS=Mus musculus OX=10090 GN=Slc2a3 PE=1 SV=1	0	48.364	17	8	21	8	493	53.4	4.98	0.394	0.322	1.221	-1.35	1.35	-1.63	-0.543333	1.49	0.29	0.00171932	0.000371816	0.151273	0.0434246	0.0168127	0.0301186	0.721249	12.75	3.32	16.08	68.8	174.9	56.3	1.86	10.27	13.41	69.5	67.7	162.2	187.6	51.1	61.8	1451.8	1414.1	3385.8	3915.9	1066.9	1290.3
Vps4a	High	Q8VEJ9	Vacuolar protein sorting-associated protein 4A OS=Mus musculus OX=10090 GN=Vps4a PE=1 SV=1	0	99.187	44	21	27	13	437	48.9	7.8	0.393	0.34	1.156	-1.35	1.35	-1.55	-0.516667	1.45	0.21	0.00171225	0.00069515	0.301566	0.0434246	0.0274574	0.035441	0.900242	3.68	1.56	5.24	68.1	173	58.9	5.49	1.99	0.5	65.5	70.7	170.6	175.5	58.7	59.1	1894.5	2047.7	4937.2	5078.1	1698.2	1710.2
Efnb1	High	P52795	Ephrin-B1 OS=Mus musculus OX=10090 GN=Efnb1 PE=1 SV=1	0.005	3.526	3	1	1	1	345	37.8	9.03	0.463	0.551	0.841	-1.11	1.11	-0.86	-0.286667	0.985	-0.25	0.00182608	0.047456	0.435547	0.045506	0.520047	0.282777	0.949084	8.89	19.47	28.47	69	149	82	2.87	11.33	29.43	67.1	69.9	136.4	160.2	65.9	100.6	21.5	22.4	43.8	51.4	21.2	32.3
Rps27a	High	P62983	Ubiquitin-40S ribosomal protein S27a OS=Mus musculus OX=10090 GN=Rps27a PE=1 SV=2	0	89.175	56	10	107	2	156	17.9	9.64	0.401	0.333	1.203	-1.32	1.32	-1.59	-0.53	1.455	0.27	0.00210855	0.000542673	0.19623	0.0523125	0.0229338	0.0376232	0.784953	3.13	4.05	0.92	69.3	173.1	57.6	6.2	3.21	7.07	72.4	66.3	176.9	169.1	60.5	54.8	8622.1	7898.2	21071.5	20135.6	7210.4	6523.7
Chmp4b	High	Q9D8B3	Charged multivesicular body protein 4b OS=Mus musculus OX=10090 GN=Chmp4b PE=1 SV=2	0	77.119	50	14	41	14	224	24.9	4.82	0.402	0.415	0.967	-1.32	1.32	-1.27	-0.423333	1.295	-0.05	0.00216264	0.00540588	0.908009	0.0534182	0.141639	0.0975286	0.992535	5.35	3.97	1.37	66.3	165.1	68.6	1.29	6.38	2.6	66.9	65.7	172.7	157.7	69.8	67.3	3096.7	3040.7	7995.3	7304.8	3231.9	3115.3
Pitpnc1	High	Q8K4R4	Cytoplasmic phosphatidylinositol transfer protein 1 OS=Mus musculus OX=10090 GN=Pitpnc1 PE=1 SV=1	0	43.975	31	9	10	9	332	38.4	6.32	2.479	3.602	0.688	1.31	-1.31	1.85	0.616667	-1.58	-0.54	0.00226304	0.000120713	0.0254244	0.055169	0.00676836	0.0309687	0.298856	3.27	17.01	20.31	105	42.4	152.6	18.64	15.57	0.56	119.4	91.6	47.1	37.8	151.4	152.6	1250.1	958.9	493.4	395.5	1584.9	1597.5
Cc2d2a	High	Q8CFW7	Coiled-coil and C2 domain-containing protein 2A OS=Mus musculus OX=10090 GN=Cc2d2a PE=1 SV=1	0	43.335	9	12	12	12	1633	187.4	6.83	2.39	2.823	0.847	1.26	-1.26	1.5	0.5	-1.38	-0.24	0.00225814	0.00195269	0.330451	0.055169	0.0659253	0.0605472	0.90633	2.13	7.13	5	115.4	48.3	136.3	6.1	4.07	10.85	120.3	110.3	49.6	46.8	146.9	126	1968.1	1805.3	811.7	766.3	2404.4	2061.9
Trf	High	Q921I1	Serotransferrin OS=Mus musculus OX=10090 GN=Tf PE=1 SV=1	0	67.814	30	19	26	19	697	76.7	7.18	0.403	0.502	0.803	-1.31	1.31	-0.99	-0.33	1.15	-0.32	0.00225116	0.027897	0.187618	0.055169	0.417322	0.236245	0.774149	8.3	2.11	6.19	63.5	157.5	79.1	5.73	2.18	0.17	66.1	60.9	155	159.9	79	79.1	1670.1	1540	3918.9	4041.8	1996	2000.8
Fsip2	Medium	A2ARZ3	Fibrous sheath-interacting protein 2 OS=Mus musculus OX=10090 GN=Fsip2 PE=1 SV=3	0.03	1.857	0	1	1	1	6995	784.4	6.51	0.469	0.487	0.963	-1.09	1.09	-1.04	-0.346667	1.065	-0.05	0.00229535	0.0165416	0.845177	0.0557144	0.305844	0.180779	0.992535	134.35	146.18	8.6	71.9	153.4	74.7	1.21	94.3	9.4	61.7	60.7	58.4	291.9	67.9	59.4	93.2	91.6	88.1	440.6	102.5	89.7
Plcxd2	High	B2RXA1	PI-PLC X domain-containing protein 2 OS=Mus musculus OX=10090 GN=Plcxd2 PE=2 SV=1	0	76.101	33	13	24	13	340	38.6	8.88	2.469	2.586	0.955	1.3	-1.3	1.37	0.456667	-1.335	-0.07	0.00232914	0.00468559	0.844286	0.0562909	0.128785	0.0925378	0.992535	0.15	1.53	1.37	122.3	49.5	128.1	8.24	8.1	9.55	129.4	115.2	52.4	46.7	136.8	119.5	3315	2949.8	1341	1195.8	3503.4	3060.3
Cd63-fr	High	A0A1W2P8C6	Tetraspanin (Fragment) OS=Mus musculus OX=10090 GN=Cd63 PE=1 SV=1	0.001	6.149	11	2	2	2	164	17.9	7.5	0.498	0.475	1.049	-1	1	-1.07	-0.356667	1.035	0.07	0.002444	0.0139826	0.733384	0.0585621	0.273438	0.166	0.992535	15.99	9.57	6.4	75.8	152	72.3	4.94	10.26	1.15	78.3	73	141.1	163.2	71.6	72.7	112	104.4	201.7	233.3	102.3	104
Vps37c	High	Q8R105	Vacuolar protein sorting-associated protein 37C OS=Mus musculus OX=10090 GN=Vps37c PE=1 SV=1	0	22.889	21	4	4	4	352	38.4	5.31	0.457	0.424	1.077	-1.13	1.13	-1.24	-0.413333	1.185	0.11	0.00251753	0.00488988	0.646756	0.0600671	0.129023	0.0945449	0.98501	21.64	3.35	18.26	72.8	159.5	67.7	4.01	16.48	13.32	74.6	70.5	141.2	178.5	61.3	74	87.3	82.4	165.2	208.7	71.7	86.6
Atp1a3	High	A0A0G2JGX4	Sodium/potassium-transporting ATPase subunit alpha OS=Mus musculus OX=10090 GN=Atp1a3 PE=1 SV=1	0	934.121	56	67	517	44	1026	112.9	5.41	0.409	0.498	0.821	-1.29	1.29	-1.01	-0.336667	1.15	-0.29	0.0026503	0.0262454	0.240726	0.0624129	0.405395	0.233904	0.832666	4.4	11.01	6.6	64.3	157.3	78.4	5.63	1.44	11.9	61.7	66.9	155.5	158.7	72	85.2	31803.9	34441.3	80119.4	81764.6	37065	43875.1
Cldn23	High	Q9D7D7	Claudin-23 OS=Mus musculus OX=10090 GN=Cldn23 PE=1 SV=1	0.001	6.334	7	3	4	3	296	32.4	7.55	0.478	0.582	0.822	-1.06	1.06	-0.78	-0.26	0.92	-0.28	0.00267537	0.0748859	0.284476	0.0625033	0.637155	0.349829	0.886074	10.65	9.19	1.46	69.6	145.7	84.7	14.86	4.76	13.48	77.1	62.5	150.2	140.4	93	76.8	54.3	44	105.8	98.9	65.5	54.1
Ndfip1	High	A0A494BAK0	NEDD4 family-interacting protein 1 OS=Mus musculus OX=10090 GN=Ndfip1 PE=1 SV=1	0.001	5.8	17	1	2	1	167	18	4.02	0.442	0.664	0.665	-1.18	1.18	-0.59	-0.196667	0.885	-0.59	0.00293504	0.163593	0.051067	0.0674459	0.869445	0.468445	0.427567	12.81	29.13	42.29	62.9	142.4	94.6	2.73	9.46	36.25	63.4	61	131.6	150.5	71.9	121.6	15.5	14.9	32.2	36.8	17.6	29.7
Spata6	High	Q3U6K5	Spermatogenesis-associated protein 6 OS=Mus musculus OX=10090 GN=Spata6 PE=1 SV=2	0.001	5.278	4	2	2	2	488	56.1	8.47	2.174	2.904	0.749	1.12	-1.12	1.54	0.513333	-1.33	-0.42	0.00309852	0.00121182	0.101638	0.0706235	0.0441212	0.0573724	0.610115	50.85	19.91	30.26	107.3	49.4	143.3	14.44	32.52	14.12	96	117.9	61.8	38.7	157.1	128.5	90.4	111	58.3	36.5	147.9	121.1
Krt76	High	Q3UV17	Keratin, type II cytoskeletal 2 oral OS=Mus musculus OX=10090 GN=Krt76 PE=1 SV=1	0	14.451	8	5	11	1	594	62.8	8.43	2.088	1.389	1.503	1.06	-1.06	0.47	0.156667	-0.765	0.59	0.00319145	0.356216	0.0181188	0.0724472	0.977313	0.52488	0.237723	127.79	91.45	29.41	139.9	67	93.1	112	40.74	99.88	33.2	286.1	34.7	62.8	26.9	156.3	167.8	1445.2	175.3	317.2	135.9	789.6
Alms1	High	Q8K4E0	Alstrom syndrome protein 1 homolog OS=Mus musculus OX=10090 GN=Alms1 PE=1 SV=2	0	27.648	4	11	11	11	3251	360	6.39	2.26	2.466	0.917	1.18	-1.18	1.3	0.433333	-1.24	-0.13	0.00328952	0.00731814	0.584444	0.0725055	0.174608	0.123557	0.973095	17.83	2.96	20.81	118.4	52.4	129.2	15.59	1.31	4.14	105.7	131.9	52.7	51.8	132.7	125.1	725.2	904.9	361.7	355.1	909.9	858.2
Ccsap	High	Q8QZT2	Centriole, cilia and spindle-associated protein OS=Mus musculus OX=10090 GN=Ccsap PE=1 SV=1	0	10.387	11	2	2	2	252	28.4	9.22	2.187	2.167	1.009	1.13	-1.13	1.12	0.373333	-1.125	0.01	0.00331825	0.0199251	0.930758	0.0725055	0.345883	0.209194	0.992535	2.18	26.75	28.97	122.6	56	121.4	12.62	10.56	14.75	111.6	133.4	51.8	60.1	134.2	108.9	89.8	107.4	41.7	48.4	108	87.6
Nme7	High	Q3UMG6	Nucleoside diphosphate kinase 7 OS=Mus musculus OX=10090 GN=Nme7 PE=1 SV=1	0	19.384	14	5	5	5	395	44.4	7.12	2.326	2.123	1.096	1.22	-1.22	1.09	0.363333	-1.155	0.13	0.00329997	0.0261825	0.597458	0.0725055	0.405395	0.23895	0.977452	10.31	24.92	14.52	128.1	55	116.9	2.54	7.28	16.3	130	125.4	52.1	57.8	130.8	103.8	798.9	770.7	320.3	355.1	804	637.8
Efnb2	High	F6RSU6	Ephrin-B2 (Fragment) OS=Mus musculus OX=10090 GN=Efnb2 PE=1 SV=1	0.001	4.367	8	1	1	1	218	23.9	8.87	0.507	0.513	0.989	-0.98	0.98	-0.96	-0.32	0.97	-0.02	0.00333626	0.026694	0.982342	0.0725055	0.40724	0.239873	0.997766	4.55	10.83	15.4	75.3	148.5	76.2	1.73	2.61	12.9	76.2	74.3	145.6	151.1	69.4	83.3	112	109.3	214.2	222.2	102.1	122.6
Rad23a	High	Q3TN85	UV excision repair protein RAD23 homolog A (Fragment) OS=Mus musculus OX=10090 GN=Rad23a PE=1 SV=1	0.001	5.955	7	2	3	1	322	34.8	4.69	0.481	0.533	0.903	-1.06	1.06	-0.91	-0.303333	0.985	-0.15	0.00329014	0.0358434	0.588601	0.0725055	0.476393	0.274449	0.973095	21.86	24.16	2.27	71.7	148.9	79.4	17.22	3.47	19.35	63.1	80.6	152	144.7	68.9	90.7	69.1	88.2	166.2	158.2	75.3	99.2
Traf3ip1	High	A0A087WQD8	TRAF3-interacting protein 1 OS=Mus musculus OX=10090 GN=Traf3ip1 PE=1 SV=1	0	8.949	6	4	4	4	654	74.2	7.12	2.105	2.021	1.041	1.07	-1.07	1.01	0.336667	-1.04	0.06	0.00344949	0.0345885	0.752664	0.0743072	0.476393	0.27535	0.992535	8.83	19.41	10.53	123.2	58.5	118.3	3.44	4.98	13.44	126	120	56.4	60.5	129.8	107.3	210.5	200.5	94.2	101.1	217	179.3
Mecr	High	Q9DCS3	Enoyl-[acyl-carrier-protein] reductase, mitochondrial OS=Mus musculus OX=10090 GN=Mecr PE=1 SV=2	0.005	3.788	2	1	1	1	373	40.3	9.07	2.164	1.779	1.216	1.11	-1.11	0.83	0.276667	-0.97	0.28	0.00345892	0.0847517	0.222947	0.0743072	0.682906	0.378607	0.808578	39.05	10.21	28.58	131.3	60.7	108	28.76	7.65	2.07	105.8	159.9	63.5	56.9	105.4	108.5	93	140.4	55.7	50	92.6	95.3
D8Ertd738e	Medium	Q8R1F0	Leydig cell tumor 10 kDa protein homolog OS=Mus musculus OX=10090 GN=D8Ertd738e PE=3 SV=1	0.01	2.695	14	2	3	2	94	10.2	11.63	2.235	1.573	1.421	1.16	-1.16	0.65	0.216667	-0.905	0.51	0.00350124	0.183909	0.0323991	0.0749292	0.895896	0.485413	0.34935	26.14	18.77	7.29	139.5	62.4	98.2	3.8	20.86	3.15	135.4	142.9	72.2	53.6	100.1	95.7	296.5	312.9	158.1	117.5	219.2	209.6
Lrrc8b	High	Q5DU41	Volume-regulated anion channel subunit LRRC8B OS=Mus musculus OX=10090 GN=Lrrc8b PE=1 SV=3	0	10.597	4	3	3	3	803	92.1	6.7	0.484	0.482	1.004	-1.05	1.05	-1.05	-0.35	1.05	0.01	0.00355908	0.0202822	0.956	0.07559	0.345912	0.210751	0.992903	8.3	3.67	11.98	73.9	152.5	73.6	2.22	5.69	9.18	72.6	75	158.6	146.4	78.5	68.9	266.8	275.3	582.7	537.7	288.2	253.1
Xiap	High	Q60989	E3 ubiquitin-protein ligase XIAP OS=Mus musculus OX=10090 GN=Xiap PE=1 SV=2	0	24.689	17	6	7	6	496	56	6.23	0.483	0.609	0.794	-1.05	1.05	-0.72	-0.24	0.885	-0.33	0.00355298	0.107734	0.153294	0.07559	0.759467	0.417528	0.727584	0.65	1.5	0.85	69.3	143.4	87.3	3.62	3	4.43	71.1	67.5	146.4	140.3	90	84.6	146.8	139.5	302.5	289.9	186	174.7
Nucb2	High	P81117	Nucleobindin-2 OS=Mus musculus OX=10090 GN=Nucb2 PE=1 SV=2	0.001	5.554	4	1	1	1	420	50.3	5.15	2.11	3.032	0.696	1.08	-1.08	1.6	0.533333	-1.34	-0.52	0.00365791	0.000665687	0.0398296	0.077105	0.0272446	0.0521748	0.385708	31.45	5.37	36.96	103.1	48.8	148.1	36.95	8.04	2.93	77.9	133	45.6	51	143.2	149.3	39.1	66.8	22.9	25.6	72	75
Nphp4	High	P59240	Nephrocystin-4 OS=Mus musculus OX=10090 GN=Nphp4 PE=1 SV=2	0	35.518	8	10	11	10	1425	157.2	7.77	2.375	2.599	0.914	1.25	-1.25	1.38	0.46	-1.315	-0.13	0.0038198	0.00445287	0.660737	0.0802158	0.124836	0.102526	0.985925	8.83	10.87	19.75	119.3	50.2	130.5	4.54	3.88	14.19	115.2	122.9	51.5	48.7	144	117.7	1191.8	1270.8	532.5	504.1	1489.5	1217.8
Serinc3	High	Q9QZI9	Serine incorporator 3 OS=Mus musculus OX=10090 GN=Serinc3 PE=1 SV=2	0	48.867	13	5	28	5	472	52.6	7.23	0.423	0.479	0.884	-1.24	1.24	-1.06	-0.353333	1.15	-0.18	0.00384854	0.0190033	0.487643	0.0805177	0.331937	0.206227	0.964378	4.91	5.77	10.69	66.8	157.7	75.5	2	2.68	8.18	65.8	67.7	160.7	154.7	80	71.2	1317.4	1355.1	3217.9	3098	1601.4	1426.3
Ank	High	Q9JHZ2	Progressive ankylosis protein OS=Mus musculus OX=10090 GN=Ankh PE=2 SV=1	0.001	6.458	5	2	2	2	492	54.3	7.88	0.48	0.547	0.876	-1.06	1.06	-0.87	-0.29	0.965	-0.19	0.00388399	0.0448536	0.458329	0.0809573	0.520047	0.300502	0.959744	15.05	3.34	11.7	71	148	81	8.81	5.52	2.33	75.5	66.6	142.2	153.8	79.6	82.3	94.1	83.1	177.3	191.7	99.2	102.6
Plekhb1	High	Q9QYE9	Pleckstrin homology domain-containing family B member 1 OS=Mus musculus OX=10090 GN=Plekhb1 PE=1 SV=1	0	84.871	51	12	37	4	243	27.3	6.98	0.425	0.524	0.812	-1.23	1.23	-0.93	-0.31	1.08	-0.3	0.00405709	0.0386679	0.212825	0.0836327	0.48648	0.285057	0.804012	1.87	7.93	6.06	65.4	153.9	80.7	4.59	2.81	10.35	67.5	63.3	156.8	150.7	86.7	74.9	2335	2188.2	5421.8	5210.8	2997.3	2588.5
Podxl2	Medium	Q8CAE9	Podocalyxin-like protein 2 OS=Mus musculus OX=10090 GN=Podxl2 PE=1 SV=2	0.035	1.79	2	1	1	1	603	64.9	4.36	0.494	0.384	1.286	-1.02	1.02	-1.38	-0.46	1.2	0.36	0.00452189	0.00197529	0.194861	0.0864179	0.0659253	0.0761716	0.784518	7.57	3.33	10.91	78.9	159.8	61.4	7.48	0.27	2.9	83.2	74.8	160	159.4	60.1	62.6	23.1	20.8	44.5	44.3	16.7	17.4
Chmp1b	High	Q99LU0	Charged multivesicular body protein 1b-1 OS=Mus musculus OX=10090 GN=Chmp1b1 PE=1 SV=1	0	8.746	9	2	3	2	199	22.1	8.1	0.45	0.439	1.027	-1.15	1.15	-1.19	-0.396667	1.17	0.04	0.00477637	0.00895081	0.818748	0.0864179	0.200749	0.143583	0.992535	8.8	9.83	1.03	71.5	158.8	69.7	4.65	3.74	5.62	69.2	73.9	163	154.6	66.9	72.4	165.5	176.7	389.9	369.8	160	173.3
Csnk1a1	High	E9Q3W1	Casein kinase I isoform alpha OS=Mus musculus OX=10090 GN=Csnk1a1 PE=1 SV=1	0	78.19	24	9	20	1	365	41.9	9.6	2.326	2.337	0.995	1.22	-1.22	1.22	0.406667	-1.22	-0.01	0.00447128	0.0118273	0.944463	0.0864179	0.249308	0.167863	0.992535	22.82	2.97	19.82	123.2	53	123.8	1.2	22.68	19.91	123.5	121.4	61.9	44.8	141.7	106.7	2269.1	2231	1137.4	823	2604.9	1961.9
Susd3-fr	Medium	D3YY27	Sushi domain-containing protein 3 (Fragment) OS=Mus musculus OX=10090 GN=Susd3 PE=1 SV=1	0.011	2.389	6	1	1	1	139	14.9	8.63	0.475	0.474	1.002	-1.08	1.08	-1.08	-0.36	1.08	0	0.00464929	0.0152118	0.927376	0.0864179	0.29011	0.188264	0.992535	21.03	9.67	11.32	73.1	154	72.9	22.1	2.29	11.48	85.2	62.2	155.9	150.9	78.8	67	38.8	28.3	71	68.7	35.9	30.5
Chmp5	High	Q9D7S9	Charged multivesicular body protein 5 OS=Mus musculus OX=10090 GN=Chmp5 PE=1 SV=1	0	42.015	46	7	20	7	219	24.6	4.79	0.421	0.472	0.893	-1.25	1.25	-1.08	-0.36	1.165	-0.16	0.00423514	0.0168197	0.546976	0.0864179	0.305844	0.196131	0.966946	0.63	4.94	4.31	66.8	158.5	74.8	1.96	2.56	2.15	67.7	65.8	161.4	155.6	73.6	75.9	1026.6	998.5	2447.6	2360.5	1116.6	1151.1
H2-K1	High	P01901	H-2 class I histocompatibility antigen, K-B alpha chain OS=Mus musculus OX=10090 GN=H2-K1 PE=1 SV=1	0.003	4.064	3	1	2	1	369	41.3	6.39	0.487	0.543	0.896	-1.04	1.04	-0.88	-0.293333	0.96	-0.16	0.00483953	0.0479516	0.551749	0.0864179	0.520047	0.303233	0.966946	1.61	1.11	2.73	72	147.7	80.3	3.39	1.85	0.79	73.7	70.2	149.7	145.8	80.7	79.8	55.8	53.1	113.2	110.3	61.1	60.4
Phlpp1	Medium	Q8CHE4	PH domain leucine-rich repeat-containing protein phosphatase 1 OS=Mus musculus OX=10090 GN=Phlpp1 PE=1 SV=2	0.01	2.687	0	1	1	1	1687	182.3	6.19	0.492	0.563	0.874	-1.02	1.02	-0.83	-0.276667	0.925	-0.19	0.00451814	0.0550285	0.453483	0.0864179	0.567177	0.326798	0.959744	117.91	125.08	5.54	71.8	146	82.2	10.96	94.44	5.7	56.9	66.5	55.8	280	67.6	73.2	73.5	85.9	72.1	361.9	87.3	94.7
Gnaq	High	P21279	Guanine nucleotide-binding protein G(q) subunit alpha OS=Mus musculus OX=10090 GN=Gnaq PE=1 SV=4	0	87.202	44	13	32	9	359	42.1	5.68	0.434	0.455	0.952	-1.21	1.21	-1.13	-0.376667	1.17	-0.07	0.00498445	0.0124908	0.82896	0.0887233	0.257485	0.173104	0.992535	3.6	7.98	11.58	68.9	158.8	72.3	1.45	1.98	9.57	69.5	68.1	156.5	160.9	67.5	77.4	1580.9	1548.8	3558.3	3659.2	1535.7	1758.7
Polg2	Low	Q9QZM2	DNA polymerase subunit gamma-2, mitochondrial OS=Mus musculus OX=10090 GN=Polg2 PE=1 SV=2	0.069	1.305	2	1	1	1	459	51.4	8.44	2.117	1.721	1.23	1.08	-1.08	0.78	0.26	-0.93	0.3	0.00505585	0.103051	0.184352	0.0897093	0.736996	0.413353	0.768476	12.94	5.72	7.21	131.3	62	106.7	20.11	7.91	13.33	113	150.5	58.3	65.2	96.5	116.5	105.3	140.2	54.3	60.7	89.9	108.6
Vps28	High	Q9D1C8	Vacuolar protein sorting-associated protein 28 homolog OS=Mus musculus OX=10090 GN=Vps28 PE=1 SV=1	0	39.625	48	9	14	9	221	25.4	5.54	0.457	0.384	1.19	-1.13	1.13	-1.38	-0.46	1.255	0.25	0.00515565	0.00251314	0.328438	0.0911917	0.0809839	0.0860878	0.905687	8.15	1.3	6.84	74.4	163	62.6	2.52	5.24	4	75.7	73.1	157	169.1	60.8	64.3	649	626.2	1345	1448.6	521	551.3
Elmod2	High	Q8BGF6	ELMO domain-containing protein 2 OS=Mus musculus OX=10090 GN=Elmod2 PE=1 SV=1	0.001	6.101	6	2	2	2	293	34.7	8.57	2.054	1.739	1.181	1.04	-1.04	0.8	0.266667	-0.92	0.24	0.00529792	0.0964802	0.340699	0.0931205	0.712733	0.402927	0.907771	14.43	13.03	27.58	128.6	62.6	108.8	25.09	11.59	0.8	106.6	152.7	57.2	67.4	108.6	107.4	61.6	88.2	33.1	39	62.8	62.1
Glb1l2	High	A0A0R4J0L1	Beta-galactosidase OS=Mus musculus OX=10090 GN=Glb1l2 PE=1 SV=1	0	172.103	37	20	62	20	652	73.9	7.87	2.281	2.921	0.781	1.19	-1.19	1.55	0.516667	-1.37	-0.36	0.00548579	0.00136486	0.134883	0.0961214	0.0487437	0.0724325	0.697683	5.59	5.6	11.19	110.3	48.4	141.3	1.04	6.36	11.68	110.9	109.3	50.5	46.2	153.2	129.9	7413.3	7305.5	3375.4	3085	10239.4	8677.6
Mak	High	Q04859	Serine/threonine-protein kinase MAK OS=Mus musculus OX=10090 GN=Mak PE=1 SV=2	0	85.428	41	22	28	20	622	70	9.66	2.255	2.48	0.909	1.17	-1.17	1.31	0.436667	-1.24	-0.14	0.00614899	0.00693696	0.608987	0.106412	0.16985	0.138131	0.978268	9.83	25.15	15.24	118	52.3	129.7	2.74	6.63	17.16	119.9	115.3	49.7	54.6	146	114.4	4371.6	4205.4	1814	1992.3	5326.2	4173.3
Lztfl1	High	Q9JHQ5	Leucine zipper transcription factor-like protein 1 OS=Mus musculus OX=10090 GN=Lztfl1 PE=1 SV=1	0	111.702	51	17	41	17	299	34.8	5.17	0.444	0.431	1.029	-1.17	1.17	-1.21	-0.403333	1.19	0.04	0.00634768	0.00769348	0.774642	0.109512	0.176354	0.142933	0.992535	8.07	27.5	35.74	71	160	69	8.55	0.87	24.95	66.6	75.1	158.4	160.3	82.1	57.5	2723.7	3074.2	6478.6	6558.4	3359.9	2352.1
Arhgef18	High	A0A5F8MPF6	Rho guanine nucleotide exchange factor 18 OS=Mus musculus OX=10090 GN=Arhgef18 PE=1 SV=1	0	4.859	2	2	2	2	1126	125.7	6.86	0.52	0.456	1.141	-0.94	0.94	-1.13	-0.376667	1.035	0.19	0.00655926	0.0095583	0.435864	0.111832	0.210998	0.161415	0.949084	64.68	59.6	4.69	79	151.8	69.2	8.62	63.62	13.07	70	79	88.1	232.1	59.4	71.5	92.6	104.7	116.6	307.4	78.6	94.7
Elfn1	High	Q8C8T7	Protein ELFN1 OS=Mus musculus OX=10090 GN=Elfn1 PE=2 SV=1	0.009	2.856	1	1	1	1	828	90.8	8.18	0.465	0.586	0.795	-1.1	1.1	-0.77	-0.256667	0.935	-0.33	0.0065619	0.0737297	0.303944	0.111832	0.6369	0.374366	0.900242	36.98	45.13	85.17	68.1	146.3	85.7	31.38	3.01	43.92	83.6	53.2	140.3	146.4	60.9	115.7	8.9	5.6	14.9	15.5	6.5	12.3
Stx7	High	Q8BH40	Syntaxin-7 OS=Mus musculus OX=10090 GN=Stx7 PE=1 SV=1	0	50.116	44	9	20	9	261	29.7	5.58	0.444	0.384	1.157	-1.17	1.17	-1.38	-0.46	1.275	0.21	0.00699864	0.00250675	0.344915	0.118197	0.0809839	0.0995904	0.907771	5.29	8.82	14.12	72.9	164.1	63	3.28	1.76	10.15	74.5	71.2	162	166.1	58.6	67.7	1039.4	992.2	2259.1	2316	817.1	943.4
Slc39a6	High	Q8C145	Zinc transporter ZIP6 OS=Mus musculus OX=10090 GN=Slc39a6 PE=1 SV=1	0	4.85	2	2	4	2	765	86.3	6.84	0.49	0.337	1.454	-1.03	1.03	-1.57	-0.523333	1.3	0.54	0.00709372	0.00062982	0.0138133	0.119443	0.0261585	0.0728007	0.192664	157.31	173.89	11.07	80.5	164.1	55.4	6.95	106.07	3.6	59.8	66	48.4	339.2	44.4	42.2	159.3	175.8	129	903	118.1	112.2
Mt3	High	P28184	Metallothionein-3 OS=Mus musculus OX=10090 GN=Mt3 PE=1 SV=1	0	20.645	35	3	8	3	68	7	7.47	2.181	2.037	1.071	1.12	-1.12	1.03	0.343333	-1.075	0.1	0.00749918	0.0361151	0.607859	0.125559	0.476393	0.300976	0.978268	11.79	17.55	5.73	125.4	57.5	117.1	10.13	1.09	15.55	116.3	134.3	57.7	56.9	104.5	130.3	1037.7	1197.9	515.2	507.3	932.4	1162.7
Golga5	High	Q9QYE6	Golgin subfamily A member 5 OS=Mus musculus OX=10090 GN=Golga5 PE=1 SV=2	0.008	2.942	3	2	2	2	729	82.3	6.23	0.53	0.731	0.726	-0.92	0.92	-0.45	-0.15	0.685	-0.46	0.00759315	0.269933	0.0674255	0.125961	0.953349	0.539655	0.499896	8.82	8.02	0.8	70.4	132.7	97	12.72	4.34	11.96	64.1	76.8	128.4	136.5	88.9	105.3	68.5	82	137.1	145.8	94.9	112.5
Gtf3c4	Medium	E9Q2B0	General transcription factor 3C polypeptide 4 OS=Mus musculus OX=10090 GN=Gtf3c4 PE=1 SV=1	0.03	1.876	2	1	1	1	676	76.7	7.14	1.957	1.52	1.288	0.97	-0.97	0.6	0.2	-0.785	0.36	0.00790253	0.226788	0.102813	0.130322	0.935009	0.532665	0.610115	16.12	27.31	11.08	131.1	67	101.8	10.83	4.49	21.25	120.8	140.9	68.8	64.6	87.1	117.9	187.5	218.6	106.8	100.2	135.2	183
Scamp2	High	Q9ERN0	Secretory carrier-associated membrane protein 2 OS=Mus musculus OX=10090 GN=Scamp2 PE=1 SV=1	0.001	6.969	6	2	2	2	329	36.4	6.32	0.537	0.552	0.973	-0.9	0.9	-0.86	-0.286667	0.88	-0.04	0.00819078	0.052135	0.884346	0.13468	0.546394	0.340537	0.992535	2.23	21.09	18.84	77.1	143.6	79.3	7.57	9.69	10.32	81.2	72.9	153.5	133.8	73.5	85.1	48	43.1	90.7	79.1	43.5	50.3
Mrpl22	Low	Q8BU88	39S ribosomal protein L22, mitochondrial OS=Mus musculus OX=10090 GN=Mrpl22 PE=1 SV=1	0.054	1.413	3	1	1	1	206	23.8	9.86	0.547	0.522	1.048	-0.87	0.87	-0.94	-0.313333	0.905	0.07	0.00851973	0.0373882	0.717246	0.139679	0.480816	0.310247	0.992535	21.35	2.76	18.56	79.3	145	75.7	3.62	16.6	13.99	81	77	128.3	162.4	68.2	83.2	131.9	125.3	209	264.5	111.1	135.5
Tsg101	High	Q61187	Tumor susceptibility gene 101 protein OS=Mus musculus OX=10090 GN=Tsg101 PE=1 SV=2	0	65.134	28	12	21	12	391	44.1	6.71	0.458	0.409	1.119	-1.13	1.13	-1.29	-0.43	1.21	0.16	0.00868233	0.00473269	0.410878	0.14193	0.128816	0.135373	0.936398	3.42	4.45	1.03	73.6	160.7	65.8	0.96	2.3	1.94	74.1	73.1	158	163.3	66.7	64.9	1976.8	1950	4217.9	4357.4	1779.6	1731.3
Snf8	High	Q9CZ28	Vacuolar-sorting protein SNF8 OS=Mus musculus OX=10090 GN=Snf8 PE=1 SV=1	0	26.555	24	6	7	6	258	28.9	6.65	0.513	0.463	1.109	-0.96	0.96	-1.11	-0.37	1.035	0.15	0.00877551	0.0143593	0.5417	0.143036	0.277629	0.210332	0.966946	1.2	13.39	12.19	77.9	151.8	70.3	5.53	6.67	6.08	74.9	81	144.7	159	73.3	67.2	325.5	351.9	628.8	691	318.6	292.3
Scg2	High	Q03517	Secretogranin-2 OS=Mus musculus OX=10090 GN=Scg2 PE=1 SV=1	0.002	4.221	6	2	2	2	617	70.6	4.75	0.512	0.487	1.053	-0.97	0.97	-1.04	-0.346667	1.005	0.07	0.00886217	0.0172624	0.748017	0.143613	0.305844	0.224729	0.992535	109.22	85.55	19.84	76.9	150.1	73	1.2	84.65	19.94	67.7	68.8	66.8	265.8	56.2	74.7	92.2	93.8	91	362.2	76.6	101.8
Krt16	High	Q9Z2K1	Keratin, type I cytoskeletal 16 OS=Mus musculus OX=10090 GN=Krt16 PE=1 SV=3	0	17.465	10	6	10	2	469	51.6	5.2	1.97	2.41	0.818	0.98	-0.98	1.27	0.423333	-1.125	-0.29	0.00918954	0.00770584	0.260466	0.148062	0.176354	0.162208	0.85656	160.98	188.63	17.94	109.9	55.8	134.4	108.01	9.1	114.5	26.5	197.9	34.5	39.2	28.7	273.1	19.3	144.2	25.1	28.6	20.9	199
Cd44	High	A2APM3	CD44 antigen OS=Mus musculus OX=10090 GN=Cd44 PE=1 SV=1	0	12.726	9	4	5	4	464	50.7	5.29	0.533	0.552	0.966	-0.91	0.91	-0.86	-0.286667	0.885	-0.05	0.00987632	0.0563662	0.866574	0.152974	0.569451	0.361212	0.992535	4.11	12.98	8.86	76.7	143.9	79.4	5.03	8.94	3.42	79.4	73.9	153.1	134.9	77.4	81.3	385.2	358.7	742.7	654.4	375.7	394.3
Zc3h18	High	G3X8T2	Zinc finger CCCH domain-containing protein 18 OS=Mus musculus OX=10090 GN=Zc3h18 PE=1 SV=1	0.001	5.61	2	2	2	2	972	108.2	8	2.085	1.428	1.46	1.06	-1.06	0.51	0.17	-0.785	0.55	0.00982081	0.323203	0.0381775	0.152974	0.95582	0.554397	0.37358	21.76	54.2	31.61	138.6	66.5	94.9	11.9	8.74	40.68	125.4	148.4	69.6	61.5	69.5	125.6	30.6	36.2	17	15	16.9	30.6
Cfh	High	P06909	Complement factor H OS=Mus musculus OX=10090 GN=Cfh PE=1 SV=2	0	9.931	2	3	3	3	1234	139	6.99	0.508	0.411	1.236	-0.98	0.98	-1.28	-0.426667	1.13	0.31	0.010205	0.00490134	0.165791	0.154669	0.129023	0.141846	0.736603	4.8	7.52	2.72	79.4	156.4	64.3	5.01	0.43	7.6	82.2	76.6	156.8	155.8	67.8	60.9	279.2	260.1	532.4	529.1	230.1	206.7
Dync2h1	High	Q45VK7	Cytoplasmic dynein 2 heavy chain 1 OS=Mus musculus OX=10090 GN=Dync2h1 PE=1 SV=1	0	35.211	3	13	14	13	4306	492	6.6	2.126	2.088	1.018	1.09	-1.09	1.06	0.353333	-1.075	0.03	0.0102065	0.0298002	0.810016	0.154669	0.438556	0.296613	0.992535	1.75	10.33	8.57	122.3	57.5	120.2	0.95	2.62	7.22	121.4	123.1	56.4	58.6	126.4	114.1	1262.8	1279.8	587	609.2	1314.3	1186.6
Armc9	High	Q9D2I5	LisH domain-containing protein ARMC9 OS=Mus musculus OX=10090 GN=Armc9 PE=1 SV=1	0	10.456	5	4	4	4	817	91.9	6.92	1.98	1.642	1.206	0.99	-0.99	0.72	0.24	-0.855	0.27	0.01002	0.150717	0.235718	0.154669	0.847685	0.501177	0.827597	14.3	30.38	15.92	128.5	64.9	106.6	1.66	11.93	16.74	129.6	126.6	59.4	70.4	119.6	94.3	278.6	272.1	127.8	151.3	257.1	202.7
Ift57	High	Q8BXG3	Intraflagellar transport protein 57 homolog OS=Mus musculus OX=10090 GN=Ift57 PE=1 SV=1	0.001	7.099	8	4	4	4	429	48.7	4.98	1.983	1.824	1.087	0.99	-0.99	0.87	0.29	-0.93	0.12	0.0104891	0.0787378	0.588852	0.158524	0.655115	0.406819	0.973095	7.34	28.82	21.39	123.8	62.4	113.8	0.01	6.98	20.2	123.3	123.2	59.1	65.3	130.9	98.2	271.6	271.6	130.3	143.9	288.5	216.4
Cep135	High	Q6P5D4	Centrosomal protein of 135 kDa OS=Mus musculus OX=10090 GN=Cep135 PE=1 SV=1	0	64.575	18	19	22	19	1140	133.3	6.48	2.048	2.142	0.956	1.03	-1.03	1.1	0.366667	-1.065	-0.06	0.0105683	0.0244045	0.849535	0.159292	0.384372	0.271832	0.992535	5.02	11.69	16.73	118.4	57.8	123.8	6.9	2.12	9.02	112.6	124.1	56.9	58.6	131.8	116	1643.9	1812.4	830.3	855.5	1924.5	1693.8
Ilf3	High	A0A1L1STE4	Interleukin enhancer-binding factor 3 OS=Mus musculus OX=10090 GN=Ilf3 PE=1 SV=1	0.006	3.425	1	1	1	1	908	97.4	8.92	0.541	0.581	0.931	-0.89	0.89	-0.78	-0.26	0.835	-0.1	0.0106646	0.0794503	0.701343	0.159457	0.655115	0.407286	0.991285	35.45	62.2	25.51	76.5	141.4	82.1	9.37	23.89	32.98	70.5	80.5	165.2	117.5	63.8	102.6	126.1	144	295.5	210.1	114.1	183.5
Tollip	High	Q9QZ06	Toll-interacting protein OS=Mus musculus OX=10090 GN=Tollip PE=1 SV=1	0	48.756	45	10	17	10	274	30.3	5.17	0.468	0.491	0.953	-1.1	1.1	-1.03	-0.343333	1.065	-0.07	0.010738	0.0234309	0.831317	0.160127	0.380802	0.270465	0.992535	7.28	0.26	7.54	71.7	153.1	75.2	7.11	0.17	0.08	75.3	68.1	153.3	152.9	75.1	75.2	1421.6	1285.6	2891.9	2884.8	1417.9	1419.5
Kras	High	P32883	GTPase KRas OS=Mus musculus OX=10090 GN=Kras PE=1 SV=1	0	135.386	56	9	28	2	189	21.6	6.77	0.447	0.398	1.122	-1.16	1.16	-1.33	-0.443333	1.245	0.17	0.0110542	0.00362901	0.496738	0.160157	0.104886	0.132521	0.964378	7.61	7.04	0.57	72.7	162.6	64.8	3.22	4.04	2.68	71	74.3	167.2	157.9	63.5	66	760.6	796.1	1790.8	1691.4	680.3	706.6
Brox	High	Q8K2Q7	BRO1 domain-containing protein BROX OS=Mus musculus OX=10090 GN=Brox PE=1 SV=1	0	16.621	16	6	7	6	411	46.2	7.69	0.508	0.427	1.191	-0.98	0.98	-1.23	-0.41	1.105	0.25	0.0110304	0.00699839	0.312312	0.160157	0.16987	0.165013	0.904944	16.1	8.25	7.83	78.8	155	66.2	10.33	4.98	2.89	73.2	84.7	160.4	149.5	64.8	67.5	418.4	484.3	917.1	854.7	370.3	385.7
Chmp3	High	Q9CQ10	Charged multivesicular body protein 3 OS=Mus musculus OX=10090 GN=Chmp3 PE=1 SV=3	0	29.837	56	10	14	10	224	25.2	5.06	0.478	0.466	1.025	-1.06	1.06	-1.1	-0.366667	1.08	0.04	0.0109257	0.0153092	0.901377	0.160157	0.290979	0.225568	0.992535	12.75	3.15	9.59	73.8	154.3	72	6.8	5.34	2.34	70.3	77.4	160.1	148.4	73.1	70.7	721.2	794.1	1643.3	1523.8	750.4	726
Gm20390	High	E9PZF0	Nucleoside diphosphate kinase OS=Mus musculus OX=10090 GN=Gm20390 PE=3 SV=1	0	47.156	54	11	20	3	267	30.2	8.72	0.47	0.471	1	-1.09	1.09	-1.09	-0.363333	1.09	0	0.0109971	0.0164832	0.929908	0.160157	0.305844	0.233	0.992535	6.49	22.04	15.5	72.7	154.6	72.7	7.82	1.64	22.39	68.6	76.6	152.3	155.8	61.8	85	996.4	1113	2212.9	2264.7	897.9	1235.7
Zfpl1	High	E0CZD9	Zinc finger protein-like 1 (Fragment) OS=Mus musculus OX=10090 GN=Zfpl1 PE=1 SV=1	0.001	5.162	4	1	1	1	242	26.8	7.11	0.534	0.778	0.687	-0.9	0.9	-0.36	-0.12	0.63	-0.54	0.0110081	0.385208	0.0362711	0.160157	0.977313	0.568735	0.370301	7.35	35.69	28.18	69.3	129.7	100.9	3.45	3.55	29.73	67.1	70.5	132	125.5	80.9	124	52.1	54.7	102.5	97.5	62.8	96.3
Sirpa	High	E0CX65	Tyrosine-protein phosphatase non-receptor type substrate 1 OS=Mus musculus OX=10090 GN=Sirpa PE=1 SV=1	0	37.599	47	4	8	1	172	18.9	7.37	0.511	0.476	1.073	-0.97	0.97	-1.07	-0.356667	1.02	0.1	0.0111347	0.0156476	0.652796	0.160908	0.294417	0.227663	0.98501	3.13	6.44	3.31	77.2	150.9	71.9	4.21	1.22	7.36	74.9	79.5	149.6	152.2	68.2	75.7	33.1	35.1	66.1	67.3	30.2	33.5
Pcdh15	High	Q99PJ1	Protocadherin-15 OS=Mus musculus OX=10090 GN=Pcdh15 PE=1 SV=3	0	13.212	2	4	4	4	1943	214.6	5.15	1.942	1.555	1.249	0.96	-0.96	0.64	0.213333	-0.8	0.32	0.0112872	0.192017	0.166618	0.161861	0.90773	0.534795	0.737936	9.45	0.83	10.28	129.5	66.7	103.7	13.09	4.12	3.33	141.9	117.8	68.6	64.7	106	101.1	265.1	220.2	128.1	120.9	198.1	189
Impg2	High	Q80XH2	Interphotoreceptor matrix proteoglycan 2 OS=Mus musculus OX=10090 GN=Impg2 PE=1 SV=1	0	65.605	12	12	22	12	1243	138	4.78	0.455	0.376	1.208	-1.14	1.14	-1.41	-0.47	1.275	0.27	0.011544	0.00204336	0.230862	0.164701	0.0677936	0.116247	0.819677	19.01	15.53	3.46	74.5	163.9	61.7	22.15	4.25	18.92	63.3	86.8	158.2	168	53.6	70.2	926.3	1270.3	2315.2	2458.6	784.6	1027
Stk10	Medium	O55098	Serine/threonine-protein kinase 10 OS=Mus musculus OX=10090 GN=Stk10 PE=1 SV=2	0.049	1.508	1	1	1	1	966	111.8	7.15	0.542	0.598	0.906	-0.88	0.88	-0.74	-0.246667	0.81	-0.14	0.011536	0.0893429	0.664307	0.164701	0.696518	0.430609	0.986648	37.99	26	11.73	76	140.2	83.8	22.5	13.12	11.49	64.3	88.7	152.9	126.9	76.8	90.4	28.2	38.9	67	55.6	33.7	39.6
Pdcd6ip	High	Q9WU78	Programmed cell death 6-interacting protein OS=Mus musculus OX=10090 GN=Pdcd6ip PE=1 SV=3	0	184.342	54	42	63	42	869	96	6.52	0.472	0.431	1.097	-1.08	1.08	-1.22	-0.406667	1.15	0.13	0.0117439	0.00760661	0.486667	0.167128	0.176354	0.171741	0.964378	8.31	8.34	0.03	74.5	157.6	67.9	3.82	4.1	3.85	72.5	76.5	162.2	153.1	66	69.7	4564.6	4818	10218.4	9642.7	4160.9	4393.7
Lpcat1	High	D6RFA8	Lysophosphatidylcholine acyltransferase 1 OS=Mus musculus OX=10090 GN=Lpcat1 PE=1 SV=1	0.005	3.558	17	1	1	1	46	4.9	12.22	0.527	0.578	0.911	-0.92	0.92	-0.79	-0.263333	0.855	-0.13	0.0118599	0.074796	0.60518	0.167502	0.637155	0.402329	0.978268	7.98	22.81	14.76	75.1	142.5	82.4	7.14	0.46	21.05	71.2	78.7	142.5	141.5	70.7	95.4	54.6	60.5	109.4	108.7	54.3	73.3
Eno3	High	P21550	Beta-enolase OS=Mus musculus OX=10090 GN=Eno3 PE=1 SV=3	0	134.82	24	8	58	1	434	47	7.18	0.535	0.719	0.743	-0.9	0.9	-0.48	-0.16	0.69	-0.43	0.0121139	0.272467	0.0695857	0.17066	0.95582	0.56324	0.504092	27.09	12.28	39.66	71.2	133.1	95.7	26.42	1.04	10.64	85.5	58.6	133.4	131.5	88.3	102.7	182.8	125.2	285.1	281	188.8	219.5
Luc7l2	High	E9Q715	Putative RNA-binding protein Luc7-like 2 OS=Mus musculus OX=10090 GN=Luc7l2 PE=1 SV=1	0	11.705	9	2	2	2	272	32.6	10.01	1.94	1.324	1.465	0.96	-0.96	0.41	0.136667	-0.685	0.55	0.0125793	0.432527	0.014386	0.17589	0.993996	0.584943	0.197218	11.6	27.15	15.44	136.5	70.3	93.2	7.75	3.29	22.27	128.6	143.5	71.7	68.4	79.1	108.7	221.6	247.3	123.5	117.9	136.3	187.2
Wdr54	High	Q9R0D8	WD repeat-containing protein 54 OS=Mus musculus OX=10090 GN=Wdr54 PE=1 SV=1	0	35.468	34	7	9	7	334	35.6	6.21	0.491	0.343	1.432	-1.03	1.03	-1.54	-0.513333	1.285	0.52	0.0128364	0.000756452	0.0373962	0.179039	0.0294543	0.104246	0.37358	9.22	1.9	7.32	80.3	163.6	56.1	19.25	10.56	12.36	69.7	91.7	151.1	175.5	51.1	60.9	492.9	648.3	1068.2	1240.6	361.7	430.9
Tmsb4x	High	P20065	Thymosin beta-4 OS=Mus musculus OX=10090 GN=Tmsb4x PE=1 SV=1	0	17.819	40	6	9	6	50	5.7	5.06	0.47	0.599	0.786	-1.09	1.09	-0.74	-0.246667	0.915	-0.35	0.0129025	0.0968771	0.158653	0.179514	0.714723	0.447119	0.733685	2.17	14.17	11.99	68.2	145	86.8	2.35	4.42	9.06	69.3	67	149.5	140.4	81.3	92.5	1033.5	999.8	2230	2094.9	1213.2	1379.4
Chmp2a	High	Q9DB34	Charged multivesicular body protein 2a OS=Mus musculus OX=10090 GN=Chmp2a PE=1 SV=1	0	81.999	42	14	38	14	222	25.1	5.97	0.479	0.424	1.129	-1.06	1.06	-1.24	-0.413333	1.15	0.18	0.0134805	0.00663709	0.376216	0.186631	0.169155	0.177893	0.92035	8.89	6.23	2.66	75.5	157.6	66.9	0.52	8.98	3.05	75.7	75.2	167.7	147.7	68.3	65.4	2565	2546.3	5681.3	5003.1	2312	2214.3
Slc9a1	High	Q61165	Sodium/hydrogen exchanger 1 OS=Mus musculus OX=10090 GN=Slc9a1 PE=1 SV=1	0.001	5.388	3	2	2	2	820	91.4	7.12	0.521	0.431	1.208	-0.94	0.94	-1.21	-0.403333	1.075	0.27	0.0134496	0.00763016	0.22203	0.186631	0.176354	0.181492	0.807447	15.11	5.58	9.51	80	153.7	66.2	9.58	4.79	0.53	74.7	85.6	158.9	148.5	65.9	66.4	160.1	183.4	340.5	318.2	141.3	142.4
Arrb2	High	Q5F2D9	Arrestin, beta 2 OS=Mus musculus OX=10090 GN=Arrb2 PE=1 SV=1	0	10.973	9	2	2	2	406	45.7	7.83	2.057	1.876	1.096	1.04	-1.04	0.91	0.303333	-0.975	0.13	0.0137616	0.0646468	0.601585	0.188198	0.588359	0.388278	0.978268	11.73	3.25	8.47	125.1	60.8	114.1	13.67	2.54	5.64	113.3	137.5	59.6	61.8	109.4	118.5	20	24.2	10.5	10.9	19.3	20.9
Fcgbp	High	E9Q0B5	Fc fragment of IgG-binding protein OS=Mus musculus OX=10090 GN=Fcgbp PE=1 SV=1	0.003	4.077	0	1	4	1	2583	275	5.03	2.145	1.84	1.166	1.1	-1.1	0.88	0.293333	-0.99	0.22	0.013747	0.074362	0.32846	0.188198	0.6369	0.412549	0.905687	103.9	74.94	24.91	129.1	60.2	110.7	99.9	31.52	86.61	41.8	243	37.5	59	42.4	176.4	415.9	2417.3	372.7	586.5	421.7	1754.6
Arpin	High	Q9D0A3	Arpin OS=Mus musculus OX=10090 GN=Arpin PE=1 SV=1	0.001	6.778	8	2	2	2	226	25.2	5.19	0.559	0.522	1.07	-0.84	0.84	-0.94	-0.313333	0.89	0.1	0.0143031	0.0337827	0.706701	0.195128	0.4739	0.334514	0.992485	19.26	3.3	15.93	80.6	144.2	75.3	28.4	10.46	13.58	65.2	98	132.8	154	67.8	82.2	37.1	55.7	75.5	87.5	38.5	46.7
Ift140	High	E9PY46	Intraflagellar transport protein 140 homolog OS=Mus musculus OX=10090 GN=Ift140 PE=1 SV=1	0	37.533	9	15	15	15	1464	165.8	5.91	1.98	1.807	1.096	0.99	-0.99	0.85	0.283333	-0.92	0.13	0.0146886	0.0837759	0.491021	0.199416	0.68077	0.440093	0.964378	4.98	23.85	18.82	124.1	62.7	113.3	0.1	4.85	17.71	123.6	123.8	60.4	64.7	128	99.5	1696.3	1698.8	828.4	887.2	1757.2	1366.1
B9d2	High	Q3UK10	B9 domain-containing protein 2 OS=Mus musculus OX=10090 GN=B9d2 PE=1 SV=2	0	15.313	25	3	4	3	175	19.2	7.58	1.994	2.467	0.808	1	-1	1.3	0.433333	-1.15	-0.31	0.0151264	0.00728455	0.208858	0.204865	0.174608	0.189736	0.801553	12.84	7.98	20.87	109.5	54.9	135.5	3.88	8.34	15.9	106.2	112.2	58.1	51.6	151.2	120.7	401.3	424	219.5	195	571.3	455.9
Zc2hc1a	High	Q8BJH1	Zinc finger C2HC domain-containing protein 1A OS=Mus musculus OX=10090 GN=Zc2hc1a PE=1 SV=1	0	12.867	13	3	3	3	324	35.1	9.88	0.523	0.508	1.03	-0.93	0.93	-0.98	-0.326667	0.955	0.04	0.0155162	0.0306626	0.80442	0.209637	0.446559	0.328098	0.992535	0.78	5.27	6.05	77.3	147.7	75.1	2.52	3.26	8.27	75.9	78.6	144.2	151	70.7	79.5	168.1	174.2	319.6	334.7	156.8	176.3
Ift81	High	O35594	Intraflagellar transport protein 81 homolog OS=Mus musculus OX=10090 GN=Ift81 PE=1 SV=4	0	56.752	26	17	17	17	676	79.2	8.75	2.023	2.16	0.936	1.02	-1.02	1.11	0.37	-1.065	-0.09	0.0157454	0.0227963	0.750459	0.211207	0.379285	0.295246	0.992535	5.91	2.72	8.64	117.1	57.9	125	2.53	3.11	5.7	119.1	115	56.6	59.1	120	130.1	1166	1125	553.8	578.7	1174.7	1273.4
Cep250	High	A3KGJ7	Centrosome-associated protein CEP250 OS=Mus musculus OX=10090 GN=Cep250 PE=1 SV=2	0	68.477	10	23	24	23	2435	278.8	5.05	2.061	2.035	1.013	1.04	-1.04	1.02	0.34	-1.03	0.02	0.0163261	0.03636	0.854508	0.217436	0.476393	0.346914	0.992535	12.04	10.18	22.28	121.3	58.9	119.8	10.24	1.22	10.9	112.6	130.2	59.2	58.2	129.1	110.6	1962.4	2268.6	1032.5	1014.9	2250.1	1928.1
Chmp2b	High	Q8BJF9	Charged multivesicular body protein 2b OS=Mus musculus OX=10090 GN=Chmp2b PE=1 SV=1	0	29.027	31	8	13	8	213	23.9	8.78	0.488	0.443	1.102	-1.04	1.04	-1.18	-0.393333	1.11	0.14	0.0167271	0.0097618	0.544317	0.22068	0.214645	0.217662	0.966946	14.49	4.21	10.27	75.8	155.4	68.8	8.77	5.01	1	71.2	80.6	160.9	149.8	69.2	68.3	871.7	987	1969.3	1834.4	847.7	835.7
Nadk2-fr	High	A0A7N9VS49	NAD kinase 2, mitochondrial (Fragment) OS=Mus musculus OX=10090 GN=Nadk2 PE=4 SV=1	0	18.644	12	3	4	3	343	39	6.05	1.906	1.556	1.225	0.93	-0.93	0.64	0.213333	-0.785	0.29	0.016694	0.198205	0.168923	0.22068	0.912882	0.566781	0.738806	23.09	22.16	45.78	128.1	67.2	104.6	39.62	18.67	2.29	94.2	167.5	57.7	75.3	104.3	100.9	119.9	213.2	73.5	95.8	132.7	128.5
Inpp1	High	P49442	Inositol polyphosphate 1-phosphatase OS=Mus musculus OX=10090 GN=Inpp1 PE=1 SV=2	0.005	3.528	2	1	2	1	396	43.3	5.01	0.584	0.624	0.935	-0.78	0.78	-0.68	-0.226667	0.73	-0.1	0.0169171	0.125526	0.73257	0.222663	0.799286	0.510975	0.992535	0.06	22.22	22.29	79.3	135.9	84.8	0.64	0.7	21.65	78.7	79.4	134.8	136.1	72.4	98.6	131.9	133.1	226	228.2	121.5	165.4
Sectm1a	Low	A2ABP7	Secreted and transmembrane protein 1A OS=Mus musculus OX=10090 GN=Sectm1a PE=1 SV=1	0.077	1.229	9	1	1	1	174	19.4	8.97	0.549	0.804	0.683	-0.87	0.87	-0.32	-0.106667	0.595	-0.55	0.0175008	0.427671	0.0364555	0.228734	0.993996	0.611365	0.370301	50.8	10.76	62.31	70	127.5	102.5	80.18	42.07	32.54	34.1	123.3	86.9	160.6	75.1	120	52.3	189.1	133.3	246.2	115.2	184
Cnnm4	High	Q69ZF7	Metal transporter CNNM4 OS=Mus musculus OX=10090 GN=Cnnm4 PE=1 SV=2	0	98.46	34	25	35	20	771	86.6	6.07	0.493	0.394	1.252	-1.02	1.02	-1.34	-0.446667	1.18	0.32	0.0175863	0.00324614	0.120939	0.229317	0.100411	0.164864	0.669175	3.93	13.61	9.67	78.4	159	62.6	3.57	0.18	12.75	80.3	76.4	158.6	159	68.5	57.1	1760.7	1674.1	3475.9	3484.6	1500.5	1252.3
Ankrd33	High	Q8BXP5	Photoreceptor ankyrin repeat protein OS=Mus musculus OX=10090 GN=Ankrd33 PE=1 SV=2	0	35.08	23	7	10	7	385	41.6	6.71	2.06	2.223	0.927	1.04	-1.04	1.15	0.383333	-1.095	-0.11	0.0176552	0.0180306	0.695267	0.229682	0.31593	0.272806	0.991285	7.47	1.97	5.5	117	56.8	126.2	11.83	4.73	6.6	127	107.4	58.6	54.8	132	120.3	1693	1431.7	781.4	730.9	1760.7	1603.6
Ttc21b	High	Q0HA38	Tetratricopeptide repeat protein 21B OS=Mus musculus OX=10090 GN=Ttc21b PE=1 SV=1	0	10.821	4	6	6	6	1315	150.7	7.14	1.971	1.61	1.224	0.98	-0.98	0.69	0.23	-0.835	0.29	0.0180105	0.169319	0.232816	0.233761	0.874948	0.554354	0.821005	5.11	18.68	13.54	129.1	65.5	105.4	0.38	4.49	13.24	129.2	128.5	63.3	67.5	115.6	95.8	744.9	740.9	365.1	389.1	666.4	552.3
Tubb2b	High	Q9CWF2	Tubulin beta-2B chain OS=Mus musculus OX=10090 GN=Tubb2b PE=1 SV=1	0	334.014	73	25	177	1	445	49.9	4.89	1.962	2.279	0.861	0.97	-0.97	1.19	0.396667	-1.08	-0.22	0.0180752	0.0146806	0.381129	0.234059	0.282866	0.258463	0.923105	11.67	1.32	13	112.3	57.2	130.4	5.76	5.36	6.62	116.9	107.7	55.1	59.4	124.4	136.6	423.5	390.4	199.5	215.2	450.5	494.7
Gars	High	Q9CZD3	Glycine--tRNA ligase OS=Mus musculus OX=10090 GN=Gars1 PE=1 SV=1	0	64.98	18	13	25	13	729	81.8	6.65	0.495	0.467	1.061	-1.01	1.01	-1.1	-0.366667	1.055	0.09	0.0181976	0.0154221	0.639034	0.235102	0.292134	0.263618	0.983598	7.66	1.21	6.45	75.7	152.9	71.4	0.06	7.24	6.09	75.7	75.6	145.1	160.8	68.3	74.5	1250.3	1249.3	2397.9	2656.7	1128.6	1230.1
Flvcr2	High	A0A0R4J0E9	Feline leukemia virus subgroup C receptor-related protein 2 OS=Mus musculus OX=10090 GN=Flvcr2 PE=1 SV=1	0.009	2.767	2	1	2	1	551	60	6.42	1.825	2.143	0.852	0.87	-0.87	1.1	0.366667	-0.985	-0.23	0.0183934	0.0243497	0.30442	0.236541	0.384372	0.310456	0.900242	9.4	2.98	6.41	110.2	60.4	129.4	15.97	7.07	9.9	123	98	63.3	57.2	138.3	120.2	528.8	421.5	271.9	246	594.5	516.7
Slc22a8	High	O88909	Solute carrier family 22 member 8 OS=Mus musculus OX=10090 GN=Slc22a8 PE=1 SV=2	0	31.754	17	10	13	10	537	59.2	8.4	1.949	1.811	1.076	0.96	-0.96	0.86	0.286667	-0.91	0.11	0.01859	0.0826283	0.565898	0.238521	0.673396	0.455959	0.97291	11.99	24.23	12.16	122.8	63	114.1	8.22	3.19	19.68	115.4	129.6	64.2	61.3	98.8	130.7	1583.5	1778.9	880.7	841.8	1355.5	1793.8
Tom1l2	High	Q5SRX1	TOM1-like protein 2 OS=Mus musculus OX=10090 GN=Tom1l2 PE=1 SV=1	0	166.679	57	20	46	20	507	55.6	4.82	0.497	0.501	0.993	-1.01	1.01	-1	-0.333333	1.005	-0.01	0.0188805	0.0272777	0.956094	0.241697	0.413368	0.327532	0.992903	8.33	1.52	9.85	74.7	150.2	75.2	7.34	0.59	2.04	78.6	70.9	149.5	150.7	74.1	76.2	1609.9	1451	3061	3086.9	1517	1561.5
Fnta	High	Q61239	Protein farnesyltransferase/geranylgeranyltransferase type-1 subunit alpha OS=Mus musculus OX=10090 GN=Fnta PE=1 SV=1	0	9.249	10	2	2	2	377	44	4.93	0.538	0.746	0.721	-0.89	0.89	-0.42	-0.14	0.655	-0.47	0.0190229	0.304392	0.0738977	0.242965	0.95582	0.599392	0.51988	21.74	3.98	25.77	70.6	131.3	98	26.89	6.55	2.76	58	85.2	124.8	136.9	95.7	99.5	51.9	76.3	111.8	122.7	85.7	89.1
Tspan31	High	Q9CQ88	Tetraspanin-31 OS=Mus musculus OX=10090 GN=Tspan31 PE=1 SV=1	0	8.135	10	2	2	2	210	22.7	8.44	0.57	0.513	1.111	-0.81	0.81	-0.96	-0.32	0.885	0.15	0.0196935	0.0267281	0.51502	0.250958	0.40724	0.329099	0.964378	5.49	25.66	20.11	82.1	144.1	73.9	4.81	10.03	14.26	84.7	79.1	154.3	133.8	66.6	81.5	107.2	100.2	195.3	169.4	84.3	103.2
Myo7a	Medium	P97479	Unconventional myosin-VIIa OS=Mus musculus OX=10090 GN=Myo7a PE=1 SV=2	0.011	2.468	0	1	1	1	2215	254.8	8.54	0.555	0.532	1.043	-0.85	0.85	-0.91	-0.303333	0.88	0.06	0.0200761	0.0357639	0.794339	0.253528	0.476393	0.36496	0.992535	6.45	18.84	12.35	79.8	143.7	76.5	6.58	0.43	18.25	76	83.4	143	143.8	67	86.9	85.4	93.7	160.7	161.7	75.3	97.6
Tom1	High	Q3UDC3	Target of Myb protein 1 OS=Mus musculus OX=10090 GN=Tom1 PE=1 SV=1	0	74.073	41	13	22	13	516	57.1	4.97	0.521	0.491	1.062	-0.94	0.94	-1.03	-0.343333	0.985	0.09	0.0208636	0.0232267	0.735886	0.261705	0.379813	0.320759	0.992535	11.38	16.36	27.85	77.7	149.1	73.2	10.89	0.07	15.44	83.8	71.8	148.9	148.7	65.4	81.5	719.9	617	1279.4	1278.1	562.3	700.1
Vta1	High	Q9CR26	Vacuolar protein sorting-associated protein VTA1 homolog OS=Mus musculus OX=10090 GN=Vta1 PE=1 SV=1	0	34.212	27	6	8	6	309	33.9	6.13	0.539	0.559	0.963	-0.89	0.89	-0.84	-0.28	0.865	-0.05	0.0209758	0.0618232	0.820526	0.261952	0.586561	0.424257	0.992535	5.84	15.58	21.46	77	143	80	4.54	1.04	15.8	79.4	74.4	141.7	143.8	71.4	89.3	456.3	427.9	814.6	826.6	410.3	513.5
Ptges2	High	Q8BWM0	Prostaglandin E synthase 2 OS=Mus musculus OX=10090 GN=Ptges2 PE=1 SV=3	0.006	3.384	2	1	1	1	384	43.3	9	1.831	1.611	1.136	0.87	-0.87	0.69	0.23	-0.78	0.18	0.0209767	0.156414	0.475889	0.261952	0.847685	0.554819	0.962228	1.21	5.15	6.35	123.6	67.5	108.8	10.41	11.56	16.42	114.4	132.5	62	73	96.4	121.7	52.1	60.4	28.2	33.3	43.9	55.5
Cdc37	High	Q61081	Hsp90 co-chaperone Cdc37 OS=Mus musculus OX=10090 GN=Cdc37 PE=1 SV=1	0	24.892	19	6	7	6	379	44.6	5.34	0.559	0.731	0.764	-0.84	0.84	-0.45	-0.15	0.645	-0.39	0.0210436	0.294581	0.139671	0.262203	0.95582	0.609011	0.701852	1.71	29.26	27.52	73.2	131	95.8	1.95	0.32	27.69	71.7	73.8	129.9	130.5	78	116	335.4	344.8	607.5	610.3	364.9	542.5
Man2a2	High	Q8BRK9	Alpha-mannosidase 2x OS=Mus musculus OX=10090 GN=Man2a2 PE=1 SV=2	0	171.496	37	32	55	32	1152	130.6	6.87	1.977	2.288	0.864	0.98	-0.98	1.19	0.396667	-1.085	-0.21	0.021644	0.0141792	0.400337	0.268325	0.276	0.272162	0.932623	1.59	7.7	6.11	112.7	57	130.4	6	4.48	11.8	117.3	107.8	58.7	55.1	141.5	119.7	5463.6	5018.9	2734	2566	6588.6	5573.8
Tnpo1	High	Q3TKD0	Transportin-1 (Fragment) OS=Mus musculus OX=10090 GN=Tnpo1 PE=1 SV=1	0	10.121	4	3	5	1	807	91.7	4.92	0.536	0.557	0.963	-0.9	0.9	-0.84	-0.28	0.87	-0.05	0.0217903	0.0543985	0.889545	0.268325	0.561717	0.415021	0.992535	10.33	8.93	19.31	76.8	143.3	79.8	4.66	14.46	22.83	73.9	78.9	128.6	157.9	67.4	93.3	16.6	17.8	28.9	35.5	15.2	21
Vps26a	High	P40336	Vacuolar protein sorting-associated protein 26A OS=Mus musculus OX=10090 GN=Vps26a PE=1 SV=1	0.002	4.197	4	1	1	1	327	38.1	6.57	0.596	0.635	0.938	-0.75	0.75	-0.65	-0.216667	0.7	-0.09	0.021822	0.132535	0.765264	0.268325	0.808474	0.538399	0.992535	45.07	60.11	14.2	80.1	134.5	85.4	4.67	36.81	18.1	76.1	81.3	172.4	101.2	73.7	95.4	122.6	131	277.7	163	118.8	153.7
Stam2	High	O88811	Signal transducing adapter molecule 2 OS=Mus musculus OX=10090 GN=Stam2 PE=1 SV=1	0.001	5.166	3	2	2	1	523	57.4	5.07	0.578	0.649	0.89	-0.79	0.79	-0.62	-0.206667	0.705	-0.17	0.0216375	0.157806	0.4961	0.268325	0.851607	0.559966	0.964378	4.73	12.13	16.89	77.8	134.7	87.4	4.15	8.65	20.09	75.3	79.8	126.2	142.7	75.5	100.5	140.5	149	235.6	266.3	140.9	187.5
Rap1a	High	P62835	Ras-related protein Rap-1A OS=Mus musculus OX=10090 GN=Rap1a PE=1 SV=1	0	84.187	53	11	37	3	184	21	6.67	0.506	0.499	1.014	-0.98	0.98	-1	-0.333333	0.99	0.02	0.0220343	0.0265244	0.849854	0.270342	0.40724	0.338791	0.992535	3.09	5.41	2.33	75.7	149.6	74.7	3.09	6.03	0.87	77.3	74	156.1	143.3	75.1	74.2	1718.8	1645.2	3469.3	3185.4	1668.8	1648.3
Eif3l	High	Q8QZY1	Eukaryotic translation initiation factor 3 subunit L OS=Mus musculus OX=10090 GN=Eif3l PE=1 SV=1	0	9.662	7	3	3	3	564	66.6	6.44	1.797	1.576	1.14	0.85	-0.85	0.66	0.22	-0.755	0.19	0.022094	0.178253	0.399189	0.270483	0.875954	0.573219	0.932623	10.14	27.68	17.43	123.3	68.6	108.1	5.78	3.88	22.18	117.7	127.8	70.2	66.4	91.9	126	210.3	228.2	125.3	118.7	164.1	225.1
Afdn	High	E9Q852	Afadin OS=Mus musculus OX=10090 GN=Afdn PE=1 SV=2	0.001	5.578	1	2	2	2	1805	204.4	6.24	0.586	0.603	0.973	-0.77	0.77	-0.73	-0.243333	0.75	-0.04	0.0225418	0.0951961	0.874	0.272985	0.70791	0.490448	0.992535	25.55	6.79	32.47	80.4	137.1	82.6	15.57	8.61	15.04	89.4	71.7	128.4	145.1	73.9	91.5	53.4	42.8	76.7	86.6	44.1	54.7
Trim28	High	Q62318	Transcription intermediary factor 1-beta OS=Mus musculus OX=10090 GN=Trim28 PE=1 SV=3	0.001	5.848	3	3	3	3	834	88.8	5.77	1.897	1.879	1.01	0.92	-0.92	0.91	0.303333	-0.915	0.01	0.0226957	0.0585456	0.905854	0.274256	0.571608	0.422932	0.992535	56.94	67.31	9.57	119.2	62.8	118	18.02	34.24	26.91	103.1	133.2	79.1	48.3	95.7	140.7	134.5	173.7	103.2	62.9	124.9	183.6
Pibf1	High	E9Q6K3	Progesterone immunomodulatory-binding factor 1 OS=Mus musculus OX=10090 GN=Pibf1 PE=1 SV=1	0.001	6.17	2	2	2	2	756	89.5	6.16	1.846	2.202	0.838	0.88	-0.88	1.14	0.38	-1.01	-0.25	0.0228668	0.0180171	0.345533	0.275137	0.31593	0.295534	0.907771	6.9	8.09	15.01	109.7	59.4	130.9	5.49	1.09	8.79	105.4	113.9	59.8	58.9	139.1	122.8	110.7	119.6	62.8	61.9	146.1	129
Slc25a5	High	P51881	ADP/ATP translocase 2 OS=Mus musculus OX=10090 GN=Slc25a5 PE=1 SV=3	0	88.794	50	17	46	8	298	32.9	9.73	1.9	2.045	0.929	0.93	-0.93	1.03	0.343333	-0.98	-0.11	0.0228197	0.0349592	0.708369	0.275137	0.476393	0.375765	0.992508	11.53	2.53	14.07	115.3	60.7	124.1	16.25	5.33	2.91	102.4	129	58.3	62.8	121.2	126.3	1600.1	2015.5	910.1	981.4	1893.6	1973.2
Stx8	High	O88983	Syntaxin-8 OS=Mus musculus OX=10090 GN=Stx8 PE=1 SV=1	0	13.132	18	4	4	4	236	26.9	5.01	0.563	0.535	1.051	-0.83	0.83	-0.9	-0.3	0.865	0.07	0.0231919	0.0452491	0.75653	0.276087	0.520047	0.398067	0.992535	1.87	10.27	12.15	80.4	143	76.6	0.1	1.69	11.46	80.4	80.3	141.2	144.6	70.5	83	352.7	352.2	619.1	634.1	309.3	363.8
Arl4d	High	Q99PE9	ADP-ribosylation factor-like protein 4D OS=Mus musculus OX=10090 GN=Arl4d PE=2 SV=2	0.003	3.931	7	1	1	1	201	22.3	9.85	1.844	1.395	1.322	0.88	-0.88	0.48	0.16	-0.68	0.4	0.0230884	0.339158	0.100486	0.276087	0.976046	0.626066	0.609769	3.82	3.39	0.44	130.5	70.8	98.7	3.6	7.24	4.02	133.8	127.1	74.4	67.2	101.5	95.9	104.8	99.6	58.3	52.7	79.6	75.2
Serf2	High	P84102	Small EDRK-rich factor 2 OS=Mus musculus OX=10090 GN=Serf2 PE=1 SV=1	0	4.737	25	2	2	2	59	6.9	10.45	1.835	1.482	1.239	0.88	-0.88	0.57	0.19	-0.725	0.31	0.024607	0.257739	0.178735	0.29176	0.951072	0.621416	0.755781	6.21	3.64	9.85	127.5	69.5	103	14.49	8.61	5.15	140.9	114.7	73.6	65.2	106.5	99	289.8	236	151.5	134.1	219	203.6
Krt5	High	Q922U2	Keratin, type II cytoskeletal 5 OS=Mus musculus OX=10090 GN=Krt5 PE=1 SV=1	0	42.705	18	13	27	5	580	61.7	7.75	1.897	1.336	1.42	0.92	-0.92	0.42	0.14	-0.67	0.51	0.0246125	0.422163	0.0182793	0.29176	0.993996	0.642878	0.237801	61.31	46.9	13.56	134.4	70.9	94.7	83.28	37.72	74.39	58.4	225.8	46.1	79.6	45.1	145.1	983.2	3799.6	775.1	1339.1	758.6	2442.3
Ubap1	High	Q8BH48	Ubiquitin-associated protein 1 OS=Mus musculus OX=10090 GN=Ubap1 PE=1 SV=1	0	8.137	5	3	3	3	502	55	5.07	0.548	0.519	1.056	-0.87	0.87	-0.95	-0.316667	0.91	0.08	0.0249619	0.03617	0.688703	0.292041	0.476393	0.384217	0.991285	2	6.99	9	79.6	145.1	75.4	4.27	2.37	4.3	82	77.2	147.5	142.6	73.1	77.7	177.1	166.7	318.6	308.1	157.8	167.7
Osmr	High	A0A0R4J268	Oncostatin-M-specific receptor subunit beta OS=Mus musculus OX=10090 GN=Osmr PE=1 SV=1	0	11.68	6	6	7	6	970	110	6.65	0.57	0.588	0.969	-0.81	0.81	-0.77	-0.256667	0.79	-0.05	0.0250008	0.0866824	0.870447	0.292041	0.684547	0.488294	0.992535	0.25	13.98	13.73	79.2	139	81.8	1.49	1.73	11.56	80	78.3	140.6	137.2	75.3	88.7	420.2	411.4	738.6	720.7	395.4	465.8
Rims2	High	D9HP81	Regulating synaptic membrane exocytosis 2 OS=Mus musculus OX=10090 GN=Rims2 PE=1 SV=1	0.003	4.09	1	2	2	1	1572	177.5	9.36	1.8	1.427	1.261	0.85	-0.85	0.51	0.17	-0.68	0.33	0.0249687	0.304668	0.174993	0.292041	0.95582	0.62393	0.74445	5.66	6.27	0.61	127.7	71	101.3	7.02	1.63	7.6	134.1	121.4	71.7	70.1	106.8	95.9	103.6	93.8	55.4	54.1	82.5	74.1
Rhot1	High	Q8BG51	Mitochondrial Rho GTPase 1 OS=Mus musculus OX=10090 GN=Rhot1 PE=1 SV=1	0	16.663	9	5	6	4	631	72.2	6.49	1.926	2.072	0.929	0.95	-0.95	1.05	0.35	-1	-0.11	0.0252212	0.0316402	0.684254	0.294003	0.45715	0.375576	0.991285	28.23	9.79	38.26	115.6	60	124.4	29.47	3.13	6.2	92.7	141.5	58.2	60.8	128.8	118	309.6	472.6	194.3	203.1	430.1	394
Rock2	High	P70336	Rho-associated protein kinase 2 OS=Mus musculus OX=10090 GN=Rock2 PE=1 SV=1	0.001	7.665	2	3	3	3	1388	160.5	5.99	0.574	0.816	0.703	-0.8	0.8	-0.29	-0.0966667	0.545	-0.51	0.0254798	0.454396	0.0519053	0.295787	0.995559	0.645673	0.43116	0.71	1.61	0.9	72	125.5	102.4	2.44	1.76	3.29	70.8	73.3	124	127.1	100.1	104.8	86	89	150.6	154.4	121.6	127.4
Vldlr	High	F8WGI9	Very low-density lipoprotein receptor OS=Mus musculus OX=10090 GN=Vldlr PE=1 SV=1	0.002	4.153	1	1	1	1	804	88.9	4.84	0.581	0.55	1.057	-0.78	0.78	-0.86	-0.286667	0.82	0.08	0.0267688	0.0498086	0.761596	0.306534	0.528934	0.417734	0.992535	19.68	42.37	22.27	81.8	140.8	77.4	10.55	8.14	31.21	87.5	75.3	131.8	147.9	96.1	61.3	47.7	41.1	71.8	80.6	52.4	33.4
Ksr1-fr	High	A0A140LHS5	Kinase suppressor of Ras 1 (Fragment) OS=Mus musculus OX=10090 GN=Ksr1 PE=1 SV=1	0.001	5.063	4	2	2	2	432	47.7	9.67	0.57	0.556	1.026	-0.81	0.81	-0.85	-0.283333	0.83	0.04	0.0268429	0.0590351	0.86226	0.306534	0.571608	0.439071	0.992535	5.24	3.16	2.09	80.5	141.1	78.4	4.36	0.64	2.37	83	78	140.4	141.7	79.7	77.1	307.1	288.7	519.7	524.4	295	285.3
Ptges3	High	D3Z7C6	Prostaglandin E synthase 3 OS=Mus musculus OX=10090 GN=Ptges3 PE=1 SV=1	0	19.569	31	4	6	4	130	15	4.79	0.568	0.54	1.052	-0.82	0.82	-0.89	-0.296667	0.855	0.07	0.0272256	0.0484111	0.75836	0.309642	0.523008	0.416325	0.992535	15.37	9.47	24.92	80.9	142.3	76.9	7.8	6.82	15.78	85.2	76.3	135.2	148.9	68.5	85.8	351.9	315.1	558.3	614.9	283	354.1
Fkbp3	High	Q62446	Peptidyl-prolyl cis-trans isomerase FKBP3 OS=Mus musculus OX=10090 GN=Fkbp3 PE=1 SV=2	0	99.56	65	16	37	16	224	25.1	9.28	1.924	1.391	1.383	0.94	-0.94	0.48	0.16	-0.71	0.47	0.0274847	0.354129	0.0285735	0.311957	0.977313	0.644635	0.323007	3.63	11.91	8.26	133.8	69.5	96.7	4.35	0.88	12.2	137.7	129.5	69.9	69	105.3	88.6	4913.8	4620.7	2492.5	2461.5	3756.9	3160.2
Hba-a1; Hba-a2	High	Q91VB8	Alpha globin 1 OS=Mus musculus OX=10090 GN=Hba-a1 PE=1 SV=1	0	31.018	49	4	10	4	142	15.1	8.22	1.921	1.791	1.073	0.94	-0.94	0.84	0.28	-0.89	0.1	0.0285542	0.0888807	0.58045	0.323442	0.696518	0.50998	0.97291	16.32	40.32	57.48	122.3	63.7	114	29.99	14.86	22.88	149.3	97.1	69.7	56.4	95.3	132.2	1779.9	1157.1	830.1	672.3	1136.3	1575.1
Sfxn5	High	Q925N0	Sideroflexin-5 OS=Mus musculus OX=10090 GN=Sfxn5 PE=1 SV=2	0	33.277	26	8	13	8	342	37.3	9.44	1.944	1.8	1.08	0.96	-0.96	0.85	0.283333	-0.905	0.11	0.0288659	0.085919	0.606709	0.325656	0.684547	0.505102	0.978268	16.08	4.41	20.52	122.9	63.2	113.8	1.1	14.16	18.31	123.4	121.5	56.9	69.6	99.5	129.1	1027.4	1011.5	474.3	579.8	828.8	1075.3
Acadvl	High	P50544	Very long-chain specific acyl-CoA dehydrogenase, mitochondrial OS=Mus musculus OX=10090 GN=Acadvl PE=1 SV=3	0	14.637	7	4	4	4	656	70.8	8.75	1.81	1.557	1.163	0.86	-0.86	0.64	0.213333	-0.75	0.22	0.0291067	0.196288	0.329032	0.327057	0.912882	0.619969	0.905687	37.77	14.85	22.64	124.4	68.7	106.9	30.32	4.86	9.27	99	153	70.3	65.7	99.1	113	199.2	308	141.6	132.2	199.5	227.5
Ubr2	High	Q6WKZ8	E3 ubiquitin-protein ligase UBR2 OS=Mus musculus OX=10090 GN=Ubr2 PE=1 SV=2	0	8.131	2	3	4	3	1755	199	6.33	0.52	0.595	0.873	-0.94	0.94	-0.75	-0.25	0.845	-0.2	0.0294852	0.0937387	0.448743	0.329393	0.703605	0.516499	0.958608	6.38	3.61	2.77	73.7	141.8	84.5	0.17	5.91	2.47	73.6	73.8	147.8	136	85.9	83	220.1	220.7	442.2	406.7	256.9	248.1
Cep104	High	Q80V31	Centrosomal protein of 104 kDa OS=Mus musculus OX=10090 GN=Cep104 PE=1 SV=1	0	14.496	6	6	6	5	926	103.9	8.15	1.873	1.73	1.082	0.91	-0.91	0.79	0.263333	-0.85	0.11	0.0294909	0.110649	0.647434	0.329393	0.769445	0.549419	0.98501	6.47	31.81	25.23	122.1	65.2	112.8	6.96	13.09	16.91	115.7	127.7	59.2	71.2	126.6	99.6	307.3	339.1	157.1	189.1	336.2	264.4
Isoc2a	High	P85094	Isochorismatase domain-containing protein 2A OS=Mus musculus OX=10090 GN=Isoc2a PE=1 SV=1	0	8.376	9	2	4	2	206	22.4	8.02	1.78	1.434	1.241	0.83	-0.83	0.52	0.173333	-0.675	0.31	0.0297949	0.308206	0.208257	0.332127	0.95582	0.643973	0.80137	2.58	5.86	3.28	126.7	71.2	102.1	12.24	14.68	9.13	115.8	137.7	63.9	78.7	95.3	108.5	533.4	634.5	294.6	362.8	439.3	500
Lyrm4	Medium	Q8K215	LYR motif-containing protein 4 OS=Mus musculus OX=10090 GN=Lyrm4 PE=1 SV=1	0.011	2.426	15	1	1	1	91	10.8	10.13	1.815	1.656	1.096	0.86	-0.86	0.73	0.243333	-0.795	0.13	0.0300717	0.138507	0.581121	0.334548	0.822582	0.578565	0.97291	1.63	9	10.63	121.8	67.1	111.1	1.88	3.43	11.98	120	123.2	65.4	68.6	101.9	120.8	57.8	59.4	31.5	33.1	49.1	58.2
Stam	High	P70297	Signal transducing adapter molecule 1 OS=Mus musculus OX=10090 GN=Stam PE=1 SV=3	0.001	5.772	3	2	3	1	548	59.7	4.84	0.578	0.729	0.793	-0.79	0.79	-0.46	-0.153333	0.625	-0.33	0.0302314	0.264335	0.201166	0.334996	0.951072	0.643034	0.786971	2.79	17.26	14.45	75.2	130	94.8	7.41	4.75	21.02	71.1	78.9	125.2	133.9	81.3	109.7	71	78.8	125	133.7	81.2	109.5
Slco1a6	High	Q99J94	Solute carrier organic anion transporter family member 1A6 OS=Mus musculus OX=10090 GN=Slco1a6 PE=1 SV=1	0.001	5.159	3	2	3	1	670	74.1	7.99	0.563	0.689	0.817	-0.83	0.83	-0.54	-0.18	0.685	-0.29	0.0305686	0.207231	0.365457	0.338064	0.912882	0.625473	0.920124	18.58	30.48	11.75	75	133.2	91.8	3.68	13.95	14.83	76.7	72.8	120.1	146.4	101.6	82.3	21.2	20.1	33.2	40.5	28.1	22.8
Micos13	High	Q8R404	MICOS complex subunit MIC13 OS=Mus musculus OX=10090 GN=Micos13 PE=1 SV=1	0.001	5.284	23	2	2	2	119	13.4	8.63	1.779	1.847	0.964	0.83	-0.83	0.88	0.293333	-0.855	-0.05	0.0307111	0.0678642	0.876789	0.338971	0.603034	0.471003	0.992535	4.11	14.43	10.3	115.4	64.8	119.8	17.99	21.83	8.26	100.9	130.3	55.1	75.3	112.2	126.1	162.8	210.3	89	121.5	181.1	203.6
Tulp1	High	Q9Z273	Tubby-related protein 1 OS=Mus musculus OX=10090 GN=Tulp1 PE=1 SV=1	0	152.603	55	28	53	25	543	60.3	9.1	1.895	1.439	1.317	0.92	-0.92	0.53	0.176667	-0.725	0.4	0.0312626	0.302715	0.0610176	0.34438	0.95582	0.6501	0.4761	3.51	3.22	6.73	131.2	69.2	99.6	2.92	0.43	3.49	128.5	133.9	69.4	69	102.1	97.2	6357	6625.2	3435.2	3414.6	5051.9	4808.4
Krt78	High	E9Q0F0	Keratin 78 OS=Mus musculus OX=10090 GN=Krt78 PE=1 SV=1	0	25.259	2	3	12	2	1068	112.2	7.97	1.782	1.183	1.506	0.83	-0.83	0.24	0.08	-0.535	0.59	0.0313593	0.666594	0.0170663	0.344767	0.995559	0.670163	0.228925	75.88	38.19	35.46	134.8	75.7	89.5	93.29	41.25	71.34	50.6	246.6	46.4	84.6	42.6	129.2	258.7	1261.5	237.4	433	217.8	661.1
Hibadh	High	Q99L13	3-hydroxyisobutyrate dehydrogenase, mitochondrial OS=Mus musculus OX=10090 GN=Hibadh PE=1 SV=1	0	47.028	26	6	8	6	335	35.4	8.13	1.902	1.881	1.011	0.93	-0.93	0.91	0.303333	-0.92	0.02	0.0315162	0.0639801	0.913871	0.345815	0.588359	0.467087	0.992535	8.25	10.24	18.53	119.3	62.7	118	19.66	11.89	2.16	103.2	136.6	57.4	67.9	115.7	119.3	892.5	1180.7	496.2	587.3	1000.1	1031.1
Hadha	High	Q8BMS1	Trifunctional enzyme subunit alpha, mitochondrial OS=Mus musculus OX=10090 GN=Hadha PE=1 SV=1	0	32.21	20	9	10	9	763	82.6	9.14	1.848	1.781	1.038	0.89	-0.89	0.83	0.276667	-0.86	0.05	0.0318674	0.0922485	0.844041	0.348985	0.698969	0.523977	0.992535	10.53	15.62	5.07	119.8	64.8	115.4	5.14	4.89	9.96	115.3	124	67	62.5	107.4	123.7	680.4	731.8	395.3	368.9	633.6	729.6
Ahi1	High	A0A1L1SQE2	Jouberin OS=Mus musculus OX=10090 GN=Ahi1 PE=1 SV=1	0	34.089	8	6	11	6	1005	114.9	6.9	1.828	2.017	0.906	0.87	-0.87	1.01	0.336667	-0.94	-0.14	0.0322503	0.0388083	0.546737	0.34964	0.48648	0.41806	0.966946	2.36	7.74	5.38	113.2	61.9	124.9	2.89	5.14	2.24	110.9	115.5	59.7	64.2	126.8	122.9	850.2	885.7	457.7	492.2	972.7	942.4
Ttpal	High	Q9D3D0	Alpha-tocopherol transfer protein-like OS=Mus musculus OX=10090 GN=Ttpal PE=1 SV=3	0.001	4.327	6	2	2	2	343	38.8	6.44	1.788	1.844	0.97	0.84	-0.84	0.88	0.293333	-0.86	-0.04	0.0323013	0.0677461	0.877782	0.34964	0.603034	0.476337	0.992535	12.38	14.5	2.11	115.8	64.8	119.4	12.45	24.04	10.45	125.8	105.4	76.5	54.2	127.9	110.3	170.9	143.2	103.9	73.7	173.7	149.8
Cadm2-fr	High	G3UZM4	Cell adhesion molecule 2 (Fragment) OS=Mus musculus OX=10090 GN=Cadm2 PE=1 SV=1	0	73.164	31	10	18	10	435	47.3	5.41	0.519	0.717	0.723	-0.95	0.95	-0.48	-0.16	0.715	-0.47	0.0321922	0.269477	0.0465918	0.34964	0.953285	0.651463	0.409468	0.99	20.3	19.3	69.6	134.2	96.3	1.76	2.7	16.52	70.3	68.6	136.4	131.3	85.4	108	1216.7	1186.9	2361.8	2273.2	1478.3	1869.4
Zc3h3	High	Q8CHP0	Zinc finger CCCH domain-containing protein 3 OS=Mus musculus OX=10090 GN=Zc3h3 PE=1 SV=1	0	9.396	6	4	4	4	950	103.2	10.58	1.756	1.735	1.012	0.81	-0.81	0.79	0.263333	-0.8	0.02	0.0325519	0.102193	0.923567	0.351674	0.734611	0.543142	0.992535	17.54	52.53	34.3	117.3	66.8	115.9	1.69	18.28	30.26	114.6	117.4	58	75.2	142.5	92.2	88.4	90.5	44.7	58	109.8	71.1
Nras	High	P08556	GTPase NRas OS=Mus musculus OX=10090 GN=Nras PE=1 SV=1	0	138.526	66	11	33	2	189	21.2	5.17	0.58	0.621	0.933	-0.79	0.79	-0.69	-0.23	0.74	-0.1	0.0328778	0.122437	0.688082	0.352478	0.795487	0.573983	0.991285	7.59	2.55	5.04	79	136.3	84.7	5.46	1.78	0.66	82.1	76	134.6	138	85.1	84.3	328	303.6	537.6	551.2	339.9	336.7
Smn1	Medium	P97801	Survival motor neuron protein OS=Mus musculus OX=10090 GN=Smn1 PE=1 SV=1	0.01	2.715	3	1	1	1	288	31.2	7.62	1.788	1.627	1.099	0.84	-0.84	0.7	0.233333	-0.77	0.14	0.0327721	0.149174	0.582616	0.352478	0.847685	0.600081	0.973095	14.01	32.72	18.52	121.5	68	110.6	0.82	12.49	18.33	120.3	121.7	74	61.9	96.6	125.4	59.7	60.4	36.7	30.7	48	62.3
Rnf149	High	Q3U2C5	E3 ubiquitin-protein ligase RNF149 OS=Mus musculus OX=10090 GN=Rnf149 PE=1 SV=3	0	10.931	7	2	2	2	394	42.5	7.01	0.595	0.557	1.069	-0.75	0.75	-0.84	-0.28	0.795	0.1	0.033046	0.0478103	0.68245	0.353605	0.520047	0.436826	0.991285	14.94	0.45	15.39	83	139.4	77.6	15.78	1.62	1.19	92.6	74	140.8	137.6	78.2	76.8	95	75.9	144.4	141.1	80.2	78.8
Gripap1	Medium	A2AEW9	GRIP1-associated protein 1 OS=Mus musculus OX=10090 GN=Gripap1 PE=1 SV=1	0.039	1.706	1	1	1	1	792	90.7	5.17	0.554	0.83	0.667	-0.85	0.85	-0.27	-0.09	0.56	-0.58	0.0339077	0.488377	0.0670255	0.360759	0.995559	0.678159	0.499896	37.83	45.51	7.4	69.7	125.8	104.5	9.35	43.6	2.31	63.8	72.9	89.5	169.3	100.6	103.9	8.4	9.6	11.8	22.3	13.2	13.7
Clauap1-fr	High	D3Z1F2	Clusterin-associated protein 1 (Fragment) OS=Mus musculus OX=10090 GN=Cluap1 PE=1 SV=9	0	14.248	20	5	5	5	187	21.2	8.97	1.716	1.299	1.321	0.78	-0.78	0.38	0.126667	-0.58	0.4	0.0349988	0.473593	0.10188	0.37026	0.995559	0.68291	0.610115	5.01	17.72	12.69	128.2	74.7	97.1	2.4	7.17	9.68	125.9	130.2	71	78.5	103.8	90.5	486.7	503.5	274.3	303.6	401.4	350
Lgalsl	High	Q8VED9	Galectin-related protein OS=Mus musculus OX=10090 GN=Lgalsl PE=1 SV=1	0	12.472	12	2	3	2	172	18.9	5.35	0.562	0.494	1.138	-0.83	0.83	-1.02	-0.34	0.925	0.19	0.0351634	0.0243342	0.38072	0.370604	0.384372	0.377488	0.923105	8.89	0.63	9.53	82	146	72	0.87	9.34	9.93	81.4	82.4	136.4	155.7	67	77.2	188.2	190.5	315.4	360	155	178.4
Immt	High	E9Q800	MICOS complex subunit MIC60 OS=Mus musculus OX=10090 GN=Immt PE=1 SV=1	0	120.515	44	29	40	1	679	75.6	7.8	1.758	1.939	0.907	0.81	-0.81	0.96	0.32	-0.885	-0.14	0.0351099	0.0456584	0.615949	0.370604	0.520047	0.445326	0.978268	5.28	7.55	2.27	112.3	63.9	123.9	11.44	16.42	9.29	103.2	121.3	56.6	71.5	115.6	131.8	63	74.1	34.6	43.7	70.6	80.5
Smg5-fr	High	A0A0A6YWQ7	Protein SMG5 (Fragment) OS=Mus musculus OX=10090 GN=Smg5 PE=1 SV=1	0.005	3.604	4	1	1	1	180	21	7.96	1.717	1.411	1.217	0.78	-0.78	0.5	0.166667	-0.64	0.28	0.0355699	0.316303	0.259509	0.373483	0.95582	0.664652	0.856169	31.69	13.23	18.29	124.8	72.7	102.5	18.37	11.51	1.07	109	141.6	78.5	66.7	101.3	102.9	74.3	96.5	53.5	45.4	69	70.1
Krt42	High	Q6IFX2	Keratin, type I cytoskeletal 42 OS=Mus musculus OX=10090 GN=Krt42 PE=1 SV=1	0	47.691	20	9	16	6	452	50.1	5.16	1.723	1.831	0.941	0.79	-0.79	0.87	0.29	-0.83	-0.09	0.0359782	0.076812	0.696073	0.377065	0.650582	0.513823	0.991285	73.85	22.85	49.2	113.5	65.9	120.6	64.13	1.35	22.85	66.2	176	62.1	63.2	97.5	135	383.5	1019.9	359.5	366.4	564.6	782.3
Chmp1a	High	Q921W0	Charged multivesicular body protein 1a OS=Mus musculus OX=10090 GN=Chmp1a PE=1 SV=1	0	19.364	27	7	13	7	196	21.6	8.06	0.524	0.529	0.991	-0.93	0.93	-0.92	-0.306667	0.925	-0.01	0.0365961	0.0414715	0.96841	0.382825	0.503578	0.443202	0.995075	8.49	2.8	11.3	76.6	146.1	77.3	3.57	4.52	7.19	74.7	78.5	150.7	141.4	81.3	73.4	1173.4	1234.2	2369.1	2222.2	1277.2	1153.5
Pon1	High	P52430	Serum paraoxonase/arylesterase 1 OS=Mus musculus OX=10090 GN=Pon1 PE=1 SV=2	0	132.766	52	13	58	13	355	39.5	5.22	1.858	2.272	0.818	0.89	-0.89	1.18	0.393333	-1.035	-0.29	0.0368626	0.015045	0.231346	0.384895	0.288895	0.336895	0.819677	10.81	1.86	8.95	108.6	58.5	132.9	0.12	10.16	8.39	108.4	108.6	62.8	54.3	140.8	125	7259.5	7272.3	4202.9	3639.2	9429.9	8373.2
Gnas	High	P63094	Guanine nucleotide-binding protein G(s) subunit alpha isoforms short OS=Mus musculus OX=10090 GN=Gnas PE=1 SV=1	0	108.021	50	19	54	1	394	45.6	5.96	0.612	0.755	0.811	-0.71	0.71	-0.4	-0.133333	0.555	-0.3	0.0371124	0.341486	0.237637	0.386065	0.977313	0.681689	0.828111	12.05	11.19	0.85	77.6	126.7	95.7	3.62	7.85	2.81	79.5	75.6	119.8	133.8	97.6	93.8	49.9	47.4	75.1	84	61.2	58.8
Nae1	High	Q8VBW6	NEDD8-activating enzyme E1 regulatory subunit OS=Mus musculus OX=10090 GN=Nae1 PE=1 SV=1	0.001	6.2	5	2	2	2	534	60.2	5.52	0.599	0.515	1.165	-0.74	0.74	-0.96	-0.32	0.85	0.22	0.0374229	0.0296186	0.415997	0.387856	0.43703	0.412443	0.936398	85.16	35.97	46.15	85.1	141.9	73	10.51	62.23	32.23	86.4	74.4	83.4	214.5	54.6	86.8	25	21.6	24.2	62.1	15.8	25.2
Rbp3	High	A0A0R4J0H3	Retinol-binding protein 3 OS=Mus musculus OX=10090 GN=Rbp3 PE=1 SV=1	0	503.702	64	54	177	54	1234	134.4	5.11	0.539	0.555	0.972	-0.89	0.89	-0.85	-0.283333	0.87	-0.04	0.0378967	0.0583886	0.931879	0.392042	0.571608	0.481825	0.992535	4.77	11.19	6.41	77.2	143.3	79.5	3.36	1.18	9.46	79	75.4	142	144.4	84.9	74.3	11871	11319.2	21325.6	21684.5	12757.7	11157.2
Tbk1	High	Q9WUN2	Serine/threonine-protein kinase TBK1 OS=Mus musculus OX=10090 GN=Tbk1 PE=1 SV=1	0	19.992	6	3	4	3	729	83.4	6.87	0.602	0.484	1.243	-0.73	0.73	-1.05	-0.35	0.89	0.31	0.0382095	0.0208031	0.219804	0.39455	0.351334	0.372942	0.80586	8.57	18.16	9.55	86.5	143.8	69.6	0.33	8.49	8.77	86.2	86.6	135.3	152.5	74	65.3	403.4	405.3	632.8	713.6	346.1	305.7
Mien1	Medium	Q9CQ86	Migration and invasion enhancer 1 OS=Mus musculus OX=10090 GN=Mien1 PE=1 SV=1	0.041	1.659	6	1	1	1	115	12.3	4.51	0.603	0.573	1.054	-0.73	0.73	-0.8	-0.266667	0.765	0.08	0.0383719	0.0666543	0.770671	0.395499	0.597059	0.496279	0.992535	27.2	39.87	12.37	83.2	137.9	78.9	12.69	13.04	24.26	75.5	90.4	150.2	124.8	65.9	93.2	50	59.9	99.5	82.7	43.7	61.8
Reep6	High	Q9JM62	Receptor expression-enhancing protein 6 OS=Mus musculus OX=10090 GN=Reep6 PE=1 SV=1	0	40.279	25	4	18	4	201	22.2	7.33	1.78	2.021	0.881	0.83	-0.83	1.02	0.34	-0.925	-0.18	0.0391704	0.0382428	0.473026	0.402177	0.48648	0.444329	0.961311	0.85	1.63	0.78	111.2	62.5	126.3	2.95	2.13	3.69	113.5	108.9	63.4	61.5	129.6	123	1647.8	1580.5	920.3	893	1880.6	1785
Pitpnb	High	Q8JZZ5	Phosphatidylinositol transfer protein beta isoform OS=Mus musculus OX=10090 GN=Pitpnb PE=1 SV=1	0	47.907	55	13	17	11	272	31.6	6.37	1.818	1.554	1.17	0.86	-0.86	0.64	0.213333	-0.75	0.23	0.039252	0.205712	0.293215	0.402177	0.912882	0.65753	0.893996	10.47	18.7	8.19	124.8	68.6	106.6	3.69	13.63	4.12	127.9	121.4	75.5	62.2	103.4	109.6	1189.5	1129	702.2	578.8	962	1019.7
Samd7	High	Q8C8Y5	Sterile alpha motif domain-containing protein 7 OS=Mus musculus OX=10090 GN=Samd7 PE=2 SV=4	0.001	5.928	3	1	1	1	445	49.2	6.8	1.678	1.348	1.244	0.75	-0.75	0.43	0.143333	-0.59	0.32	0.0397888	0.388282	0.213709	0.405629	0.981652	0.69364	0.804012	18.12	14.41	3.69	125	74.5	100.5	16.03	1.14	12.55	111.1	139.5	74.8	73.6	91.5	109.4	65.6	82.3	44.1	43.4	54	64.5
Srsf4	High	Q542V3	Serine/arginine-rich-splicing factor 4 OS=Mus musculus OX=10090 GN=Srsf4 PE=1 SV=1	0	11.365	8	4	4	2	491	56.2	11.37	1.706	1.245	1.37	0.77	-0.77	0.32	0.106667	-0.545	0.45	0.0397562	0.557247	0.0741575	0.405629	0.995559	0.700594	0.520185	33.15	51.97	18.12	129.5	75.9	94.5	7.16	23.96	24.17	122	135.1	89.3	63.4	78.8	111.4	424.6	469.9	310.7	220.6	274.3	387.5
Dnajb2	High	Q9QYI5	DnaJ homolog subfamily B member 2 OS=Mus musculus OX=10090 GN=Dnajb2 PE=1 SV=3	0	21.052	16	5	9	5	324	35.6	5.91	0.547	0.505	1.085	-0.87	0.87	-0.99	-0.33	0.93	0.12	0.0399213	0.0290057	0.636143	0.406241	0.43254	0.41939	0.983598	1.03	5.77	4.75	80	146.2	73.8	0.63	0.34	5.16	80.4	79.7	145.8	146.5	76.5	71.1	846.4	838.8	1535.3	1542.8	805.5	748.8
Ndfip2	High	M0QWK1	NEDD4 family-interacting protein 2 OS=Mus musculus OX=10090 GN=Ndfip2 PE=1 SV=1	0	16.305	8	2	3	2	338	36.5	5.31	0.539	0.473	1.14	-0.89	0.89	-1.08	-0.36	0.985	0.19	0.040681	0.017076	0.398616	0.410091	0.305844	0.357968	0.932623	2.46	6.38	3.92	80.4	149.2	70.5	5.71	3.37	9.44	83.6	77.1	152.6	145.5	75.3	65.9	236.8	218.4	432.3	412.2	213.3	186.6
Nop16	High	Q9CPT5	Nucleolar protein 16 OS=Mus musculus OX=10090 GN=Nop16 PE=1 SV=1	0.001	6.229	14	2	2	2	178	21.1	9.91	1.716	1.754	0.978	0.78	-0.78	0.81	0.27	-0.795	-0.03	0.0407385	0.0913507	0.925667	0.410091	0.696876	0.553483	0.992535	16.68	43.08	25.98	115.2	67.1	117.7	9.92	5.94	33.92	106	122	69.1	63.5	91	148.4	89.6	103.2	58.4	53.7	77	125.6
Tex30	Low	Q3TUU5	Testis-expressed protein 30 OS=Mus musculus OX=10090 GN=Tex30 PE=1 SV=1	0.077	1.23	3	1	1	1	225	25.2	8.75	1.68	1.236	1.359	0.75	-0.75	0.31	0.103333	-0.53	0.44	0.0404372	0.573921	0.0507215	0.410091	0.995559	0.702825	0.427567	2.83	5.24	2.41	128.7	76.6	94.7	2.68	5.38	0.38	126.2	131.1	73.7	79.6	94.4	94.9	193.9	201.3	113.2	122.2	145	145.8
Syne1	High	Q6ZWR6	Nesprin-1 OS=Mus musculus OX=10090 GN=Syne1 PE=1 SV=2	0	51.022	2	12	15	10	8799	1009.3	5.59	1.839	1.792	1.026	0.88	-0.88	0.84	0.28	-0.86	0.04	0.0411394	0.0886179	0.825003	0.413384	0.696518	0.554951	0.992535	16.17	6.45	9.7	119.1	64.8	116.1	18.63	3.35	9.48	103.9	135.4	63	66	108.1	123.6	920.2	1199.5	558	585.1	957.3	1094.9
Stx16	High	Q8BVI5	Syntaxin-16 OS=Mus musculus OX=10090 GN=Stx16 PE=1 SV=3	0	12.435	6	1	2	1	326	37.1	5.86	0.615	0.776	0.792	-0.7	0.7	-0.37	-0.123333	0.535	-0.34	0.0423017	0.379143	0.256205	0.422039	0.977313	0.699676	0.855701	8.61	36.91	45.84	77.1	125.5	97.4	20.56	12.47	22.17	88.5	66.1	135.9	113.9	82.5	113.1	36.4	27.2	55.9	46.9	33.9	46.5
Vti1b	High	Q91XH6	Vesicle transport through interaction with t-SNAREs 1B homolog OS=Mus musculus OX=10090 GN=Vti1b PE=1 SV=1	0	12.004	24	4	4	4	232	26.7	9.04	0.636	0.734	0.867	-0.65	0.65	-0.45	-0.15	0.55	-0.21	0.0426123	0.301838	0.402298	0.42288	0.95582	0.68935	0.932623	14.09	1.25	12.84	80.5	126.6	92.9	7.56	20.83	19.66	75.7	84.3	108.3	145.7	80.1	106	125.9	140.1	180.1	242.3	133.2	176.3
Atp5g1	Medium	Q9CR84	ATP synthase F(0) complex subunit C1, mitochondrial OS=Mus musculus OX=10090 GN=Atp5mc1 PE=1 SV=1	0.02	2.031	5	1	4	1	136	14.2	10.01	1.665	1.413	1.178	0.74	-0.74	0.5	0.166667	-0.62	0.24	0.0433262	0.329272	0.336407	0.426942	0.965097	0.69602	0.90633	8.47	3.32	5.15	122.5	73.5	104	13.04	21	17.9	110.9	133.4	62.9	84.8	90.9	117.2	437.8	526.7	248.3	334.8	358.9	462.8
Ppa2	High	Q91VM9	Inorganic pyrophosphatase 2, mitochondrial OS=Mus musculus OX=10090 GN=Ppa2 PE=1 SV=1	0	15.792	22	5	5	5	330	38.1	6.98	1.701	1.555	1.094	0.77	-0.77	0.64	0.213333	-0.705	0.13	0.0440126	0.204672	0.601198	0.431432	0.912882	0.672157	0.978212	14.91	1.22	13.69	119.9	70.5	109.6	14.64	0.5	1.66	107.8	132.7	70.1	70.6	108.1	110.7	386.1	475.3	251	252.7	387.1	396.3
Ubqln2	High	Q9QZM0	Ubiquilin-2 OS=Mus musculus OX=10090 GN=Ubqln2 PE=1 SV=2	0	44.592	13	6	10	4	638	67.3	5.22	0.588	0.518	1.137	-0.77	0.77	-0.95	-0.316667	0.86	0.19	0.0446878	0.035193	0.460382	0.437286	0.476393	0.456839	0.959744	0.47	10.63	10.15	83.8	142.5	73.7	0.03	0.48	9.63	83.8	83.8	142.9	141.9	68.8	78.9	555	554.8	946.3	939.9	455.9	522.5
Stat3	High	P42227	Signal transducer and activator of transcription 3 OS=Mus musculus OX=10090 GN=Stat3 PE=1 SV=2	0	10.571	7	4	4	4	770	88	6.3	0.605	0.574	1.054	-0.72	0.72	-0.8	-0.266667	0.76	0.08	0.0448734	0.0739316	0.76192	0.437574	0.6369	0.537237	0.992535	15.19	14.36	0.82	83.3	137.6	79	3.3	11.13	2.52	85.2	81.3	127	148.7	80.3	77.5	318.4	303.8	474.7	555.8	300.3	289.8
Ift74	High	Q8BKE9	Intraflagellar transport protein 74 homolog OS=Mus musculus OX=10090 GN=Ift74 PE=1 SV=2	0	22.82	14	8	8	8	600	69.3	6	1.704	1.364	1.249	0.77	-0.77	0.45	0.15	-0.61	0.32	0.0450653	0.385903	0.202673	0.438682	0.978153	0.708418	0.786971	6.99	13.22	6.22	125.6	73.7	100.6	1.99	4.67	7.92	127.3	123.8	71.3	76.2	106.3	95.1	670	651.3	375.1	400.7	559.5	500.1
Hsp90aa1	High	P07901	Heat shock protein HSP 90-alpha OS=Mus musculus OX=10090 GN=Hsp90aa1 PE=1 SV=4	0	359.148	62	46	156	30	733	84.7	5.01	0.551	0.592	0.932	-0.86	0.86	-0.76	-0.253333	0.81	-0.1	0.0453348	0.0899154	0.721331	0.440094	0.696518	0.568306	0.992535	4.41	17.4	21.85	77.2	140	82.8	4	0.21	16.69	79.2	74.9	139.5	139.9	73.4	93.1	12631.5	11937.3	22248.4	22314.8	11707.6	14841.2
S100a11	High	P50543	Protein S100-A11 OS=Mus musculus OX=10090 GN=S100a11 PE=1 SV=1	0	13.066	16	1	2	1	98	11.1	5.45	0.596	0.813	0.733	-0.75	0.75	-0.3	-0.1	0.525	-0.45	0.0453673	0.447743	0.0925544	0.440094	0.994631	0.717363	0.581983	20.89	53.29	31.62	74.2	124.6	101.2	1.81	21.5	27.76	74.3	72.4	143.5	105.6	82	122.1	68.7	67	132.8	97.7	75.9	113
Fus	High	P56959	RNA-binding protein FUS OS=Mus musculus OX=10090 GN=Fus PE=1 SV=1	0	49.728	17	11	15	11	518	52.6	9.36	1.814	1.256	1.444	0.86	-0.86	0.33	0.11	-0.595	0.53	0.0457343	0.539472	0.0136214	0.442125	0.995559	0.718842	0.191288	21.5	35.8	14.05	133.7	73.7	92.6	9.36	11.04	22.57	124.4	142	79.3	67.8	78.4	108.1	1949.4	2225.8	1242	1062.1	1228.2	1694.7
Vps25	High	Q9CQ80	Vacuolar protein-sorting-associated protein 25 OS=Mus musculus OX=10090 GN=Vps25 PE=1 SV=1	0	29.156	51	6	7	6	176	20.7	6.34	0.584	0.48	1.217	-0.78	0.78	-1.06	-0.353333	0.92	0.28	0.0458539	0.0193982	0.252003	0.442517	0.337782	0.39015	0.851275	3.56	12.9	16.47	84.9	145.4	69.8	3.92	0.53	11.74	82.5	87.2	144.7	145.8	75.7	64.1	448.9	474.4	787.2	793.1	412	348.9
Mbnl1	Medium	A0A0A6YWB0	Muscleblind-like protein 1 OS=Mus musculus OX=10090 GN=Mbnl1 PE=1 SV=1	0.025	1.993	2	1	1	1	347	37.8	8.75	1.702	1.677	1.015	0.77	-0.77	0.75	0.25	-0.76	0.02	0.0469845	0.12739	0.86759	0.444253	0.799286	0.62177	0.992535	27.62	23.24	4.32	116.6	68.5	114.9	1.14	24.8	2.98	115.3	117.1	81.5	57.2	116.9	112.1	188.3	191.4	133.1	93.4	191	183.1
Pef1	High	Q8BFY6	Peflin OS=Mus musculus OX=10090 GN=Pef1 PE=1 SV=1	0	26.396	25	4	5	4	275	29.2	6.3	0.636	0.7	0.909	-0.65	0.65	-0.52	-0.173333	0.585	-0.14	0.0464582	0.237722	0.579757	0.444253	0.937375	0.690814	0.97291	9.33	8.29	1.04	81.7	128.4	89.9	0.93	9.81	1.92	81	82.1	119.7	137.5	88.6	91	141.1	143	208.4	239.5	154.2	158.5
Rab27b	High	Q99P58	Ras-related protein Rab-27B OS=Mus musculus OX=10090 GN=Rab27b PE=1 SV=3	0.001	6.959	13	2	2	2	218	24.5	5.54	0.598	0.588	1.017	-0.74	0.74	-0.77	-0.256667	0.755	0.02	0.0481184	0.080032	0.907427	0.452685	0.656052	0.554368	0.992535	41.93	29.93	11.67	82.1	137.2	80.7	17.73	21.49	6.7	92.4	71.8	116.8	158.7	83.9	76.3	67.6	52.6	85.5	116.2	61.4	55.9
Glul	High	P15105	Glutamine synthetase OS=Mus musculus OX=10090 GN=Glul PE=1 SV=6	0	225.49	64	25	136	25	373	42.1	7.08	1.798	1.498	1.201	0.85	-0.85	0.58	0.193333	-0.715	0.26	0.0479643	0.248671	0.201299	0.452685	0.950035	0.70136	0.786971	3.01	5.37	8.39	125.6	69.8	104.6	5.26	2.39	2.74	130.3	120.9	71	68.6	102.6	106.6	14846.2	13781.6	8089.7	7821	11686.6	12147.8
Mlycd	Medium	Q99J39	Malonyl-CoA decarboxylase, mitochondrial OS=Mus musculus OX=10090 GN=Mlycd PE=1 SV=1	0.019	2.067	2	1	1	1	492	54.7	8.94	1.702	1.487	1.144	0.77	-0.77	0.57	0.19	-0.67	0.19	0.0480473	0.268439	0.429747	0.452685	0.953285	0.702985	0.944356	31.03	21.7	9.19	121.9	71.6	106.5	13.63	15.66	4.91	110.3	133.8	79.8	63.9	102.5	109.9	32.3	39.2	23.4	18.7	30	32.2
Lrrc8d	High	Q8BGR2	Volume-regulated anion channel subunit LRRC8D OS=Mus musculus OX=10090 GN=Lrrc8d PE=1 SV=1	0	8.127	3	3	3	3	859	98.1	7.44	0.554	0.528	1.049	-0.85	0.85	-0.92	-0.306667	0.885	0.07	0.0495098	0.0408053	0.72999	0.464216	0.498588	0.481402	0.992535	3.06	5.33	2.26	79.8	144.1	76.1	0.32	2.61	2.48	79.6	80	146.8	141.5	74.7	77.4	225.2	226.2	415.3	400.3	211.5	219
Ckmt1	High	P30275	Creatine kinase U-type, mitochondrial OS=Mus musculus OX=10090 GN=Ckmt1 PE=1 SV=1	0	74.199	46	13	24	13	418	47	8.16	1.822	1.67	1.091	0.87	-0.87	0.74	0.246667	-0.805	0.13	0.0502254	0.136898	0.509538	0.47014	0.81745	0.643795	0.964378	19.91	8.06	28.07	121.7	66.8	111.5	29.73	11.22	3.56	97.3	149.1	61.1	71.6	107.7	113.3	1620.7	2483.5	1017.2	1192.5	1793.7	1886.4
Rnf13	Medium	O54965	E3 ubiquitin-protein ligase RNF13 OS=Mus musculus OX=10090 GN=Rnf13 PE=1 SV=2	0.023	2.002	2	1	1	1	381	42.7	5.06	0.618	0.94	0.658	-0.69	0.69	-0.09	-0.03	0.39	-0.6	0.0510104	0.76842	0.0345199	0.475108	0.995559	0.735334	0.364272	33.13	0.93	34.09	72.5	117.2	110.3	5.17	25.88	26.74	74.2	69	96.1	139.2	89.8	131.7	25.7	23.8	33.2	48.1	31.1	45.6
Gna11	High	P21278	Guanine nucleotide-binding protein subunit alpha-11 OS=Mus musculus OX=10090 GN=Gna11 PE=1 SV=1	0	57.187	40	12	26	8	359	42	5.97	0.564	0.53	1.066	-0.83	0.83	-0.92	-0.306667	0.875	0.09	0.0512158	0.0417766	0.70405	0.47623	0.505921	0.491076	0.992485	4.32	10.8	15.14	80.9	143.3	75.9	0.24	3.88	14.13	80.9	80.6	139.2	147	68.5	83.7	855.2	852.3	1471.6	1554.7	724.6	885.4
Sfpq	High	Q8VIJ6	Splicing factor, proline- and glutamine-rich OS=Mus musculus OX=10090 GN=Sfpq PE=1 SV=1	0	33.687	14	10	15	9	699	75.4	9.44	1.798	1.285	1.399	0.85	-0.85	0.36	0.12	-0.605	0.48	0.0514981	0.494604	0.0279593	0.478063	0.995559	0.736811	0.317344	15.62	21.35	5.7	132.1	73.5	94.4	1.26	16.06	4.17	133	130.7	82.2	65.4	91.5	97.1	1374.5	1350.2	849.4	676.1	945.4	1002.8
Arsg	High	Q3TYD4	Arylsulfatase G OS=Mus musculus OX=10090 GN=Arsg PE=2 SV=1	0	14.201	11	4	4	4	525	57.4	6.39	1.757	1.771	0.992	0.81	-0.81	0.82	0.273333	-0.815	-0.01	0.052328	0.095621	0.972571	0.484964	0.708252	0.596608	0.996575	17.82	7.86	9.94	116.4	66.3	117.3	3.24	20.06	12.68	118.7	113.3	76.1	57.2	127.8	106.8	337	322	216.2	162.5	363.1	303.4
Lnp; Lnpk	High	Q7TQ95	Endoplasmic reticulum junction formation protein lunapark OS=Mus musculus OX=10090 GN=Lnpk PE=1 SV=1	0.001	4.316	4	1	1	1	425	47.5	5.27	0.603	0.717	0.841	-0.73	0.73	-0.48	-0.16	0.605	-0.25	0.0526037	0.265271	0.34329	0.486714	0.951072	0.718893	0.907771	13.88	27.26	13.27	78	129.3	92.8	12.86	0.32	25.26	70.7	84.9	128.8	128.2	77	110.4	55.4	66.5	100.9	100.5	60.3	86.5
Cdsn	Low	Q7TPC1	Corneodesmosin OS=Mus musculus OX=10090 GN=Cdsn PE=2 SV=2	0.052	1.466	2	1	1	1	561	54.3	9.28	1.64	1.46	1.123	0.71	-0.71	0.55	0.183333	-0.63	0.17	0.0531853	0.268589	0.496046	0.489127	0.953285	0.721206	0.964378	30.86	20.1	51.67	120	73.2	106.8	53.97	27.27	8.49	77.3	172.8	58	85.7	96.9	109.3	56.7	126.7	42.5	62.8	71.1	80.1
Rbm3	High	Q8BG13	RNA-binding protein 3 OS=Mus musculus OX=10090 GN=Rbm3 PE=1 SV=1	0.001	6.009	12	1	1	1	154	16.8	8.38	0.629	0.943	0.668	-0.67	0.67	-0.09	-0.03	0.38	-0.58	0.0532133	0.790321	0.0321998	0.489127	0.998403	0.743765	0.347869	10.65	26.58	15.83	73.4	116.6	109.9	14.14	24.1	0.88	66	80.6	97.5	137.6	109.9	108.5	30.1	36.8	44.5	62.8	50.1	49.5
Rbm39	High	E9Q8F0	RNA-binding protein 39 OS=Mus musculus OX=10090 GN=Rbm39 PE=1 SV=1	0.001	7.038	5	2	2	2	415	47	10.52	1.664	1.513	1.1	0.73	-0.73	0.6	0.2	-0.665	0.14	0.0540912	0.229129	0.566079	0.492353	0.935009	0.713681	0.97291	8.53	9.08	0.55	119.5	71.8	108.7	13.24	5.14	13.76	108.4	130.8	69	74.2	98.2	119.4	85.8	103.6	54.7	58.8	77.8	94.5
Rita1	High	Q9D1H0	RBPJ-interacting and tubulin-associated protein 1 OS=Mus musculus OX=10090 GN=Rita1 PE=2 SV=1	0.002	4.127	8	2	2	2	253	27.1	10.67	1.634	1.475	1.108	0.71	-0.71	0.56	0.186667	-0.635	0.15	0.0538689	0.256479	0.491549	0.492353	0.951072	0.721713	0.964378	27.53	11.22	16.19	119.3	73	107.7	1.6	24.27	13.78	117.3	120	86.4	61.1	118.1	97.1	206.1	210.8	151.7	107.2	207.3	170.5
Plekha2	High	Q9ERS5	Pleckstrin homology domain-containing family A member 2 OS=Mus musculus OX=10090 GN=Plekha2 PE=1 SV=1	0.001	7.674	5	2	2	2	425	47.4	8.47	1.695	1.23	1.378	0.76	-0.76	0.3	0.1	-0.53	0.46	0.0537441	0.573082	0.0593913	0.492353	0.995559	0.743956	0.471014	18.94	32.81	13.68	129.6	76.4	94	3.13	14.83	16.09	132	126.3	68.5	84.6	105	83.6	101.7	97.3	52.8	65.2	80.9	64.4
Ptpmt1	High	Q66GT5	Phosphatidylglycerophosphatase and protein-tyrosine phosphatase 1 OS=Mus musculus OX=10090 GN=Ptpmt1 PE=1 SV=1	0	4.694	16	2	2	2	193	21.9	9.72	1.627	1.599	1.018	0.7	-0.7	0.68	0.226667	-0.69	0.03	0.0547675	0.16469	0.888808	0.497701	0.871009	0.684355	0.992535	7.38	14.33	21.76	115.5	71	113.5	17.21	10.24	3.39	101.8	130.1	65.8	76.1	115.8	110.4	70.2	89.6	45.3	52.4	79.8	76.1
Selenbp2	High	Q63836	Selenium-binding protein 2 OS=Mus musculus OX=10090 GN=Selenbp2 PE=1 SV=2	0	36.718	29	9	9	9	472	52.6	6.18	1.616	2.192	0.737	0.69	-0.69	1.13	0.376667	-0.91	-0.44	0.0550798	0.0202496	0.0615839	0.498116	0.345912	0.422014	0.4761	9.6	0.96	10.56	100.8	62.4	136.8	2.95	6.19	7.11	102.9	98.7	59.7	65.1	130	143.7	483.7	463.9	280.5	306.2	611	675.7
Golph3	High	Q9CRA5	Golgi phosphoprotein 3 OS=Mus musculus OX=10090 GN=Golph3 PE=1 SV=1	0.001	5.742	8	2	2	2	298	33.7	6.44	0.629	0.691	0.91	-0.67	0.67	-0.53	-0.176667	0.6	-0.14	0.0550514	0.205723	0.687081	0.498116	0.912882	0.705499	0.991285	12.11	10.99	23.17	81.3	129.4	89.3	4.29	7.24	17.63	78.6	83.6	135.8	122.5	100.9	78.6	26	27.6	44.8	40.5	33.3	26
Rpgr	High	Q8CDM3	X-linked retinitis pigmentosa GTPase regulator OS=Mus musculus OX=10090 GN=Rpgr PE=1 SV=1	0.001	5.531	2	2	2	2	972	108.4	4.64	1.675	2.085	0.804	0.74	-0.74	1.06	0.353333	-0.9	-0.32	0.0559773	0.0279108	0.227838	0.503795	0.417322	0.460559	0.816808	24.63	14.07	39.01	105.6	63	131.4	11.76	11.58	24.75	96.3	113.8	67.8	57.6	155.4	109.1	106	125.2	74.6	63.3	171	120.1
Ncl	High	P09405	Nucleolin OS=Mus musculus OX=10090 GN=Ncl PE=1 SV=2	0	116.612	40	36	54	36	707	76.7	4.75	1.763	1.242	1.419	0.82	-0.82	0.31	0.103333	-0.565	0.51	0.056124	0.562766	0.018463	0.504306	0.995559	0.749933	0.23807	25.06	44.21	18.69	132	74.9	93	6.38	17.32	23.93	125.4	137.2	84.2	65.8	77.9	109.6	7624.9	8345	5118.6	4001.6	4738.1	6667.8
Slc20a1	High	Q61609	Sodium-dependent phosphate transporter 1 OS=Mus musculus OX=10090 GN=Slc20a1 PE=1 SV=1	0	21.62	8	5	7	4	681	74.1	6.89	0.563	0.511	1.102	-0.83	0.83	-0.97	-0.323333	0.9	0.14	0.0563651	0.0318961	0.522416	0.504495	0.457396	0.480945	0.964378	1.12	8.33	9.46	81.4	144.7	73.9	4.29	3.22	4.72	79	83.9	141.4	147.9	76.4	71.5	222.2	236.1	397.8	416.4	215	201.1
Ist1	High	Q9CX00	IST1 homolog OS=Mus musculus OX=10090 GN=Ist1 PE=1 SV=1	0	17.932	15	5	6	5	362	39.4	5.44	0.618	0.666	0.927	-0.69	0.69	-0.59	-0.196667	0.64	-0.11	0.0564148	0.183364	0.664918	0.504495	0.895494	0.699994	0.987079	11.3	11.57	22.94	81.2	131.3	87.5	7.45	3.31	14.29	76.8	85.4	134.2	128	96.7	78.9	299	332.3	522.1	498.3	376.2	307.2
Map7; Mtap7	High	D3YWN7	Ensconsin OS=Mus musculus OX=10090 GN=Map7 PE=1 SV=2	0	24.466	10	7	9	7	738	82.8	9.38	1.762	1.551	1.136	0.82	-0.82	0.63	0.21	-0.725	0.18	0.0563961	0.207773	0.412423	0.504495	0.912882	0.708688	0.936398	9.18	6.78	15.98	122.6	69.6	107.9	11.26	2.54	3.93	113	132.5	68.2	70.7	110.8	104.8	984	1154.3	594.2	615.9	964.5	912.4
	High	A0A452J8A5	Enoyl-CoA delta isomerase 1, mitochondrial OS=Mus musculus OX=10090 GN=Eci1 PE=1 SV=1	0	16.658	11	2	3	2	286	32	8.98	1.611	1.798	0.896	0.69	-0.69	0.85	0.283333	-0.77	-0.16	0.0567612	0.0780397	0.534016	0.505175	0.655043	0.580109	0.966946	28.01	1.75	29.8	109.6	68	122.4	23.13	3.22	4.89	92.4	128.6	69.2	66.2	126	117.6	166.9	232.2	125	119.5	227.5	212.3
Nek9	Low	Q8K1R7	Serine/threonine-protein kinase Nek9 OS=Mus musculus OX=10090 GN=Nek9 PE=1 SV=2	0.079	1.214	1	1	1	1	984	107.1	5.63	0.64	0.646	0.99	-0.64	0.64	-0.63	-0.21	0.635	-0.01	0.0571586	0.135899	0.977064	0.507906	0.81745	0.662678	0.997221	5.11	12.88	7.76	84	131.2	84.8	3.46	8.32	3.94	85.9	81.8	139.1	123.6	82.4	87.1	84.4	80.4	136.6	121.4	80.9	85.6
Lhpp	High	Q9D7I5	Phospholysine phosphohistidine inorganic pyrophosphate phosphatase OS=Mus musculus OX=10090 GN=Lhpp PE=1 SV=1	0.003	4.056	5	1	1	1	270	29.1	5.1	0.618	0.541	1.141	-0.69	0.69	-0.89	-0.296667	0.79	0.19	0.0574109	0.0460829	0.445041	0.50934	0.520047	0.514694	0.958608	13.47	13.71	0.24	85.8	138.9	75.2	13.78	0.99	14	94.4	77.7	139.5	137.6	82.9	67.9	78.7	64.7	116.3	114.7	69.1	56.6
Dnajb6	High	O54946	DnaJ homolog subfamily B member 6 OS=Mus musculus OX=10090 GN=Dnajb6 PE=1 SV=4	0	18.231	10	4	7	4	365	39.8	9.36	1.64	1.189	1.38	0.71	-0.71	0.25	0.0833333	-0.48	0.46	0.059557	0.656872	0.0639018	0.522592	0.995559	0.759075	0.485498	14.99	2.64	17.64	128.5	78.3	93.1	15.03	0.81	1.7	115.2	142.6	77.7	78.6	94	91.8	563.1	696.9	379.7	384.1	459.4	448.5
Cpm	High	Q80V42	Carboxypeptidase M OS=Mus musculus OX=10090 GN=Cpm PE=1 SV=2	0	12.783	11	5	5	5	443	50.5	7.78	1.653	1.466	1.128	0.73	-0.73	0.55	0.183333	-0.64	0.17	0.0596619	0.277182	0.490087	0.522694	0.95582	0.739257	0.964378	2	7.76	9.76	120.4	72.8	106.7	1.81	3.71	11.09	121.8	118.8	74.7	70.9	115.3	98.6	558.5	544.4	342.3	324.8	528.7	451.8
Stoml2	High	Q99JB2	Stomatin-like protein 2, mitochondrial OS=Mus musculus OX=10090 GN=Stoml2 PE=1 SV=1	0	11.542	16	3	3	3	353	38.4	8.87	1.618	1.284	1.261	0.69	-0.69	0.36	0.12	-0.525	0.33	0.0599075	0.480972	0.178622	0.524027	0.995559	0.759793	0.755781	2.88	0.82	2.06	124.4	76.9	98.7	16.02	18.73	17.96	110.2	138.4	66.8	87.2	86.2	111.3	72.1	90.5	43.7	57	56.4	72.8
	Medium	G3UX45	URB2 ribosome biogenesis 2 homolog (S. cerevisiae) OS=Mus musculus OX=10090 GN=Urb2 PE=1 SV=1	0.038	1.708	1	1	1	1	1296	145.6	7.27	0.63	0.688	0.916	-0.67	0.67	-0.54	-0.18	0.605	-0.13	0.060137	0.217772	0.622089	0.524399	0.92224	0.723319	0.978268	19.5	0.79	20.3	81.6	129.4	89	1.15	17.31	18.05	81.8	80.4	113.8	145.5	77.9	100.6	173.9	171.1	242	309.5	165.6	214.1
Tomm40l	High	Q9CZR3	Mitochondrial import receptor subunit TOM40B OS=Mus musculus OX=10090 GN=Tomm40l PE=1 SV=1	0.006	3.472	3	1	1	1	308	34	7.27	1.654	1.931	0.857	0.73	-0.73	0.95	0.316667	-0.84	-0.22	0.0605264	0.0464879	0.390511	0.526974	0.520047	0.523511	0.930646	17.9	1.85	16.04	108.2	65.4	126.3	18	1.07	2.83	94.9	122.6	64.8	65.7	123.5	128.5	39.1	50.5	26.7	27.1	50.9	53
Lyar	High	Q08288	Cell growth-regulating nucleolar protein OS=Mus musculus OX=10090 GN=Lyar PE=1 SV=2	0.001	5.095	5	2	2	2	388	43.7	9.5	1.648	1.944	0.848	0.72	-0.72	0.96	0.32	-0.84	-0.24	0.0610053	0.0465321	0.321641	0.527537	0.520047	0.523792	0.905687	18.99	40.97	21.6	107.7	65.3	127	9.7	8.35	29.79	99.4	114.1	68.6	60.9	101.4	155.6	128.3	147.2	88.5	78.6	130.9	200.8
D430042O09Rik	High	F6XQI1	Katanin-interacting protein OS=Mus musculus OX=10090 GN=Katnip PE=1 SV=2	0.001	6.002	1	2	2	2	1584	176.5	5.22	1.657	1.703	0.973	0.73	-0.73	0.77	0.256667	-0.75	-0.04	0.0612326	0.121989	0.903801	0.527537	0.795487	0.661512	0.992535	22.43	22.17	0.26	114	68.8	117.2	11.5	9.78	11.25	123.3	104.8	64	73.5	126.5	107.9	281.4	239.1	146.1	167.8	288.7	246.2
Flot1	High	O08917	Flotillin-1 OS=Mus musculus OX=10090 GN=Flot1 PE=1 SV=1	0	19.139	17	6	7	6	428	47.5	7.15	0.615	0.637	0.966	-0.7	0.7	-0.65	-0.216667	0.675	-0.05	0.0608565	0.141341	0.788496	0.527537	0.832781	0.680159	0.992535	2.24	28.44	26.16	82	133.2	84.8	0.67	1.46	25.22	81.2	82	134	131.2	70.5	101.1	488.4	493.1	805.9	789.4	424	608.1
	High	A0A0G2JF33	Protein FAM133B OS=Mus musculus OX=10090 GN=Fam133b PE=1 SV=1	0.001	4.397	9	1	1	1	109	13	10.42	1.655	1.333	1.242	0.73	-0.73	0.41	0.136667	-0.57	0.31	0.0612497	0.439873	0.217596	0.527537	0.994631	0.761084	0.80552	28.92	18.56	10.24	124.5	75.2	100.3	8.72	18.58	1.03	116.7	132	85.6	65.7	100.7	99.2	36.1	40.9	26.5	20.3	31.2	30.7
Map4; Mtap4	High	P27546	Microtubule-associated protein 4 OS=Mus musculus OX=10090 GN=Map4 PE=1 SV=3	0	270.808	35	39	104	12	1125	117.4	4.98	1.741	1.457	1.195	0.8	-0.8	0.54	0.18	-0.67	0.26	0.0615457	0.285465	0.211184	0.529274	0.95582	0.742547	0.804012	9.33	12.71	3.38	124.4	71.5	104.1	4.4	13.26	1.18	120.5	128.2	65	78.4	103.1	104.8	11368.3	12098.7	6130.3	7398.5	9729.1	9893.3
Gucy1b3	High	O54865	Guanylate cyclase soluble subunit beta-1 OS=Mus musculus OX=10090 GN=Gucy1b1 PE=1 SV=1	0	13.452	9	5	5	5	620	70.6	5.31	0.567	0.716	0.792	-0.82	0.82	-0.48	-0.16	0.65	-0.34	0.0619881	0.266256	0.168808	0.531449	0.951072	0.741261	0.738806	4.83	7.26	12.1	74.5	131.4	94.1	2.95	7.55	14.43	72.8	75.9	124.3	138.3	84.7	104	233.6	243.5	398.9	444	271.9	333.7
Xpo5	High	Q924C1	Exportin-5 OS=Mus musculus OX=10090 GN=Xpo5 PE=1 SV=1	0	8.742	2	2	2	2	1204	136.9	5.82	0.626	0.631	0.993	-0.68	0.68	-0.66	-0.22	0.67	-0.01	0.0636047	0.127383	0.999249	0.543646	0.799286	0.671466	0.999918	30.72	9.98	40.98	83.2	132.9	83.8	20.6	8.34	17.77	95.8	71.4	124.6	140.2	73.5	94.6	74.4	55.5	96.8	108.9	57.1	73.5
Erh	Medium	G3UW85	Enhancer of rudimentary homolog OS=Mus musculus OX=10090 GN=Erh PE=1 SV=1	0.035	1.788	6	1	2	1	123	14.3	5.54	1.672	2.159	0.774	0.74	-0.74	1.11	0.37	-0.925	-0.37	0.0638147	0.0204203	0.107308	0.543783	0.345912	0.444847	0.626744	59.22	74.74	14.16	103.8	62.1	134.1	27.14	27.26	39.86	83	122.5	73.3	49.6	97.5	174	120.8	178.2	106.7	72.2	141.9	253.2
Rad23b	High	P54728	UV excision repair protein RAD23 homolog B OS=Mus musculus OX=10090 GN=Rad23b PE=1 SV=2	0	11.123	9	4	5	3	416	43.5	4.83	0.618	0.74	0.836	-0.69	0.69	-0.43	-0.143333	0.56	-0.26	0.0645499	0.312261	0.301415	0.549213	0.95582	0.752517	0.900242	2.74	19.64	22.4	78.6	127.2	94.1	7.96	5.36	13.28	83	74.2	131.9	122.2	85.5	103.2	315.7	282	501.4	464.8	325	392.3
1810009A15Rik; LOC105242733	Medium	Q9D937	Uncharacterized protein C11orf98 homolog OS=Mus musculus OX=10090 PE=1 SV=1	0.034	1.813	6	1	1	1	123	14.1	11.47	1.598	2.418	0.661	0.68	-0.68	1.27	0.423333	-0.975	-0.6	0.0648074	0.00699437	0.017785	0.550568	0.16987	0.360219	0.236304	57.52	95.17	33.73	95.6	59.8	144.6	9.14	58.91	22.56	99.3	87.2	90.8	37.4	119.9	165.4	76.7	67.4	70.1	28.9	92.6	127.7
Hmgn2; LOC102642529	High	Q5XK38	Hmgn2 protein OS=Mus musculus OX=10090 GN=Hmgn2 PE=1 SV=1	0	7.905	46	3	4	1	92	9.6	9.99	1.714	2.492	0.688	0.78	-0.78	1.32	0.44	-1.05	-0.54	0.0650883	0.0070301	0.0687621	0.552118	0.169904	0.361011	0.499921	38.99	62.44	22.25	98.8	57.6	143.6	6.47	29.85	27.28	102	93.1	45.9	70.4	172.2	116.5	23	21	10.3	15.9	38.8	26.2
Keap1	High	Q9Z2X8	Kelch-like ECH-associated protein 1 OS=Mus musculus OX=10090 GN=Keap1 PE=1 SV=1	0.006	3.301	2	1	1	1	624	69.5	6.44	0.627	0.561	1.119	-0.67	0.67	-0.84	-0.28	0.755	0.16	0.0659864	0.0602839	0.511795	0.557207	0.580776	0.568992	0.964378	9.4	34.71	44.43	86	137.1	76.9	16.27	7.38	25.16	76.1	95.9	129.3	143.5	91.4	63.8	62.4	78.6	106	117.6	74.9	52.3
Gnas	High	Z4YKV1	Guanine nucleotide-binding protein G(s) subunit alpha isoforms short OS=Mus musculus OX=10090 GN=Gnas PE=1 SV=1	0	102.242	50	19	51	1	379	44.2	6.47	0.578	0.706	0.82	-0.79	0.79	-0.5	-0.166667	0.645	-0.29	0.0658435	0.247813	0.237492	0.557207	0.950035	0.753621	0.828111	2.31	3.53	1.22	76	131.4	92.7	1.93	0.27	3.09	77	74.9	131.1	131.6	94.7	90.7	1764.8	1717.3	3004.6	3016.2	2170.8	2077.9
Scamp1	High	Q8K021	Secretory carrier-associated membrane protein 1 OS=Mus musculus OX=10090 GN=Scamp1 PE=1 SV=1	0	58.357	29	6	15	6	338	38	7.71	0.601	0.698	0.861	-0.74	0.74	-0.52	-0.173333	0.63	-0.22	0.066387	0.23407	0.35839	0.559747	0.936813	0.74828	0.914601	7.45	6.37	13.83	78.4	130.5	91.1	0.06	7.03	13.08	78.3	78.2	124	136.9	82.9	99.7	760.8	760.2	1204.9	1331	805.3	969.4
Hnrnpul2	Medium	Q00PI9	Heterogeneous nuclear ribonucleoprotein U-like protein 2 OS=Mus musculus OX=10090 GN=Hnrnpul2 PE=1 SV=2	0.035	1.795	1	1	1	1	745	84.9	4.89	0.645	0.622	1.037	-0.63	0.63	-0.69	-0.23	0.66	0.05	0.0673314	0.109853	0.816717	0.566857	0.768225	0.667541	0.992535	23.02	39.47	16.12	85.3	132.4	82.3	5.24	16.55	20.44	81.7	88	148	117	70.7	94.6	78.9	84.9	142.8	112.9	68.2	91.3
Slc12a5	High	Q91V14	Solute carrier family 12 member 5 OS=Mus musculus OX=10090 GN=Slc12a5 PE=1 SV=2	0	191.897	30	32	75	27	1138	126.2	6.74	0.58	0.738	0.787	-0.78	0.78	-0.44	-0.146667	0.61	-0.35	0.0676729	0.308762	0.147796	0.568878	0.95582	0.762349	0.712464	14.42	6.39	20.85	75.1	129.4	95.5	1.08	12.62	18.64	75.3	74.2	117.8	140.9	83.3	108.5	5060.4	4983.8	7911.7	9462.1	5592.3	7290
Oxct1	High	Q9D0K2	Succinyl-CoA:3-ketoacid coenzyme A transferase 1, mitochondrial OS=Mus musculus OX=10090 GN=Oxct1 PE=1 SV=1	0	16.049	8	4	6	4	520	56	8.53	1.608	1.918	0.838	0.69	-0.69	0.94	0.313333	-0.815	-0.25	0.0683816	0.0558527	0.271114	0.573117	0.569451	0.571284	0.871851	3.11	8.3	5.19	106.6	66.3	127.1	8.16	11.11	3.22	100.4	112.7	61.2	71.6	124.1	129.9	575.6	646.1	350.6	410.4	711.2	744.3
Emc8-1190005i06rik; Gm27021	High	M0QWE2	Predicted gene, 27021 OS=Mus musculus OX=10090 GN=Gm27021 PE=4 SV=1	0	17.577	31	3	5	2	156	16.9	7.14	0.646	0.714	0.904	-0.63	0.63	-0.49	-0.163333	0.56	-0.14	0.0690651	0.263216	0.549547	0.576262	0.951072	0.763667	0.966946	4.46	6.81	2.36	82.1	127.1	90.8	0.03	4.21	2.28	82.1	82.1	130.9	123.4	89.3	92.2	147.8	147.8	235.8	222.2	160.8	166.1
Caskin2	High	Q8VHK1	Caskin-2 OS=Mus musculus OX=10090 GN=Caskin2 PE=1 SV=3	0	8.801	3	3	3	2	1201	126.7	7.39	1.615	1.517	1.065	0.69	-0.69	0.6	0.2	-0.645	0.09	0.0697765	0.224141	0.699116	0.5797	0.935009	0.757354	0.991285	3.08	11.03	14.12	117.3	72.6	110.1	8.71	5.78	4.73	110.1	124.6	69.6	75.6	113.7	106.4	86.8	98.2	54.9	59.6	89.7	83.9
Tspan5	High	P62080	Tetraspanin-5 OS=Mus musculus OX=10090 GN=Tspan5 PE=1 SV=1	0.001	7.02	5	1	2	1	268	30.3	4.78	1.614	1.128	1.431	0.69	-0.69	0.17	0.0566667	-0.43	0.52	0.0697873	0.780482	0.027687	0.5797	0.998403	0.789051	0.315746	2.8	16.68	19.49	129.4	80.2	90.4	3.66	0.99	14.83	132.6	125.9	80.6	79.5	81.2	100.3	230.1	218.5	139.9	137.9	141	174.1
Eml1	High	D3Z4J9	Echinoderm microtubule-associated protein-like 1 OS=Mus musculus OX=10090 GN=Eml1 PE=1 SV=1	0	15.089	3	3	3	3	800	88.3	7.94	1.685	1.605	1.05	0.75	-0.75	0.68	0.226667	-0.715	0.07	0.0714871	0.177003	0.755212	0.589453	0.875954	0.732704	0.992535	24.75	30.63	5.78	117.8	69.9	112.2	10.15	33.04	4.65	125.6	108.8	88	54.7	115.1	107.8	24.7	21.4	17.3	10.8	22.6	21.2
2010107E04Rik	High	P56379	ATP synthase subunit ATP5MJ, mitochondrial OS=Mus musculus OX=10090 GN=Atp5mj PE=1 SV=1	0.001	6.285	34	2	3	2	58	6.7	9.99	1.55	1.461	1.06	0.63	-0.63	0.55	0.183333	-0.59	0.08	0.0713314	0.281093	0.736732	0.589453	0.95582	0.772637	0.992535	7.4	2.61	4.79	115.9	74.8	109.3	5.76	12.78	10.31	111	120.4	68.2	81.7	101.4	117.3	437.5	474.6	268.5	321.9	399.4	462.2
Epb4.1l3; Epb41l3	High	A7YY80	130kDa Protein 4.1B MEF cell isoform OS=Mus musculus OX=10090 GN=Epb41l3 PE=1 SV=1	0	130.674	32	26	39	2	876	97.5	5.43	0.635	0.772	0.822	-0.66	0.66	-0.37	-0.123333	0.515	-0.28	0.0712326	0.355879	0.284906	0.589453	0.977313	0.783383	0.886074	29.33	3.39	25.88	79.1	124.6	96.2	10.82	16.87	13.68	85	72.9	110	139.8	86.9	105.5	81.9	70.2	106	134.7	83.7	101.6
Lrit1	High	Q8K099	Leucine-rich repeat, immunoglobulin-like domain and transmembrane domain-containing protein 1 OS=Mus musculus OX=10090 GN=Lrit1 PE=2 SV=2	0.001	7.189	2	1	1	1	624	68.4	7.68	0.653	0.867	0.754	-0.61	0.61	-0.21	-0.07	0.41	-0.41	0.0717302	0.594771	0.135532	0.590589	0.995559	0.793074	0.699265	1.82	7.36	5.53	77.8	119	103.2	14.94	16.65	9.7	69.6	86	105.2	133.3	95.9	110	29.8	36.8	45	57	41	47.1
1300018I17Rik; Vps9d1	Medium	Q8C190	VPS9 domain-containing protein 1 OS=Mus musculus OX=10090 GN=Vps9d1 PE=1 SV=1	0.016	2.164	1	1	1	1	649	71.2	6.87	0.619	0.522	1.185	-0.69	0.69	-0.94	-0.313333	0.815	0.24	0.0741444	0.0333955	0.372677	0.591362	0.470474	0.530918	0.920165	60.39	9.87	49.86	86.7	140.1	73.2	3.65	50.19	41.78	85.2	80.9	92.6	194.5	51.7	95.1	22	20.9	23.9	50.2	13.4	24.6
Fam84b	Medium	D3YXJ5	LRAT domain-containing 1 OS=Mus musculus OX=10090 GN=Lratd2 PE=1 SV=1	0.044	1.598	4	1	1	1	310	34.6	5.54	1.657	1.849	0.896	0.73	-0.73	0.89	0.296667	-0.81	-0.16	0.0741283	0.0719266	0.483759	0.591362	0.626231	0.608796	0.964378	15.89	25.83	9.85	110.3	66.6	123.1	12.08	26.91	2.72	119.5	100.7	80.3	54.6	124.8	120.1	728.6	613.9	489.4	332.9	761	732.2
Ablim1	Medium	E9Q030	Actin-binding LIM protein 1 OS=Mus musculus OX=10090 GN=Ablim1 PE=1 SV=1	0.01	2.724	2	1	1	1	545	62	9.39	0.663	0.606	1.094	-0.59	0.59	-0.72	-0.24	0.655	0.13	0.0731298	0.0910554	0.58215	0.591362	0.696518	0.64394	0.97291	25.27	5.12	30.48	87.6	132.2	80.1	10.01	13.92	18.74	93.6	81.2	119.2	145.2	69.8	91.1	93.6	81.2	119.2	145.2	69.8	91.1
Hnrnph3	Medium	D3Z3N4	Heterogeneous nuclear ribonucleoprotein H3 OS=Mus musculus OX=10090 GN=Hnrnph3 PE=1 SV=1	0.038	1.715	3	1	1	1	346	36.8	6.87	1.61	1.693	0.951	0.69	-0.69	0.76	0.253333	-0.725	-0.07	0.0734593	0.126303	0.814915	0.591362	0.799286	0.695324	0.992535	0.36	26.57	26.21	112.3	69.7	118	16.47	16.81	8.32	125.6	99.4	78.2	61.6	110.7	124.6	257.2	203.5	160.1	126.1	226.8	255.2
Hist1h1a	High	P43275	Histone H1.1 OS=Mus musculus OX=10090 GN=H1-1 PE=1 SV=2	0	25.537	21	7	10	5	213	21.8	10.93	1.589	1.554	1.023	0.67	-0.67	0.64	0.213333	-0.655	0.03	0.0737206	0.205534	0.901874	0.591362	0.912882	0.752122	0.992535	41.95	65.78	22.47	115.1	72.4	112.5	16.25	22.98	36.81	100.6	126.7	83.7	60.3	84.6	144.1	389.5	490.6	324	233.4	327.4	557.8
Slco1a4	High	Q9EP96	Solute carrier organic anion transporter family member 1A4 OS=Mus musculus OX=10090 GN=Slco1a4 PE=1 SV=1	0	16.767	9	5	7	4	670	73.9	7.59	1.764	1.512	1.167	0.82	-0.82	0.6	0.2	-0.71	0.22	0.0739613	0.237319	0.334965	0.591362	0.937375	0.764369	0.90633	16.91	23.3	6.33	123.8	70.2	106.1	9.68	6.39	15.67	115.2	132.1	73.2	66.8	94.6	118.2	893.6	1025	567.8	518.7	734	916.9
Ccdc66	High	Q6NS45	Coiled-coil domain-containing protein 66 OS=Mus musculus OX=10090 GN=Ccdc66 PE=1 SV=3	0	9.866	5	4	4	4	935	107.3	7.83	1.612	1.437	1.122	0.69	-0.69	0.52	0.173333	-0.605	0.17	0.0734537	0.304887	0.511811	0.591362	0.95582	0.773591	0.964378	8.3	21.74	13.38	119.5	74.1	106.5	1.98	5.94	14.67	120.9	117.5	70.9	77.1	117.9	95.7	510	495.9	299.1	325.3	497.4	403.9
Decr1	High	Q9CQ62	2,4-dienoyl-CoA reductase [(3E)-enoyl-CoA-producing], mitochondrial OS=Mus musculus OX=10090 GN=Decr1 PE=1 SV=1	0	15.968	16	4	4	4	335	36.2	8.95	1.604	1.46	1.099	0.68	-0.68	0.55	0.183333	-0.615	0.14	0.0740179	0.280958	0.533798	0.591362	0.95582	0.773591	0.966946	7.56	12.78	20.38	118.4	73.8	107.8	3.46	10.65	22.65	114.9	120.7	68.1	79.2	91.2	126	228.4	239.9	135.3	157.4	181.2	250.4
Dkk3	High	Q9QUN9	Dickkopf-related protein 3 OS=Mus musculus OX=10090 GN=Dkk3 PE=2 SV=1	0.001	5.235	7	1	1	1	349	38.4	4.54	0.611	0.864	0.707	-0.71	0.71	-0.21	-0.07	0.46	-0.5	0.0738395	0.570147	0.116193	0.591362	0.995559	0.793461	0.651277	17.63	8.58	26.3	74.1	121.2	104.7	32.72	16.47	8.35	92.8	57.9	134.8	106.7	110	97.7	12	7.5	17.5	13.8	14.3	12.7
Khdrbs1	Medium	Q60749	KH domain-containing, RNA-binding, signal transduction-associated protein 1 OS=Mus musculus OX=10090 GN=Khdrbs1 PE=1 SV=2	0.01	2.605	2	1	1	1	443	48.3	8.72	1.614	1.07	1.508	0.69	-0.69	0.1	0.0333333	-0.395	0.59	0.0744511	0.89274	0.0220512	0.592965	0.998403	0.795684	0.268786	26.1	31.52	5.32	131.4	81.4	87.1	4.6	20.03	9.66	126.8	135.3	93.6	70.3	81.1	93	87.3	93.1	64.4	48.4	55.8	64
Mavs	Medium	Q8VCF0	Mitochondrial antiviral-signaling protein OS=Mus musculus OX=10090 GN=Mavs PE=1 SV=1	0.041	1.682	1	1	1	1	503	53.4	6.37	1.6	1.365	1.172	0.68	-0.68	0.45	0.15	-0.565	0.23	0.0748094	0.380533	0.381809	0.594973	0.977313	0.786143	0.923956	16.11	31.94	15.65	121	75.7	103.3	8.75	6.56	23.45	128	113.1	71.8	78.8	121.4	86.9	48.5	42.8	27.2	29.8	45.9	32.9
Ncam1	High	E9QB01	Neural cell adhesion molecule 1 OS=Mus musculus OX=10090 GN=Ncam1 PE=1 SV=2	0	353.972	56	41	203	7	849	93.6	4.93	0.589	0.636	0.927	-0.76	0.76	-0.65	-0.216667	0.705	-0.11	0.0758006	0.140657	0.695492	0.602003	0.83108	0.716541	0.991285	2.15	3.12	0.97	79.5	134.8	85.7	2.43	4.48	1.5	78.1	80.8	130.6	139.1	84.8	86.6	1948.9	2017	3259.1	3472.2	2117.3	2162.6
Hint3	High	Q9CPS6	Histidine triad nucleotide-binding protein 3 OS=Mus musculus OX=10090 GN=Hint3 PE=1 SV=1	0	15.938	22	5	9	5	165	18.8	6.33	1.712	2.328	0.736	0.78	-0.78	1.22	0.406667	-1	-0.44	0.0767567	0.0122364	0.0708638	0.607874	0.256005	0.43194	0.508468	27.95	18.7	9.14	101.9	59.5	138.6	16.7	9.71	8.06	114.3	90.2	55.4	63.5	146.2	130.4	1101.7	869	533.5	612.2	1408.3	1256.5
Gclc	High	P97494	Glutamate--cysteine ligase catalytic subunit OS=Mus musculus OX=10090 GN=Gclc PE=1 SV=4	0.002	4.145	3	1	1	1	637	72.5	5.9	1.667	1.766	0.944	0.74	-0.74	0.82	0.273333	-0.78	-0.08	0.0775058	0.100734	0.833537	0.612087	0.730698	0.671392	0.992535	30.93	25.82	5.03	112.8	67.7	119.5	26.33	2.66	21.67	134.7	92.4	65.7	68.2	137.9	101.2	29.8	20.4	14.5	15.1	30.5	22.4
Slc12a2	High	E9QM38	Solute carrier family 12 member 2 OS=Mus musculus OX=10090 GN=Slc12a2 PE=1 SV=1	0	100.167	23	22	35	22	1206	130.6	6.52	0.591	0.614	0.962	-0.76	0.76	-0.7	-0.233333	0.73	-0.06	0.077507	0.114109	0.882578	0.612087	0.779451	0.695769	0.992535	2.99	19.98	16.97	80.4	136	83.6	2.12	0.73	18.17	79	81.4	136.4	135	73.3	94.9	3235.5	3334.2	5584.5	5527.2	2999.5	3884.1
Atp5k	High	Q06185	ATP synthase subunit e, mitochondrial OS=Mus musculus OX=10090 GN=Atp5me PE=1 SV=2	0	13.895	34	2	10	2	71	8.2	9.35	1.548	1.559	0.993	0.63	-0.63	0.64	0.213333	-0.635	-0.01	0.0786779	0.201784	0.966417	0.62046	0.912882	0.766671	0.994816	7.08	5.81	12.9	113.1	73	113.9	18.21	11.54	6.02	98.9	128.2	67	78.9	108.7	118.3	397.4	514.9	269.2	317	436.5	475.3
Rab12	High	A2CG35	Ras-related protein Rab-12 OS=Mus musculus OX=10090 GN=Rab12 PE=1 SV=1	0	17.474	22	6	8	5	291	32.2	8.84	0.628	0.698	0.9	-0.67	0.67	-0.52	-0.173333	0.595	-0.15	0.0797369	0.234883	0.511095	0.627048	0.936813	0.78193	0.964378	4.86	11.15	16.03	81	128.9	90	5.34	0.71	9.9	84.1	78	129.5	128.2	83.8	96.5	561.5	520.6	864.6	856	559.9	644.2
Hadh	High	Q61425	Hydroxyacyl-coenzyme A dehydrogenase, mitochondrial OS=Mus musculus OX=10090 GN=Hadh PE=1 SV=2	0.008	2.89	2	1	1	1	314	34.4	8.65	1.62	1.445	1.121	0.7	-0.7	0.53	0.176667	-0.615	0.16	0.0798627	0.296539	0.437716	0.627157	0.95582	0.791488	0.951638	2.84	7.6	4.75	119.6	73.8	106.7	10.37	7.67	14.87	110.7	128.2	69.7	77.6	95.6	118.1	245.2	284	154.3	171.9	211.8	261.6
BC031181; LOC102641497	High	Q91WE4	UPF0729 protein C18orf32 homolog OS=Mus musculus OX=10090 PE=3 SV=1	0	19.275	44	4	9	4	72	8	9.35	1.684	2.052	0.821	0.75	-0.75	1.04	0.346667	-0.895	-0.28	0.0803502	0.0341003	0.263344	0.629223	0.476192	0.552707	0.859471	1.98	9.86	11.85	106.7	63.3	130	9.78	7.9	1.49	114.2	99.4	66.9	59.8	128.5	131.2	1263.4	1100	740.1	661.8	1421.1	1451.4
Fam82a2; Rmdn3	High	Q3UJU9	Regulator of microtubule dynamics protein 3 OS=Mus musculus OX=10090 GN=Rmdn3 PE=1 SV=2	0.001	7.188	7	2	2	2	470	52	5.21	1.602	1.739	0.921	0.68	-0.68	0.8	0.266667	-0.74	-0.12	0.0802906	0.104048	0.696838	0.629223	0.741927	0.685575	0.991285	8.28	19.11	27.49	110.7	69.1	120.2	18.17	10.36	7.8	96.9	125.4	63.9	74	126.5	113.3	102.3	132.5	67.5	78.2	133.6	119.6
Copb1	Low	Q9JIF7	Coatomer subunit beta OS=Mus musculus OX=10090 GN=Copb1 PE=1 SV=1	0.051	1.479	1	1	1	1	953	107	6	0.645	0.845	0.763	-0.63	0.63	-0.24	-0.08	0.435	-0.39	0.0805232	0.517382	0.123705	0.629698	0.995559	0.812628	0.677193	6.1	38.16	31.89	77.7	120.5	101.8	2.86	8.67	26.99	78.7	75.6	127.2	112.5	83.3	122.7	78.6	75.4	126.9	112.2	83.2	122.4
Hgs	High	Q99LI8	Hepatocyte growth factor-regulated tyrosine kinase substrate OS=Mus musculus OX=10090 GN=Hgs PE=1 SV=2	0	15.868	6	5	5	5	775	86	6.16	0.644	0.683	0.943	-0.64	0.64	-0.55	-0.183333	0.595	-0.09	0.0809416	0.209154	0.750668	0.630332	0.912882	0.771607	0.992535	8.16	3.66	11.84	83	129	88.1	2.39	5.39	8.87	84.3	81.5	124	133.8	82.6	93.7	384.4	371.6	565.3	610	376.6	427
Nudc	High	O35685	Nuclear migration protein nudC OS=Mus musculus OX=10090 GN=Nudc PE=1 SV=1	0	30.245	31	9	10	9	332	38.3	5.26	0.594	0.622	0.955	-0.75	0.75	-0.69	-0.23	0.72	-0.07	0.0810784	0.122999	0.800352	0.630522	0.798213	0.714368	0.992535	11.45	8.3	19.8	80.4	135.4	84.2	6.56	4.34	12.23	84.1	76.7	131.1	139.4	77.1	91.7	1019	928.6	1587.7	1688.3	933.7	1110.6
Atp5d	High	Q9D3D9	ATP synthase subunit delta, mitochondrial OS=Mus musculus OX=10090 GN=Atp5f1d PE=1 SV=1	0	11.674	14	2	4	2	168	17.6	5.08	1.602	1.612	0.994	0.68	-0.68	0.69	0.23	-0.685	-0.01	0.0814191	0.161156	0.962938	0.632295	0.865517	0.748906	0.99396	16.95	8.57	8.34	114.1	71.2	114.7	9.07	24.95	16.96	106.2	120.8	59.1	84.5	101	128.5	174.7	198.6	97.3	138.9	166.1	211.3
Glo1	High	Q9CPU0	Lactoylglutathione lyase OS=Mus musculus OX=10090 GN=Glo1 PE=1 SV=3	0	18.763	27	5	6	5	184	20.8	5.47	0.606	0.565	1.072	-0.72	0.72	-0.82	-0.273333	0.77	0.1	0.0820697	0.0665436	0.696078	0.635986	0.597059	0.616523	0.991285	5.3	9.25	3.95	83.7	138.1	78.1	9.2	4.16	12.94	78.3	89.2	133.9	142	71.1	85.5	691.5	787.7	1182.1	1253.8	628	754.5
ATP8	High	P03930	ATP synthase protein 8 OS=Mus musculus OX=10090 GN=Mtatp8 PE=1 SV=1	0.001	5.411	27	2	3	2	67	7.8	9.88	1.621	1.639	0.989	0.7	-0.7	0.71	0.236667	-0.705	-0.02	0.0824615	0.15295	0.962715	0.635986	0.847685	0.741835	0.99396	4.59	12.29	7.7	114.2	70.4	115.4	6.09	1.72	13.39	109.1	119	69.4	71.1	104.7	126.6	379.8	414	241.6	247.5	364.5	440.7
Nap1l1	High	Q8BSH9	Nucleosome assembly protein 1-like 1 OS=Mus musculus OX=10090 GN=Nap1l1 PE=1 SV=1	0	46.075	31	8	16	7	383	44.6	4.56	0.633	0.757	0.837	-0.66	0.66	-0.4	-0.133333	0.53	-0.26	0.0823491	0.346522	0.286198	0.635986	0.977313	0.80665	0.886074	1.2	2.45	1.25	79.5	125.5	95	2.15	1.01	3.34	78.3	80.7	124.6	126.4	92.7	97.2	545.8	562.6	868.7	881.2	646.5	677.8
Dnajc9	High	Q91WN1	DnaJ homolog subfamily C member 9 OS=Mus musculus OX=10090 GN=Dnajc9 PE=1 SV=2	0.001	6.338	15	2	2	2	259	30	5.94	1.585	1.424	1.113	0.66	-0.66	0.51	0.17	-0.585	0.15	0.0831477	0.307223	0.526017	0.640397	0.95582	0.798109	0.964378	33.82	36.65	2.76	118.6	74.8	106.5	5.37	36.51	2.74	113.2	122.1	56.9	96.6	103.6	107.6	57.8	62.4	29.1	49.3	52.9	55
Gna13	High	P27601	Guanine nucleotide-binding protein subunit alpha-13 OS=Mus musculus OX=10090 GN=Gna13 PE=1 SV=1	0	59.179	34	14	40	12	377	44	8.21	0.597	0.579	1.032	-0.74	0.74	-0.79	-0.263333	0.765	0.05	0.0836523	0.0779465	0.760994	0.641189	0.655043	0.648116	0.992535	7.12	5.7	12.83	82.4	137.9	79.8	6.11	0.68	6.11	86	78.8	137.1	138.4	76.4	83.3	1740.7	1596.5	2777	2803.6	1546.8	1686.4
Gpnmb	Low	Q99P91	Transmembrane glycoprotein NMB OS=Mus musculus OX=10090 GN=Gpnmb PE=1 SV=2	0.051	1.497	1	1	1	1	574	63.6	7.61	0.678	0.728	0.931	-0.56	0.56	-0.46	-0.153333	0.51	-0.1	0.0837079	0.266556	0.733825	0.641189	0.951072	0.796131	0.992535	31.59	10.28	21.16	84.5	124.7	90.8	11.78	18	8.3	77.4	91.4	141	109.2	95.8	85.2	112.9	133.5	205.8	159.4	139.9	124.4
Syap1	High	Q9D5V6	Synapse-associated protein 1 OS=Mus musculus OX=10090 GN=Syap1 PE=1 SV=1	0.001	7.467	8	3	4	3	365	41.3	4.54	0.651	0.739	0.881	-0.62	0.62	-0.44	-0.146667	0.53	-0.18	0.0835387	0.28849	0.511042	0.641189	0.95582	0.798505	0.964378	8.07	19.72	27.9	81.7	125.5	92.8	7.47	0.23	18.87	85.9	77.3	124.9	125.3	80.8	105.7	115.8	104.2	168.5	169	109	142.6
Rala	High	P63321	Ras-related protein Ral-A OS=Mus musculus OX=10090 GN=Rala PE=1 SV=1	0	72.697	49	9	41	5	206	23.5	7.11	0.598	0.616	0.971	-0.74	0.74	-0.7	-0.233333	0.72	-0.04	0.0846088	0.116314	0.928562	0.647205	0.779641	0.713423	0.992535	1.97	2.65	4.62	81.1	135.5	83.5	2.09	0.21	2.31	82.3	79.9	135.7	135.2	82.1	84.9	4847.3	4705.9	7993.5	7969.6	4839.1	5000
Prpf19	High	Q99KP6	Pre-mRNA-processing factor 19 OS=Mus musculus OX=10090 GN=Prpf19 PE=1 SV=1	0	8.738	6	2	3	2	504	55.2	6.61	1.6	1.61	0.994	0.68	-0.68	0.69	0.23	-0.685	-0.01	0.0856821	0.169452	0.980428	0.653632	0.874948	0.76429	0.997766	15.96	20.48	4.49	114	71.3	114.7	14.12	1.03	18.34	102.6	125.4	71.4	70.4	100.2	130	230.6	281.7	160.5	158.1	225	292.1
Whrn	High	Q80VW5	Whirlin OS=Mus musculus OX=10090 GN=Whrn PE=1 SV=3	0	4.966	2	2	2	2	918	98	8.22	1.608	1.478	1.088	0.68	-0.68	0.56	0.186667	-0.62	0.12	0.0856733	0.266359	0.556555	0.653632	0.951072	0.802352	0.970639	4.08	15.41	11.31	118.1	73.4	108.5	1.64	5.52	9.13	116.6	119.3	70.6	76.3	115.6	101.6	242	247.7	146.5	158.4	240.1	210.9
Dmrtc2	Low	Q8CGW9	Doublesex- and mab-3-related transcription factor C2 OS=Mus musculus OX=10090 GN=Dmrtc2 PE=2 SV=1	0.063	1.311	2	1	1	1	370	39.1	9.42	0.689	0.596	1.156	-0.54	0.54	-0.75	-0.25	0.645	0.21	0.0868321	0.0820726	0.347871	0.657929	0.669842	0.663886	0.909467	98.08	110.34	10.04	90.4	131.3	78.2	2.58	76.22	12.11	82	85	221.6	66.4	66.3	78.7	122.1	126.6	330	98.9	98.7	117.2
	High	A0A571BDG0	SRC kinase-signaling inhibitor 1 OS=Mus musculus OX=10090 GN=Srcin1 PE=1 SV=1	0	21.674	6	6	6	6	1225	131.5	9.45	0.606	0.617	0.983	-0.72	0.72	-0.7	-0.233333	0.71	-0.02	0.0867661	0.116804	0.949752	0.657929	0.779641	0.718785	0.992535	12.87	0.71	13.58	81.8	135	83.2	0.56	11.67	12.35	81.9	81.3	123.9	146.2	76.1	90.6	212.3	210.7	321.2	379	197.2	234.9
Uba52; Gm11808	High	P62984	Ubiquitin-60S ribosomal protein L40 OS=Mus musculus OX=10090 GN=Uba52 PE=1 SV=2	0	82.829	55	9	105	1	128	14.7	9.83	1.597	1.292	1.235	0.68	-0.68	0.37	0.123333	-0.525	0.3	0.0879787	0.484383	0.145832	0.66482	0.995559	0.83019	0.70691	46.82	62.52	14.75	123.2	77.1	99.7	15.87	27.65	29.55	108.4	135.8	92.6	62.3	79.4	121.4	144.4	181	123.4	83.1	105.9	161.8
Snrnp70	High	Q62376	U1 small nuclear ribonucleoprotein 70 kDa OS=Mus musculus OX=10090 GN=Snrnp70 PE=1 SV=2	0.001	6.126	5	3	3	3	448	52	9.94	1.644	1.471	1.118	0.72	-0.72	0.56	0.186667	-0.64	0.16	0.0883656	0.27243	0.519705	0.665055	0.95582	0.810438	0.964378	33.29	46.38	12.66	119.9	72.9	107.2	16.66	14.7	28.41	105.3	133.4	80	64.9	86.5	129.9	342.9	434.5	260.6	211.5	281.6	423.3
LOC102635990	Medium	A0A1W2P6U8	RIKEN cDNA 4932415D10 gene OS=Mus musculus OX=10090 GN=4932415D10Rik PE=4 SV=1	0.042	1.673	0	1	1	1	4986	551.5	8	1.572	1.091	1.441	0.65	-0.65	0.13	0.0433333	-0.39	0.53	0.0882483	0.859354	0.0291489	0.665055	0.998403	0.831729	0.324926	143.19	183.73	27.42	128.7	81.9	89.4	48.47	65.33	69.84	81.4	166.2	121.9	44.9	47	138.6	93	189.9	139.4	51.3	53.7	158.4
Dctn5	High	Q9QZB9	Dynactin subunit 5 OS=Mus musculus OX=10090 GN=Dctn5 PE=1 SV=1	0	4.983	6	1	1	1	182	20.1	8.02	0.659	0.79	0.833	-0.6	0.6	-0.34	-0.113333	0.47	-0.26	0.0888631	0.406969	0.386974	0.667903	0.985534	0.826718	0.930646	13.74	7.53	6.19	80.7	122.5	96.8	3.98	9.09	1.92	82.9	78.4	114.7	130.5	95.4	98.1	32.2	30.4	44.5	50.6	37	38
Prkdc	Low	P97313	DNA-dependent protein kinase catalytic subunit OS=Mus musculus OX=10090 GN=Prkdc PE=1 SV=3	0.051	1.484	0	1	1	1	4128	471.2	7.12	0.649	0.493	1.316	-0.62	0.62	-1.02	-0.34	0.82	0.4	0.0905763	0.0212874	0.123074	0.678827	0.358392	0.518609	0.677193	12.32	31.48	19	90.9	140.1	69	8.7	3.03	26.46	85.1	96.2	142.4	136.4	56.9	83	37.5	42.5	62.8	60.2	25.1	36.6
Chchd3	High	Q9D9P1	MICOS complex subunit Mic19 OS=Mus musculus OX=10090 GN=Chchd3 PE=1 SV=1	0	27.748	34	7	11	7	175	20.4	8.27	1.649	1.632	1.01	0.72	-0.72	0.71	0.236667	-0.715	0.01	0.0909219	0.156475	0.847716	0.678827	0.847685	0.763256	0.992535	5.63	0.98	4.65	115.5	70.1	114.4	14.92	9.59	10.52	103.5	128	65.2	74.7	105.8	122.8	1145.6	1415.9	721.6	826.6	1170.1	1358.3
Rragc	High	Q99K70	Ras-related GTP-binding protein C OS=Mus musculus OX=10090 GN=Rragc PE=1 SV=1	0.003	4.092	3	1	1	1	398	44.1	5.1	0.673	0.663	1.016	-0.57	0.57	-0.59	-0.196667	0.58	0.02	0.0908157	0.158911	0.855251	0.678827	0.854407	0.766617	0.992535	25	15.48	40.83	86.5	128.4	85.1	11.63	12.05	26.5	93.2	79	117	138.8	69.9	102.1	123.1	104.4	154.5	183.3	92.3	134.9
Zfyve19	High	Q4KL52	Abscission/NoCut checkpoint regulator OS=Mus musculus OX=10090 GN=Zfyve19 PE=1 SV=1	0	9.753	10	4	5	4	330	36.3	7.81	0.684	0.712	0.961	-0.55	0.55	-0.49	-0.163333	0.52	-0.06	0.0912251	0.259575	0.844664	0.679282	0.951072	0.815177	0.992535	2.08	5.45	7.54	85.6	125.2	89.2	5.07	7.05	12.23	88.6	82.5	131.4	118.9	97	81.6	152.8	142.3	226.6	205.1	167.4	140.8
Acaa2	High	Q8BWT1	3-ketoacyl-CoA thiolase, mitochondrial OS=Mus musculus OX=10090 GN=Acaa2 PE=1 SV=3	0	10.339	9	3	3	3	397	41.8	8.09	1.584	1.22	1.298	0.66	-0.66	0.29	0.0966667	-0.475	0.38	0.0916809	0.608258	0.0968387	0.68177	0.995559	0.838665	0.593415	4.73	7.92	12.67	124.9	78.9	96.2	1.01	3.51	11.03	123.9	125.7	80.8	76.9	104	88.9	140.5	142.5	91.6	87.2	117.9	100.8
Tango6; Tmco7	Medium	Q8C3S2	Transport and Golgi organization protein 6 homolog OS=Mus musculus OX=10090 GN=Tango6 PE=1 SV=1	0.014	2.281	1	1	2	1	1079	118.7	6.32	1.56	1.316	1.186	0.64	-0.64	0.4	0.133333	-0.52	0.25	0.0921378	0.434444	0.306891	0.684261	0.993996	0.839129	0.903486	20.21	3.57	23.81	120.8	77.4	101.8	8.36	10.83	14.2	127.7	113.5	71.5	83.3	91.8	112.3	71.4	63.5	40	46.6	51.3	62.8
Napb	High	P28663	Beta-soluble NSF attachment protein OS=Mus musculus OX=10090 GN=Napb PE=1 SV=2	0	224.255	76	21	68	18	298	33.5	5.47	0.606	0.518	1.171	-0.72	0.72	-0.95	-0.316667	0.835	0.23	0.0929344	0.0352913	0.263289	0.685898	0.476393	0.581145	0.859471	8.35	8.66	17.04	85.6	141.2	73.1	6.48	1.47	9.72	89.6	81.7	139.6	142.6	68.2	78.3	4918.7	4487.8	7668.3	7829.7	3744.7	4297.2
Pvr	High	Q8K094	Poliovirus receptor OS=Mus musculus OX=10090 GN=Pvr PE=1 SV=1	0	8.066	9	3	3	3	408	44.6	8.06	0.612	0.627	0.977	-0.71	0.71	-0.67	-0.223333	0.69	-0.03	0.092615	0.128693	0.942611	0.685898	0.799286	0.742592	0.992535	16.06	2.24	13.8	82	134	84	13.97	1.27	0.87	90.4	74.2	132.6	135	84.4	83.4	254.4	208.6	373.1	379.9	237.4	234.5
Pcyt1a	High	P49586	Choline-phosphate cytidylyltransferase A OS=Mus musculus OX=10090 GN=Pcyt1a PE=1 SV=1	0.001	7.431	6	2	2	1	367	41.6	7.03	1.654	1.371	1.206	0.73	-0.73	0.45	0.15	-0.59	0.27	0.0927869	0.382049	0.354217	0.685898	0.977313	0.831606	0.912309	11.53	24.75	13.14	123.3	74.5	102.2	8.29	2.68	20.67	115.7	130.1	75.6	72.8	87.8	117.9	15.4	17.3	10	9.7	11.7	15.6
Vti1a	High	Q5FWJ7	Vesicle transport through interaction with t-SNAREs homolog 1A OS=Mus musculus OX=10090 GN=Vti1a PE=1 SV=1	0	9.207	19	4	4	4	224	25.9	6.4	0.656	0.576	1.138	-0.61	0.61	-0.79	-0.263333	0.7	0.19	0.0939792	0.0757901	0.444977	0.687016	0.643871	0.665444	0.958608	4.67	12.56	17.25	88.2	134.4	77.5	5	0.55	11.39	91.2	85	134.8	133.7	71.4	83.9	366.1	341.1	540.8	536.7	286.4	336.6
	High	D3YVS7	Cysteine-rich and transmembrane domain-containing protein 1 (Fragment) OS=Mus musculus OX=10090 GN=Cystm1 PE=1 SV=1	0	11.102	13	2	5	2	84	9.2	4.44	0.663	0.619	1.071	-0.59	0.59	-0.69	-0.23	0.64	0.1	0.0938671	0.119583	0.62235	0.687016	0.786053	0.736534	0.978268	3.75	5.13	1.37	87.2	131.5	81.4	2.91	6.49	1.61	88.9	85.3	137.6	125.5	82.3	80.4	181.5	174.2	280.8	256.2	167.9	164.2
Cntrob	High	Q8CB62	Centrobin OS=Mus musculus OX=10090 GN=Cntrob PE=2 SV=2	0.001	7.171	3	2	2	2	887	99.3	5.55	1.622	1.421	1.142	0.7	-0.7	0.51	0.17	-0.605	0.19	0.0948675	0.330337	0.465039	0.692607	0.967712	0.830159	0.960359	15.43	18.06	2.61	120.4	74.2	105.4	8.54	23.04	6.06	127.3	112.8	87.1	62.7	109.6	100.6	27.1	24	18.5	13.3	23.3	21.4
Enkd1	High	Q7TSV9	Enkurin domain-containing protein 1 OS=Mus musculus OX=10090 GN=Enkd1 PE=1 SV=1	0.001	6.883	9	3	3	3	346	38.9	10.32	1.553	1.457	1.066	0.64	-0.64	0.54	0.18	-0.59	0.09	0.0951021	0.281334	0.642064	0.693417	0.95582	0.824618	0.98501	5.87	12.11	6.23	116.2	74.8	109	5.75	11.32	0.19	111.4	120.9	69	81	109	108.8	112.5	122	69.6	81.7	110.1	109.8
Rs1	High	Q9Z1L4	Retinoschisin OS=Mus musculus OX=10090 GN=Rs1 PE=1 SV=1	0	67.116	44	10	31	10	224	25.6	5.66	0.609	0.754	0.808	-0.72	0.72	-0.41	-0.136667	0.565	-0.31	0.095638	0.340417	0.202361	0.695516	0.976046	0.835781	0.786971	11.95	3.36	8.58	77.3	127	95.7	13.53	2.18	5.38	70.1	85	124.9	128.8	92	99.3	1981.9	2401.2	3528.3	3638.8	2599.5	2805.2
Cox4i2	Medium	Q91W29	Cytochrome c oxidase subunit 4 isoform 2, mitochondrial OS=Mus musculus OX=10090 GN=Cox4i2 PE=1 SV=1	0.047	1.531	4	1	1	1	172	20.2	9.47	1.664	1.936	0.86	0.73	-0.73	0.95	0.316667	-0.84	-0.22	0.0962326	0.050282	0.491884	0.696002	0.532951	0.614476	0.964378	50.66	6.45	43.89	108.5	65.2	126.3	7.04	39.32	33.58	111.6	101.1	48	84.9	97	157.4	14.4	13	6.2	11	12.5	20.3
Rogdi	High	Q3TDK6	Protein rogdi homolog OS=Mus musculus OX=10090 GN=Rogdi PE=1 SV=2	0.009	2.802	3	1	1	1	287	32.1	8.18	0.658	0.646	1.019	-0.6	0.6	-0.63	-0.21	0.615	0.03	0.0960987	0.144429	0.897744	0.696002	0.838827	0.767414	0.992535	16.4	14.1	2.29	85.7	130.2	84.1	7.21	8.39	5.02	81.3	90.1	138	122.6	81	87	58	64.2	98.3	87.3	57.7	62
	High	G3UXT8	BCL2-associated athanogene 6 (Fragment) OS=Mus musculus OX=10090 GN=Bag6 PE=1 SV=1	0	4.973	8	3	3	3	563	59.3	6.32	0.677	0.685	0.989	-0.56	0.56	-0.55	-0.183333	0.555	-0.02	0.0970704	0.212674	0.977302	0.696002	0.913066	0.804534	0.997221	5.77	14.29	20.1	86	127	87	14.06	8.59	5	77.7	94.8	119.2	134.6	89.9	83.8	148.6	181.4	228	257.5	172	160.2
	Medium	H7BWY7	RBR-type E3 ubiquitin transferase OS=Mus musculus OX=10090 GN=Arih1 PE=1 SV=1	0.044	1.606	2	1	1	1	381	42.5	4.79	0.657	0.525	1.25	-0.61	0.61	-0.93	-0.31	0.77	0.32	0.0983632	0.0317975	0.208225	0.69813	0.45715	0.57764	0.80137	13.51	12.13	25.74	90.3	137.5	72.2	5.93	6.93	18.39	93.9	86.3	130.5	144	63.2	82.1	107.4	98.7	149.2	164.6	72.3	93.9
Rabgap1	High	A2AWA9	Rab GTPase-activating protein 1 OS=Mus musculus OX=10090 GN=Rabgap1 PE=1 SV=1	0	10.899	3	4	4	4	1064	120.7	5.25	0.65	0.614	1.058	-0.62	0.62	-0.7	-0.233333	0.66	0.08	0.0976988	0.114068	0.672532	0.69813	0.779451	0.73879	0.990251	10.95	7.84	3.11	86.1	132.5	81.4	8.24	2.19	5.28	81.2	91.2	134.4	130.4	78.3	84.4	183.6	206.3	304	294.8	177.2	190.9
	High	A0A3B2W864	Predicted gene, 49804 OS=Mus musculus OX=10090 GN=Gm49804 PE=3 SV=1	0	27.748	28	9	15	1	287	32.7	9.22	0.676	0.646	1.047	-0.56	0.56	-0.63	-0.21	0.595	0.07	0.0979606	0.140334	0.749855	0.69813	0.830888	0.764509	0.992535	3.4	34.84	31.36	87.4	129.2	83.5	15.69	12.48	43.95	76.8	95.9	116.1	138.6	59.5	113.1	31.4	39.2	47.4	56.6	24.3	46.2
Pdcd6	High	P12815	Programmed cell death protein 6 OS=Mus musculus OX=10090 GN=Pdcd6 PE=1 SV=2	0	23.675	29	6	7	6	191	21.9	5.4	0.672	0.727	0.924	-0.57	0.57	-0.46	-0.153333	0.515	-0.11	0.0981137	0.28792	0.641905	0.69813	0.95582	0.826975	0.98501	3.06	11.7	8.63	84	125	90.9	1.45	4.36	6.78	84.8	83.1	128.9	121.2	86.6	95.3	428.6	419.9	651.1	612.1	437.6	481.7
Ssr3	Medium	Q9DCF9	Translocon-associated protein subunit gamma OS=Mus musculus OX=10090 GN=Ssr3 PE=1 SV=1	0.038	1.715	8	1	1	1	185	21.1	9.61	0.632	1.03	0.614	-0.66	0.66	0.04	0.0133333	0.31	-0.7	0.0980729	0.98109	0.0255533	0.69813	0.998403	0.848266	0.299743	9.68	12.26	2.57	71.3	112.7	116	32.64	41.23	30.31	54.5	87.3	80.8	147.3	90.4	139.7	7.1	11.4	10.6	19.3	11.8	18.3
Lrp2	High	A2ARV4	Low-density lipoprotein receptor-related protein 2 OS=Mus musculus OX=10090 GN=Lrp2 PE=1 SV=1	0.005	3.625	0	2	2	2	4660	518.9	5.15	1.552	1.692	0.918	0.63	-0.63	0.76	0.253333	-0.695	-0.12	0.0996084	0.115006	0.644769	0.702907	0.779451	0.741179	0.98501	9.93	2.79	12.72	109.7	70.7	119.6	3.01	6.44	9.09	112	107.3	67.5	73.9	112	127.4	93.4	89.5	56.3	61.7	93.5	106.3
2410002O22Rik; Trappc13	High	Q3TIR1	Trafficking protein particle complex subunit 13 OS=Mus musculus OX=10090 GN=Trappc13 PE=2 SV=1	0.003	3.903	4	1	1	1	417	46.4	5.49	0.662	0.641	1.033	-0.6	0.6	-0.64	-0.213333	0.62	0.05	0.0996631	0.136593	0.822111	0.702907	0.81745	0.760178	0.992535	13.43	7.44	20.92	86.2	130.3	83.5	3.52	16.24	23.2	83.5	87.8	115.3	145.2	70.3	97.9	72.9	76.6	100.6	126.7	61.3	85.4
Ndufaf4	Medium	A2AJX3	NADH dehydrogenase [ubiquinone] 1 alpha subcomplex assembly factor 4 (Fragment) OS=Mus musculus OX=10090 GN=Ndufaf4 PE=1 SV=1	0.021	2.018	7	1	1	1	127	15.2	9.99	1.57	1.468	1.069	0.65	-0.65	0.55	0.183333	-0.6	0.1	0.0995531	0.265121	0.640763	0.702907	0.951072	0.82699	0.984048	11.79	9.14	2.64	116.6	74.3	109.1	15.66	4.5	13.18	103.9	129.8	71.7	76.4	98.9	119.3	98.7	123.3	68	72.5	93.9	113.2
Hadhb	High	Q99JY0	Trifunctional enzyme subunit beta, mitochondrial OS=Mus musculus OX=10090 GN=Hadhb PE=1 SV=1	0	18.391	10	4	5	4	475	51.4	9.38	1.613	1.382	1.167	0.69	-0.69	0.47	0.156667	-0.58	0.22	0.100057	0.364722	0.375946	0.704637	0.977313	0.840975	0.92035	16.78	24.73	41.9	121.1	75.1	103.8	32.24	16.77	6.63	94.8	150.8	65.8	83.5	107.4	97.7	255.8	406.9	177.5	225.3	289.7	263.7
Pdcl	High	Q9DBX2	Phosducin-like protein OS=Mus musculus OX=10090 GN=Pdcl PE=1 SV=1	0.001	4.644	6	2	2	1	301	34.4	4.87	0.664	0.854	0.777	-0.59	0.59	-0.23	-0.0766667	0.41	-0.36	0.10016	0.549951	0.223537	0.704637	0.995559	0.850098	0.809673	22.76	13.48	9.21	79.1	119.1	101.8	17.08	4.46	8.37	89.1	69.9	115.1	122.6	107.7	95.6	26.9	21.1	34.8	37.1	32.5	28.9
Srp68	High	Q8BMA6	Signal recognition particle subunit SRP68 OS=Mus musculus OX=10090 GN=Srp68 PE=1 SV=2	0.006	3.275	3	1	1	1	625	70.5	8.57	1.61	1.658	0.971	0.69	-0.69	0.73	0.243333	-0.71	-0.04	0.10087	0.148157	0.944471	0.707859	0.845082	0.77647	0.992535	8.91	13.44	22.41	113.2	70.3	116.5	7.44	15.87	28.35	106.3	118.1	62.2	77.9	94.1	141.4	27.1	30.1	15.8	19.8	24	36
AI314976; Oard1	High	Q8R5F3	ADP-ribose glycohydrolase OARD1 OS=Mus musculus OX=10090 GN=Oard1 PE=1 SV=2	0	9.954	20	3	4	3	152	17.1	8.53	1.517	1.04	1.458	0.6	-0.6	0.06	0.02	-0.33	0.54	0.101768	0.971759	0.0311419	0.713256	0.998403	0.855829	0.341707	13.82	0.4	13.42	127.9	84.3	87.7	4.64	8.51	8.13	123.6	132	89.5	79.3	92.8	82.7	418.6	447	302.9	268.5	314.3	280.1
Snrpa	High	Q62189	U1 small nuclear ribonucleoprotein A OS=Mus musculus OX=10090 GN=Snrpa PE=1 SV=3	0.001	7.897	10	3	4	3	287	31.8	9.8	1.516	1.93	0.786	0.6	-0.6	0.95	0.316667	-0.775	-0.35	0.102595	0.0535811	0.170165	0.714599	0.556351	0.635475	0.738845	49.23	61.11	11.14	102.3	67.5	130.2	24.06	21.66	34.23	84.4	119	77.1	56.6	99.6	163.3	172.2	242.8	157.4	115.6	203.3	333.1
Cse1l	High	Q9ERK4	Exportin-2 OS=Mus musculus OX=10090 GN=Cse1l PE=1 SV=1	0	18.466	7	6	6	6	971	110.4	5.77	0.657	0.715	0.919	-0.61	0.61	-0.48	-0.16	0.545	-0.12	0.102355	0.264116	0.658026	0.714599	0.951072	0.832836	0.98501	9.11	9.65	18.8	83.1	126.5	90.4	6.12	2.56	11.74	86.6	79.4	124.1	128.7	83.1	98.1	359.8	330	515.5	534.5	345.1	407.6
Zc3h15	High	Q3TIV5	Zinc finger CCCH domain-containing protein 15 OS=Mus musculus OX=10090 GN=Zc3h15 PE=1 SV=2	0	9.137	6	3	4	3	426	48.3	5.3	1.577	1.492	1.057	0.66	-0.66	0.58	0.193333	-0.62	0.08	0.10295	0.253609	0.710671	0.716183	0.950035	0.833109	0.992535	0.96	9.98	9.01	116.2	73.7	110	2.5	1.58	11.06	114.1	118.2	72.8	74.5	101.6	118.8	265.8	275.3	169.7	173.5	236.7	276.9
Purg	High	Q8R4E6	Purine-rich element-binding protein gamma OS=Mus musculus OX=10090 GN=Purg PE=1 SV=1	0	8.871	9	4	4	3	350	39.9	9.51	1.573	1.359	1.158	0.65	-0.65	0.44	0.146667	-0.545	0.21	0.103443	0.392831	0.406361	0.717825	0.983885	0.850855	0.936292	39.25	53.56	13.67	120	76.3	103.7	18.29	18.51	30.91	103.9	134.8	85.8	66	81.9	127.7	344.2	446.4	284.3	218.5	271.2	422.9
Edf1	High	Q9JMG1	Endothelial differentiation-related factor 1 OS=Mus musculus OX=10090 GN=Edf1 PE=1 SV=1	0	11.576	18	3	6	3	148	16.4	9.99	1.624	1.573	1.032	0.7	-0.7	0.65	0.216667	-0.675	0.05	0.103667	0.192166	0.861743	0.71849	0.90773	0.81311	0.992535	26.9	59.8	31.77	116.1	71.5	112.5	2.25	23.06	31.78	112.8	116.4	83.2	59.8	88.3	139.5	787	812.4	580.5	417.7	616.4	973.7
Dsp	High	E9Q557	Desmoplakin OS=Mus musculus OX=10090 GN=Dsp PE=1 SV=1	0	15.598	2	6	6	6	2883	332.7	6.8	1.543	2.332	0.662	0.63	-0.63	1.22	0.406667	-0.925	-0.6	0.10477	0.0112044	0.0184698	0.724348	0.239782	0.482065	0.23807	14.73	8.85	5.86	94.9	61.5	143.5	21.17	7.3	15.68	81.1	109.6	58.1	64.4	127.5	159.3	78.7	106.4	56.4	62.5	123.8	154.7
Ppp6r3	Medium	G5E8R4	Serine/threonine-protein phosphatase 6 regulatory subunit 3 OS=Mus musculus OX=10090 GN=Ppp6r3 PE=1 SV=1	0.045	1.582	1	1	1	1	873	97.8	4.58	0.667	0.667	1.001	-0.58	0.58	-0.58	-0.193333	0.58	0	0.105649	0.166984	0.937524	0.725063	0.871009	0.798036	0.992535	9.94	10.39	20.38	85.8	128.5	85.7	3.56	5.91	15.75	87.8	83.4	123	133.7	76.5	95.6	112.3	106.8	157.4	171.1	97.9	122.4
Slc20a2	High	Q80UP8	Sodium-dependent phosphate transporter 2 OS=Mus musculus OX=10090 GN=Slc20a2 PE=1 SV=2	0	47.963	18	8	10	7	656	70.8	6.48	0.638	0.726	0.88	-0.65	0.65	-0.46	-0.153333	0.555	-0.18	0.10563	0.284937	0.434836	0.725063	0.95582	0.840442	0.949084	1.29	16.83	15.54	81	126.9	92.1	2.75	1.53	17.46	79.3	82.4	125.2	128	81.1	104	770.7	801.3	1217.8	1244.3	789	1011.3
Btbd1	Medium	P58544	BTB/POZ domain-containing protein 1 OS=Mus musculus OX=10090 GN=Btbd1 PE=1 SV=3	0.013	2.352	2	1	1	1	488	53.2	6.1	0.641	0.743	0.863	-0.64	0.64	-0.43	-0.143333	0.535	-0.21	0.105832	0.295816	0.523404	0.725116	0.95582	0.840468	0.964378	81.36	55.31	23.75	80.7	125.9	93.5	51.7	19.83	31.13	114.7	53.3	105.9	140.4	113.3	72.4	16.3	7.6	15.1	20	16.1	10.3
Zfp706	High	Q9D115	Zinc finger protein 706 OS=Mus musculus OX=10090 GN=Znf706 PE=1 SV=1	0.001	7.415	34	4	6	4	76	8.5	10.01	1.611	1.27	1.268	0.69	-0.69	0.34	0.113333	-0.515	0.34	0.105916	0.517423	0.158963	0.725116	0.995559	0.860338	0.733685	7.37	2.73	4.63	124.5	77.3	98.2	11.12	4.12	6.72	134.5	114.9	79.4	74.9	102.8	93.4	811.2	692.9	479.2	452	619.9	563.6
Nt5e	High	Q61503	5'-nucleotidase OS=Mus musculus OX=10090 GN=Nt5e PE=1 SV=2	0	223.941	54	26	94	26	576	63.8	6.64	1.615	1.887	0.856	0.69	-0.69	0.92	0.306667	-0.805	-0.22	0.106238	0.0626587	0.366079	0.726435	0.587452	0.656943	0.920165	3.73	8.13	11.87	107.6	66.6	125.7	1.71	5.27	12.98	108.7	106.1	69	64.1	137.6	114.5	8968.2	8754	5695.7	5286.7	11352.7	9443.4
Mlf2	High	Q99KX1	Myeloid leukemia factor 2 OS=Mus musculus OX=10090 GN=Mlf2 PE=1 SV=1	0	17.854	24	4	6	4	247	28	6.98	1.562	1.283	1.217	0.64	-0.64	0.36	0.12	-0.5	0.28	0.107052	0.497871	0.215808	0.731107	0.995559	0.863333	0.804012	10.57	9.38	1.18	121.9	78	100.1	3.55	13.58	4.68	124.8	118.7	85.8	70.8	103.3	96.7	283	269.2	194.6	160.5	234.4	219.3
Snrpd3	High	P62320	Small nuclear ribonucleoprotein Sm D3 OS=Mus musculus OX=10090 GN=Snrpd3 PE=1 SV=1	0.008	3.035	7	1	1	1	126	13.9	10.32	1.55	1.488	1.041	0.63	-0.63	0.57	0.19	-0.6	0.06	0.107239	0.251252	0.764021	0.731495	0.950035	0.840765	0.992535	31.76	50.47	18.07	115.1	74.3	110.6	11.14	18.79	27.98	105.2	123.2	84	64.3	89.5	133.7	154.4	180.8	123.3	94.3	131.3	196.1
Ccdc59	Low	Q8R2N0	Thyroid transcription factor 1-associated protein 26 OS=Mus musculus OX=10090 GN=Ccdc59 PE=2 SV=2	0.079	1.215	3	1	1	1	240	28	10.13	1.532	1.497	1.023	0.62	-0.62	0.58	0.193333	-0.6	0.03	0.107577	0.234912	0.860039	0.732912	0.936813	0.834863	0.992535	14.84	32.54	17.5	114.1	74.5	111.5	4.99	9.13	21.49	109.6	117.6	79	69.4	95.2	129.3	61.9	66.5	44.7	39.3	53.8	73.1
H1fx	High	Q80ZM5	H1 histone family, member X OS=Mus musculus OX=10090 GN=H1f10 PE=1 SV=1	0	12.558	16	3	3	3	188	20.1	11.22	1.554	1.708	0.91	0.64	-0.64	0.77	0.256667	-0.705	-0.14	0.108058	0.119723	0.597714	0.733347	0.786053	0.7597	0.977452	20.6	42.78	21.75	109.4	70.4	120.2	0.92	20.36	19.62	109.4	108	80.9	60.5	103.9	137.4	245.7	242.5	181.6	135.9	233.3	308.5
Pafah1b3	Medium	Q61205	Platelet-activating factor acetylhydrolase IB subunit alpha1 OS=Mus musculus OX=10090 GN=Pafah1b3 PE=1 SV=1	0.011	2.408	4	1	1	1	232	25.8	6.93	0.65	0.739	0.88	-0.62	0.62	-0.44	-0.146667	0.53	-0.18	0.108164	0.293309	0.564659	0.733347	0.95582	0.844584	0.97291	1.28	3.41	4.69	81.6	125.6	92.8	9.67	8.46	5.22	76.1	87.3	118.1	133.1	89.3	96.1	15.8	18.2	24.6	27.7	18.6	20
Exoc4	High	O35382	Exocyst complex component 4 OS=Mus musculus OX=10090 GN=Exoc4 PE=1 SV=2	0.001	7.865	2	2	2	2	975	110.5	6.49	1.539	1.351	1.14	0.62	-0.62	0.43	0.143333	-0.525	0.19	0.108483	0.388494	0.448981	0.734616	0.981652	0.858134	0.958608	3.86	22.93	26.85	118.7	77.1	104.2	1.38	5.06	26.53	116.8	119.1	73.9	79.4	85.6	125.1	62.1	63.3	39.3	42.2	45.5	66.5
D630037F22Rik; Tbc1d32	Medium	Q3URV1	Protein broad-minded OS=Mus musculus OX=10090 GN=Tbc1d32 PE=1 SV=2	0.042	1.627	1	1	1	1	1296	148	6.15	1.53	1.363	1.122	0.61	-0.61	0.45	0.15	-0.53	0.17	0.108873	0.371724	0.490442	0.736371	0.977313	0.856842	0.964378	1.31	8.81	7.49	117.9	77.1	105	8.22	9.47	1.09	124.8	111.1	82.3	72	105.7	104.1	67.5	60.1	44.5	38.9	57.2	56.3
Dbf4	Medium	Q9QZ41	Protein DBF4 homolog A OS=Mus musculus OX=10090 GN=Dbf4 PE=1 SV=1	0.037	1.724	3	1	1	1	663	74.1	7.93	1.566	1.707	0.917	0.65	-0.65	0.77	0.256667	-0.71	-0.12	0.10924	0.110844	0.645486	0.73766	0.769445	0.753552	0.98501	18.57	25.32	6.68	110	70.2	119.8	2.34	15.26	8.7	111.6	107.9	62.9	78.1	127.2	112.4	56.2	54.4	31.7	39.3	64.1	56.7
Gspt2	High	Q149F3	Eukaryotic peptide chain release factor GTP-binding subunit ERF3B OS=Mus musculus OX=10090 GN=Gspt2 PE=1 SV=1	0	24.664	11	7	9	1	632	69.1	5.2	0.693	0.709	0.977	-0.53	0.53	-0.5	-0.166667	0.515	-0.03	0.109327	0.233601	0.96522	0.73766	0.936813	0.837237	0.994303	0.42	0.48	0.89	86.5	124.9	88.5	3.29	2.89	2.44	84.5	88.6	122.4	127.5	87	90.1	116.7	122.3	169	176	120.1	124.4
Ggt1	High	Q60928	Glutathione hydrolase 1 proenzyme OS=Mus musculus OX=10090 GN=Ggt1 PE=1 SV=1	0	81.511	36	21	36	21	568	61.5	7.15	1.606	1.748	0.919	0.68	-0.68	0.81	0.27	-0.745	-0.12	0.110131	0.103668	0.655928	0.7413	0.740465	0.740882	0.98501	5.41	12.98	7.55	110.7	68.9	120.4	3.1	2.06	10.28	108.1	113	69.8	67.8	111.8	129.4	4792.7	5007.6	3094.8	3005.9	4957.3	5734.7
Cox6a1	Medium	P43024	Cytochrome c oxidase subunit 6A1, mitochondrial OS=Mus musculus OX=10090 GN=Cox6a1 PE=1 SV=2	0.01	2.702	26	1	1	1	111	12.3	9.98	1.546	1.504	1.027	0.63	-0.63	0.59	0.196667	-0.61	0.04	0.110263	0.23941	0.822524	0.7413	0.937938	0.839619	0.992535	11.22	5.75	5.45	114.5	74.1	111.4	13.22	23.73	18.36	103.4	124.7	62	87	97	125.9	100.1	120.7	60	84.3	93.9	121.9
Ift172	High	Q6VH22	Intraflagellar transport protein 172 homolog OS=Mus musculus OX=10090 GN=Ift172 PE=1 SV=1	0	31.289	7	10	10	10	1749	197.4	6.02	1.526	1.569	0.973	0.61	-0.61	0.65	0.216667	-0.63	-0.04	0.110442	0.195198	0.83835	0.741617	0.912882	0.82725	0.992535	8.89	15.97	7.06	111.8	73.3	114.9	1.02	9.48	5.71	110.9	112.5	68.4	78.3	119.6	110.3	523.6	531.2	323.1	369.5	564.4	520.6
Zfp187; Zscan26	Medium	Q5RJ54	Zinc finger and SCAN domain-containing protein 26 OS=Mus musculus OX=10090 GN=Zscan26 PE=2 SV=1	0.011	2.518	2	1	1	1	466	53.5	8.6	1.541	1.194	1.291	0.62	-0.62	0.26	0.0866667	-0.44	0.37	0.110901	0.651899	0.0929061	0.742919	0.995559	0.869239	0.582039	18.75	27.79	8.93	123.8	80.3	95.9	8.48	9.33	16.93	116.1	131	85.5	74.9	84.7	107.8	158.2	178.4	116.5	102.1	115.4	146.8
Cpsf7	High	Q8BTV2	Cleavage and polyadenylation specificity factor subunit 7 OS=Mus musculus OX=10090 GN=Cpsf7 PE=1 SV=2	0.001	5.186	4	2	2	2	471	52	8	1.549	1.088	1.423	0.63	-0.63	0.12	0.04	-0.375	0.51	0.111207	0.878109	0.0198315	0.744078	0.998403	0.87124	0.251573	0.35	7.51	7.86	127.7	82.5	89.8	10.08	10.4	17.5	118.4	136.6	76.3	88.4	79	101.2	155.1	178.8	99.9	115.8	103.4	132.5
Galnt10	Medium	Q6P9S7	Polypeptide N-acetylgalactosaminyltransferase 10 OS=Mus musculus OX=10090 GN=Galnt10 PE=2 SV=1	0.014	2.242	1	1	1	1	603	69.1	8.43	0.651	0.615	1.058	-0.62	0.62	-0.7	-0.233333	0.66	0.08	0.11156	0.104746	0.743511	0.745551	0.742488	0.74402	0.992535	14.5	60.8	45.42	86.2	132.4	81.5	5.95	19.63	35.92	81.5	88.6	113.6	150.2	104.2	62	19	20.7	26.5	35	24.3	14.5
Pdc	High	Q9QW08	Phosducin OS=Mus musculus OX=10090 GN=Pdc PE=2 SV=1	0	160.501	69	16	66	15	244	28	4.65	0.623	0.53	1.175	-0.68	0.68	-0.92	-0.306667	0.8	0.23	0.111777	0.0420304	0.254308	0.746112	0.507897	0.627004	0.85486	2.28	10.6	12.89	86.8	139.4	73.9	3.77	1.59	8.5	89.1	84.5	140.9	137.7	69.5	78.4	5414.3	5133.4	8561.3	8370.7	4224.4	4764.7
Pfkp	High	Q8C605	ATP-dependent 6-phosphofructokinase OS=Mus musculus OX=10090 GN=Pfkp PE=1 SV=1	0	332.405	50	42	127	34	784	85.5	6.89	0.625	0.426	1.468	-0.68	0.68	-1.23	-0.41	0.955	0.55	0.113979	0.00680065	0.0100794	0.755414	0.16985	0.462632	0.160391	0.85	3.69	4.53	91.4	146.3	62.3	0.59	1.4	4.91	91.8	91	147.8	144.9	64.5	60.1	8599.5	8527.9	13847.7	13576.6	6040.8	5635.3
Rap1b	High	Q99JI6	Ras-related protein Rap-1b OS=Mus musculus OX=10090 GN=Rap1b PE=1 SV=2	0	95.125	67	13	42	5	184	20.8	5.78	0.624	0.658	0.948	-0.68	0.68	-0.6	-0.2	0.64	-0.08	0.113657	0.171266	0.80909	0.755414	0.875485	0.815449	0.992535	0.53	4.31	4.84	82.1	131.4	86.5	6.18	5.68	1.57	85.7	78.5	136.7	126.2	87.4	85.5	4525.8	4146.7	7223.7	6665.9	4619	4517.7
Adcy6	High	F8VQ52	Adenylate cyclase type 6 OS=Mus musculus OX=10090 GN=Adcy6 PE=1 SV=1	0.001	7.751	2	3	3	3	1168	130.6	7.93	0.639	0.658	0.97	-0.65	0.65	-0.6	-0.2	0.625	-0.04	0.11383	0.171347	0.884632	0.755414	0.875485	0.815449	0.992535	7.18	16.61	23.85	83.4	130.6	86	0.35	6.49	22.12	83.3	82.9	124.2	136.2	73.1	100.3	270.5	269.2	403.4	442.2	237.5	325.6
Rhoa	High	Q9QUI0	Transforming protein RhoA OS=Mus musculus OX=10090 GN=Rhoa PE=1 SV=1	0	113.389	57	12	39	4	193	21.8	6.1	0.625	0.639	0.978	-0.68	0.68	-0.65	-0.216667	0.665	-0.03	0.114289	0.144448	0.964494	0.756576	0.838827	0.797701	0.994303	1.4	2.01	0.6	82.8	132.5	84.7	4.24	5.58	3.67	85.3	80.3	137.8	127.3	86.9	82.5	5201	4898.2	8403.4	7765.6	5297.6	5029.8
Cpt1a	High	P97742	Carnitine O-palmitoyltransferase 1, liver isoform OS=Mus musculus OX=10090 GN=Cpt1a PE=1 SV=4	0	4.942	3	2	3	1	773	88.2	8.62	1.553	1.828	0.849	0.63	-0.63	0.87	0.29	-0.75	-0.24	0.114736	0.06931	0.361397	0.757747	0.612002	0.684875	0.917318	37.39	17.4	55.59	106.3	68.5	125.2	10.7	24.33	40.01	96.4	112.2	79.7	56.3	163.8	91.6	51.3	59.7	42.4	30	87.2	48.7
Slc25a12	High	Q8BH59	Calcium-binding mitochondrial carrier protein Aralar1 OS=Mus musculus OX=10090 GN=Slc25a12 PE=1 SV=1	0	82.404	28	14	22	14	677	74.5	8.25	1.596	1.648	0.968	0.67	-0.67	0.72	0.24	-0.695	-0.05	0.11498	0.147976	0.914746	0.75846	0.845082	0.801771	0.992535	0.9	5.9	5	112.8	70.7	116.5	13.68	14.53	8.94	102	123.8	63.5	78.1	108.9	123.6	3016.3	3662.1	1878.4	2308.5	3221.6	3656.4
Wdr35	High	Q8BND3	WD repeat-containing protein 35 OS=Mus musculus OX=10090 GN=Wdr35 PE=1 SV=3	0	14.035	3	4	4	4	1181	133.9	6.34	1.532	1.224	1.251	0.62	-0.62	0.29	0.0966667	-0.455	0.32	0.1153	0.588629	0.161524	0.759681	0.995559	0.87762	0.733685	31.56	37.4	5.69	122.4	79.9	97.8	3.59	25.99	9	124.8	118.7	66	95.7	103.7	91.2	222.2	211.2	117.4	170.3	184.5	162.4
Msi2	High	Q920Q6	RNA-binding protein Musashi homolog 2 OS=Mus musculus OX=10090 GN=Msi2 PE=1 SV=1	0	20.571	16	5	7	4	346	36.9	8.47	1.489	1.236	1.205	0.57	-0.57	0.31	0.103333	-0.44	0.27	0.115615	0.572782	0.281527	0.760858	0.995559	0.878208	0.881857	27.41	25.33	2.04	119.9	80.5	99.5	17.44	8.45	15.52	105.4	135	85	75.4	88.7	110.5	368.1	471.6	297.1	263.6	309.8	386.1
Got1	High	P05201	Aspartate aminotransferase, cytoplasmic OS=Mus musculus OX=10090 GN=Got1 PE=1 SV=3	0	74.395	43	17	37	17	413	46.2	7.14	0.627	0.647	0.97	-0.67	0.67	-0.63	-0.21	0.65	-0.04	0.117153	0.154689	0.922704	0.769174	0.847685	0.808429	0.992535	1.2	11.55	10.35	82.7	131.9	85.3	2.57	3.71	7.29	84.2	81.2	135.4	128.5	81	89.8	2656.6	2561.8	4270.5	4052.3	2554.5	2832.3
Lamp2	High	P17047	Lysosome-associated membrane glycoprotein 2 OS=Mus musculus OX=10090 GN=Lamp2 PE=1 SV=2	0.001	7.497	2	1	2	1	415	45.7	7.39	0.682	0.958	0.712	-0.55	0.55	-0.06	-0.02	0.305	-0.49	0.117423	0.808017	0.0528843	0.770048	0.998403	0.884225	0.438642	1.1	28.19	27.08	77.5	113.6	108.8	7.99	6.94	33.06	72.5	81.1	107	118	84.8	136.6	88.5	99.1	130.7	144.2	103.6	166.9
Adk	High	P55264	Adenosine kinase OS=Mus musculus OX=10090 GN=Adk PE=1 SV=2	0.005	3.797	4	2	2	2	361	40.1	6.21	1.542	1.637	0.942	0.62	-0.62	0.71	0.236667	-0.665	-0.09	0.117613	0.15399	0.751107	0.770395	0.847685	0.80904	0.992535	7.54	3.57	11.12	110.7	71.8	117.5	10.37	3.2	0.21	119	102.7	73.4	70.1	117.2	117.6	279.4	241.2	172.3	164.6	275.3	276.1
Slc6a13	High	P31649	Sodium- and chloride-dependent GABA transporter 2 OS=Mus musculus OX=10090 GN=Slc6a13 PE=1 SV=1	0	52.285	13	9	29	8	602	68.2	6.25	1.59	1.677	0.949	0.67	-0.67	0.75	0.25	-0.71	-0.08	0.117814	0.133845	0.809955	0.770811	0.813955	0.792383	0.992535	15.38	29.58	14.05	111.8	70.3	117.9	13.96	0.64	27.06	100.3	122.3	70	69.4	96.2	141.8	2546.2	3104	1775.8	1759.8	2442	3597.3
Mip	High	P51180	Lens fiber major intrinsic protein OS=Mus musculus OX=10090 GN=Mip PE=2 SV=2	0	13.474	8	1	4	1	263	28.2	9.41	0.68	0.694	0.979	-0.56	0.56	-0.53	-0.176667	0.545	-0.03	0.118004	0.207417	0.976095	0.771153	0.912882	0.842018	0.997221	50.47	123.49	64.76	85.9	126.4	87.7	23.51	65.57	35.46	95.2	68	195.5	71.6	63.6	106.1	133.8	95.7	274.9	100.7	89.4	149.3
Rhot2	High	Q8JZN7	Mitochondrial Rho GTPase 2 OS=Mus musculus OX=10090 GN=Rhot2 PE=1 SV=1	0	17.749	11	5	5	4	620	69	6	1.56	1.394	1.119	0.64	-0.64	0.48	0.16	-0.56	0.16	0.119268	0.34682	0.439109	0.776699	0.977313	0.877006	0.952819	21.92	5.83	27.83	118.3	75.9	105.8	26.58	6.06	0.51	97.1	142.1	72.2	78.6	104.6	105.4	122.7	179.6	91.2	99.3	132.2	133.2
	High	A0A668KLC6	Microtubule-associated protein OS=Mus musculus OX=10090 GN=Map2 PE=1 SV=1	0	117.976	15	27	49	8	1989	216	4.84	1.587	1.12	1.416	0.67	-0.67	0.16	0.0533333	-0.415	0.5	0.119581	0.792786	0.0191238	0.77693	0.998403	0.887666	0.245371	11.51	14.7	3.17	128.4	80.9	90.7	10.6	21.42	7.59	118.6	137.8	69.1	93.8	85.5	95.2	6394.1	7430	3728.9	5060.4	4612.2	5135.2
Ndufa4	High	Q62425	Cytochrome c oxidase subunit NDUFA4 OS=Mus musculus OX=10090 GN=Ndufa4 PE=1 SV=2	0	13.277	41	5	9	5	82	9.3	9.52	1.545	1.714	0.902	0.63	-0.63	0.78	0.26	-0.705	-0.15	0.119777	0.117287	0.570635	0.777215	0.779641	0.778428	0.97291	6.67	0.62	6.04	108.8	70.4	120.7	9.87	16.17	15.59	101	116.2	62.5	78.6	107.5	134.2	1519.8	1747.9	940.4	1183.2	1618.3	2019.2
Slc1a4	High	O35874	Neutral amino acid transporter A OS=Mus musculus OX=10090 GN=Slc1a4 PE=1 SV=1	0	23.142	12	5	8	4	532	56	5.87	0.665	0.668	0.995	-0.59	0.59	-0.58	-0.193333	0.585	-0.01	0.119902	0.186153	0.920804	0.777215	0.900299	0.838757	0.992535	5.78	2.95	8.74	85.5	128.6	85.9	3	2.51	5.32	87.3	83.7	126.3	130.8	82.7	89.2	510.8	489.5	738.9	765.6	484.1	521.9
Ipo4	High	Q8VI75	Importin-4 OS=Mus musculus OX=10090 GN=Ipo4 PE=1 SV=1	0.009	2.816	1	1	2	1	1082	119.2	5.03	0.687	0.808	0.85	-0.54	0.54	-0.31	-0.103333	0.425	-0.23	0.120094	0.441565	0.446902	0.777558	0.994631	0.886094	0.958608	63.16	44.17	17.89	82.6	120.2	97.2	26.59	31.13	9.87	98.4	67.2	94.6	148	102.6	89.2	31.7	21.6	30.5	47.7	33	28.7
Hspb11	High	Q9D6H2	Intraflagellar transport protein 25 homolog OS=Mus musculus OX=10090 GN=Hspb11 PE=1 SV=2	0.001	5.919	12	1	1	1	143	16.3	5.16	1.602	1.566	1.023	0.68	-0.68	0.65	0.216667	-0.665	0.03	0.1209	0.196248	0.891459	0.781878	0.912882	0.84738	0.992535	27.22	9.97	17.15	115.3	72	112.7	3.35	22.28	12.93	112.1	117.5	84	61.1	123	102.4	14.1	14.8	10.6	7.7	15.5	12.9
Sugt1	High	Q9CX34	Protein SGT1 homolog OS=Mus musculus OX=10090 GN=Sugt1 PE=1 SV=3	0	16.763	17	5	5	5	336	38.1	5.45	0.655	0.701	0.935	-0.61	0.61	-0.51	-0.17	0.56	-0.1	0.121197	0.239717	0.729025	0.782895	0.937938	0.860417	0.992535	0.07	15.02	15.08	83.5	127.3	89.2	0.22	0.16	14.09	83.5	83.2	127.3	127	80.6	98.5	286.7	285.8	437.1	436.2	276.9	338.3
	High	A0A0G2JDM0	DCN1-like protein (Fragment) OS=Mus musculus OX=10090 GN=Dcun1d1 PE=1 SV=1	0.001	6.367	13	2	2	2	142	16.3	5.64	0.714	0.576	1.239	-0.49	0.49	-0.79	-0.263333	0.64	0.31	0.123214	0.0644774	0.171773	0.785963	0.588359	0.687161	0.738845	5.62	8.62	2.99	93.6	131	75.5	6.52	11.86	3.67	89.2	97.8	120.2	142.2	73.4	77.3	127	139.3	171.2	202.5	104.6	110.1
	High	A0A0A6YY91	Neural cell adhesion molecule 1 (Fragment) OS=Mus musculus OX=10090 GN=Ncam1 PE=1 SV=1	0	432.331	55	49	220	15	1089	116.3	4.83	0.633	0.675	0.937	-0.66	0.66	-0.57	-0.19	0.615	-0.09	0.12466	0.196922	0.751981	0.79367	0.912882	0.853276	0.992535	10.78	2.1	8.67	82.3	130	87.8	4.85	5.42	3.41	85.1	79.4	125	135	85.6	89.9	19647.8	18344.3	28865.5	31164.5	19768.3	20746.4
Urod	High	P70697	Uroporphyrinogen decarboxylase OS=Mus musculus OX=10090 GN=Urod PE=1 SV=2	0.005	3.603	3	1	1	1	367	40.7	6.65	0.696	0.707	0.984	-0.52	0.52	-0.5	-0.166667	0.51	-0.02	0.124705	0.240564	0.925035	0.79367	0.938987	0.866328	0.992535	6.16	13.99	7.82	86.9	124.9	88.2	6.68	12.53	0.77	90.9	82.7	136.2	114.1	87.6	88.6	51.6	47	77.4	64.8	49.8	50.3
Hist1h1c	High	P15864	Histone H1.2 OS=Mus musculus OX=10090 GN=H1-2 PE=1 SV=2	0	82.408	47	18	38	5	212	21.3	11	1.575	1.966	0.801	0.66	-0.66	0.98	0.326667	-0.82	-0.32	0.125613	0.0468798	0.18403	0.798543	0.520047	0.659295	0.767793	36.45	79.25	40.28	104.1	66.1	129.9	9.82	24.34	46.06	94.3	108.4	76.4	54	90	177	3812.4	4381.7	3087.7	2180.9	3638.3	7153.2
Hdhd2	High	Q3UGR5	Haloacid dehalogenase-like hydrolase domain-containing protein 2 OS=Mus musculus OX=10090 GN=Hdhd2 PE=1 SV=2	0	10.877	11	3	3	3	259	28.7	6.05	0.694	0.774	0.897	-0.53	0.53	-0.37	-0.123333	0.45	-0.16	0.12587	0.383889	0.532162	0.799265	0.977313	0.888289	0.966946	17.71	12.96	30.83	84.4	121.5	94.1	7.43	9.4	21.6	88.5	79.7	113.1	129.2	80.3	109.2	178.3	160.5	228	260.4	161.7	220
Dip2b	High	B2RQC7	DIP2 disco-interacting protein 2 homolog B (Drosophila) OS=Mus musculus OX=10090 GN=Dip2b PE=1 SV=1	0	52.654	14	15	20	1	1340	146.6	8.03	1.569	1.328	1.181	0.65	-0.65	0.41	0.136667	-0.53	0.24	0.126136	0.437882	0.400899	0.80005	0.994631	0.89734	0.932623	79.41	74.01	4.8	120.8	77	102.3	17.17	52.62	12.65	133.2	104.4	50.8	111.1	109.2	91.3	20	15.6	7.6	16.6	16.4	13.7
Ralb	High	Q9JIW9	Ras-related protein Ral-B OS=Mus musculus OX=10090 GN=Ralb PE=1 SV=1	0	45.47	35	7	22	3	206	23.3	6.62	0.65	0.606	1.074	-0.62	0.62	-0.72	-0.24	0.67	0.1	0.12644	0.104402	0.651826	0.800861	0.741927	0.771394	0.98501	12.06	3.41	8.65	86.5	133	80.5	6.05	5.44	2.19	90.2	82.8	127.9	138.1	79.2	81.7	292.7	268.7	414.8	448	257.1	265.2
Pklr	High	G3X925	Pyruvate kinase OS=Mus musculus OX=10090 GN=Pklr PE=1 SV=1	0	9.582	3	2	19	1	574	62.2	7.09	0.684	0.75	0.911	-0.55	0.55	-0.41	-0.136667	0.48	-0.13	0.126835	0.313977	0.631997	0.800861	0.95582	0.878341	0.982425	56.6	36.87	18.86	84.3	123.3	92.5	45.28	5.82	28.59	59.1	114.8	125.6	115.7	73.7	111	53.4	103.7	113.4	104.4	66.5	100.2
S1pr3	Medium	Q9Z0U9	Sphingosine 1-phosphate receptor 3 OS=Mus musculus OX=10090 GN=S1pr3 PE=2 SV=1	0.047	1.563	3	1	2	1	378	42.2	9.55	0.663	0.467	1.421	-0.59	0.59	-1.1	-0.366667	0.845	0.51	0.127845	0.0136444	0.0802592	0.806327	0.270332	0.538329	0.544917	3.34	38.05	34.61	93.4	140.9	65.7	1.07	4.25	31.13	93.6	92.1	144.4	135.9	52.2	81.7	21.5	21.2	33.2	31.3	12	18.8
Iqcb1	High	Q8BP00	IQ calmodulin-binding motif-containing protein 1 OS=Mus musculus OX=10090 GN=Iqcb1 PE=1 SV=2	0	17.235	8	4	4	4	598	68.7	9.31	1.479	1.763	0.839	0.56	-0.56	0.82	0.273333	-0.69	-0.25	0.129741	0.0932124	0.334183	0.807045	0.702101	0.754573	0.90633	4.32	5.5	9.82	104.6	70.7	124.7	7.82	3.71	1.53	98.9	110.5	68.8	72.5	126	123.3	113.9	127.2	79.3	83.5	145	141.9
Fkbp4	High	P30416	Peptidyl-prolyl cis-trans isomerase FKBP4 OS=Mus musculus OX=10090 GN=Fkbp4 PE=1 SV=5	0	43.806	31	12	14	12	458	51.5	5.72	0.638	0.621	1.028	-0.65	0.65	-0.69	-0.23	0.67	0.04	0.129807	0.121321	0.847352	0.807045	0.794682	0.800864	0.992535	6.56	22.56	29.21	84.7	132.9	82.4	3.57	2.68	23.88	86.5	82.3	129.8	134.8	69.2	97.4	1039.9	988.7	1560.4	1620.8	832.2	1170.4
Napa	High	Q9DB05	Alpha-soluble NSF attachment protein OS=Mus musculus OX=10090 GN=Napa PE=1 SV=1	0	180.108	73	17	45	14	295	33.2	5.45	0.636	0.63	1.009	-0.65	0.65	-0.67	-0.223333	0.66	0.01	0.128171	0.132799	0.874327	0.807045	0.808474	0.807759	0.992535	7.9	10.05	17.98	84.2	132.4	83.4	9.11	1.59	7.97	89.7	78.8	133.8	130.8	78.8	88.2	2265.2	1990.9	3378.7	3303.4	1989.1	2226.8
5430417L22Rik; Inafm2	High	A0A1L1STD6	InaF motif-containing 2 OS=Mus musculus OX=10090 GN=Inafm2 PE=1 SV=1	0.001	5.254	7	1	1	1	152	15.6	9	1.493	1.673	0.892	0.58	-0.58	0.74	0.246667	-0.66	-0.16	0.129199	0.135467	0.50968	0.807045	0.81745	0.812247	0.964378	9.07	15.04	5.95	107.5	72	120.5	1.33	7.31	7	106.4	108.4	75.8	68.3	114.6	126.5	204.5	208.4	145.6	131.3	220.1	243
Acat1	High	Q8QZT1	Acetyl-CoA acetyltransferase, mitochondrial OS=Mus musculus OX=10090 GN=Acat1 PE=1 SV=1	0	104.395	45	16	31	16	424	44.8	8.51	1.567	1.663	0.943	0.65	-0.65	0.73	0.243333	-0.69	-0.09	0.129732	0.140663	0.779571	0.807045	0.83108	0.819062	0.992535	0.76	4.62	3.86	111.2	70.9	117.9	13.36	14.07	9.7	100.7	121.7	63.9	78.1	109.7	125.8	2663.7	3219.3	1690.8	2064.5	2900	3327.1
Fgd4	High	Q91ZT5	FYVE, RhoGEF and PH domain-containing protein 4 OS=Mus musculus OX=10090 GN=Fgd4 PE=1 SV=1	0.001	7.231	3	2	2	2	766	86.5	5.95	0.684	0.654	1.046	-0.55	0.55	-0.61	-0.203333	0.58	0.06	0.131196	0.165343	0.730624	0.807045	0.871009	0.839027	0.992535	8.65	9.49	0.84	87.8	128.3	83.9	4.54	3.7	5.34	85	90.6	131.6	124.9	80.8	87.1	179.8	191.7	278.6	264.3	170.9	184.4
Immt	High	Q8CAQ8	MICOS complex subunit Mic60 OS=Mus musculus OX=10090 GN=Immt PE=1 SV=1	0	123.617	40	29	41	1	757	83.8	6.61	1.564	1.602	0.977	0.65	-0.65	0.68	0.226667	-0.665	-0.03	0.131413	0.174196	0.958541	0.807045	0.875938	0.841492	0.992903	4.71	0.19	4.89	112.6	72	115.3	17.46	13.03	12.85	99	126.8	65.3	78.6	104.7	125.7	4248.3	5445.4	2803.4	3372.4	4495.7	5394.6
Rbpms2	Medium	Q9CWY6	RNA-binding protein with multiple-splicing 2 OS=Mus musculus OX=10090 GN=Rbpms2 PE=1 SV=1	0.044	1.604	4	1	1	1	168	18.3	9.29	1.459	1.541	0.947	0.55	-0.55	0.62	0.206667	-0.585	-0.08	0.130999	0.204387	0.800792	0.807045	0.912882	0.859963	0.992535	11.35	22.69	11.27	109.5	75	115.6	6.52	17.26	4.21	104.3	114.3	66.2	84.6	118.8	111.9	71.4	78.3	45.3	57.9	81.4	76.7
Dctn3	High	Q9Z0Y1	Dynactin subunit 3 OS=Mus musculus OX=10090 GN=Dctn3 PE=1 SV=2	0	17.799	21	3	4	3	186	21	6.06	0.685	0.715	0.958	-0.55	0.55	-0.48	-0.16	0.515	-0.06	0.128925	0.264083	0.818875	0.807045	0.951072	0.879058	0.992535	9.37	9.15	18.55	85.6	125	89.3	0.97	7.96	16.61	86	84.8	117.9	131.9	79.2	100.3	392.3	387	537.9	602	361.4	457.5
Lrpprc	High	Q6PB66	Leucine-rich PPR motif-containing protein, mitochondrial OS=Mus musculus OX=10090 GN=Lrpprc PE=1 SV=2	0	23.546	6	8	8	8	1392	156.5	6.83	1.442	1.328	1.086	0.53	-0.53	0.41	0.136667	-0.47	0.12	0.131179	0.432889	0.631095	0.807045	0.993996	0.900521	0.982113	12.87	8.1	4.76	114.7	79.6	105.7	20.11	7.97	15.64	98.8	131.5	74.7	83.7	94	117.3	391.8	521.8	296.4	331.8	372.6	465.3
Ptms	High	Q9D0J8	Parathymosin OS=Mus musculus OX=10090 GN=Ptms PE=1 SV=3	0.001	7.543	11	1	4	1	101	11.4	4.22	0.685	0.846	0.81	-0.55	0.55	-0.24	-0.08	0.395	-0.3	0.13078	0.548141	0.250813	0.807045	0.995559	0.901302	0.850763	1.07	14.81	13.73	81.2	118.6	100.3	1.68	2.7	11.38	82	80.1	120.7	116.2	92.4	108.5	335.9	328	494.3	475.8	378.3	444.4
Nsfl1c	High	Q9CZ44	NSFL1 cofactor p47 OS=Mus musculus OX=10090 GN=Nsfl1c PE=1 SV=1	0	9.647	11	3	3	3	370	40.7	5.15	0.715	0.876	0.817	-0.48	0.48	-0.19	-0.0633333	0.335	-0.29	0.131042	0.621762	0.212286	0.807045	0.995559	0.901302	0.804012	14.93	6.94	21.92	82.8	115.8	101.4	5.02	9.18	15.74	85.5	79.7	108.2	123.2	90.4	113	154.4	143.8	195.3	222.4	163.2	204
Srsf7	High	Q8BL97	Serine/arginine-rich splicing factor 7 OS=Mus musculus OX=10090 GN=Srsf7 PE=1 SV=1	0.001	5.249	4	1	1	1	267	30.8	11.9	1.48	1.248	1.186	0.57	-0.57	0.32	0.106667	-0.445	0.25	0.131183	0.538271	0.316426	0.807045	0.995559	0.901302	0.904944	20.28	19.71	0.57	119.1	80.5	100.4	7.01	12.25	6.47	124.9	113.1	73.6	87.6	104.9	95.8	84.6	76.6	49.9	59.3	71.1	64.8
Fam179b; Togaram1	High	Q6A070	TOG array regulator of axonemal microtubules protein 1 OS=Mus musculus OX=10090 GN=Togaram1 PE=1 SV=3	0	19.629	5	7	8	7	1776	194.8	8.35	1.53	1.237	1.236	0.61	-0.61	0.31	0.103333	-0.46	0.31	0.131279	0.570558	0.217794	0.807045	0.995559	0.901302	0.80552	9.14	21.2	12.01	121.8	79.6	98.5	5.79	14.45	5.64	116.7	126.7	71.7	88.1	102.3	94.5	364	395	223.7	274.6	319.2	294.7
	High	A0A0U1RQ32	Transient receptor potential cation channel subfamily M member 1 OS=Mus musculus OX=10090 GN=Trpm1 PE=4 SV=1	0.001	5.578	1	2	2	2	1628	184.2	8.05	0.679	1.078	0.63	-0.56	0.56	0.11	0.0366667	0.225	-0.67	0.130128	0.87729	0.0101264	0.807045	0.998403	0.902724	0.160391	10.7	33.63	44.69	73.9	108.8	117.3	18.88	8.79	22.81	83.8	64.1	114.9	101.5	98.9	136.9	44.2	33.8	60.6	53.5	52.1	72.2
Aip	High	O08915	AH receptor-interacting protein OS=Mus musculus OX=10090 GN=Aip PE=1 SV=1	0	12.323	13	3	3	3	330	37.6	6.4	0.65	0.519	1.254	-0.62	0.62	-0.95	-0.316667	0.785	0.33	0.139366	0.0358925	0.15408	0.812245	0.476393	0.644319	0.729	7.45	5.34	2.1	90	138.3	71.8	6.15	13.21	8.15	85.9	93.7	125.6	151.5	67.5	75.8	223.3	243.6	326.5	393.8	175.6	197.1
Pex5l	High	D3YYH0	PEX5-related protein OS=Mus musculus OX=10090 GN=Pex5l PE=1 SV=1	0	54.132	23	10	15	10	591	65.8	5.22	0.624	0.531	1.174	-0.68	0.68	-0.91	-0.303333	0.795	0.23	0.137753	0.0429025	0.31924	0.812245	0.514005	0.663125	0.904944	5.24	0.16	5.39	86.8	139.2	74	2.41	2.58	2.73	88.3	85.3	136.7	141.7	72.5	75.4	958.6	926.4	1483.5	1538.6	787.6	818.6
Nrgn	High	P60761	Neurogranin OS=Mus musculus OX=10090 GN=Nrgn PE=1 SV=1	0.008	3.027	19	1	1	1	78	7.5	7.05	1.511	1.922	0.786	0.6	-0.6	0.94	0.313333	-0.77	-0.35	0.134085	0.0512807	0.206813	0.812245	0.541882	0.677063	0.799723	1.18	10.76	9.58	102.3	67.7	130.1	19.4	20.5	10.38	116.6	88.5	77.8	58.1	139	120	40.2	30.5	26.8	20	48	41.4
Osbp2	High	Q5QNQ6	Oxysterol-binding protein 2 OS=Mus musculus OX=10090 GN=Osbp2 PE=1 SV=1	0	45.834	13	11	19	10	908	101.3	7.14	1.569	1.718	0.913	0.65	-0.65	0.78	0.26	-0.715	-0.13	0.138829	0.11566	0.625971	0.812245	0.779451	0.795848	0.980123	3.05	9.97	13.03	109.8	70	120.2	2.37	0.54	10.02	107.9	111.5	70.2	69.6	128.9	111.9	1286.7	1330.7	837.2	830.8	1537.9	1334.3
Atp5b	High	P56480	ATP synthase subunit beta, mitochondrial OS=Mus musculus OX=10090 GN=Atp5f1b PE=1 SV=2	0	323.677	76	25	122	25	529	56.3	5.34	1.562	1.623	0.962	0.64	-0.64	0.7	0.233333	-0.67	-0.06	0.132898	0.161772	0.882562	0.812245	0.867994	0.840119	0.992535	4.77	1.43	3.34	112	71.7	116.3	9.38	13.89	12.54	104.4	119.2	64.7	78.8	106.1	126.7	9653.6	11024.5	5986.3	7290.7	9808.7	11717.9
Abca17	Medium	E9PX95	ATP-binding cassette sub-family A member 17 OS=Mus musculus OX=10090 GN=Abca17 PE=1 SV=1	0.034	1.815	0	1	1	1	1733	195.9	7.83	0.69	0.663	1.041	-0.54	0.54	-0.59	-0.196667	0.565	0.06	0.13677	0.169466	0.803151	0.812245	0.874948	0.843596	0.992535	12.76	8.47	4.28	88	127.5	84.5	3.33	15.42	7.4	89.8	85.7	141.9	114	88.8	80	75.4	71.9	119.1	95.7	74.5	67.1
Prep	High	Q9QUR6	Prolyl endopeptidase OS=Mus musculus OX=10090 GN=Prep PE=1 SV=1	0	14.102	7	5	5	5	710	80.7	5.73	0.663	0.681	0.973	-0.59	0.59	-0.55	-0.183333	0.57	-0.04	0.137784	0.206193	0.900956	0.812245	0.912882	0.862563	0.992535	1.05	6.85	7.9	84.8	128	87.2	1.29	0.29	6.24	85.6	84	128.2	127.7	83.4	91.1	288.4	283.2	432.1	430.4	281	306.9
Hsdl1	High	Q8BTX9	Inactive hydroxysteroid dehydrogenase-like protein 1 OS=Mus musculus OX=10090 GN=Hsdl1 PE=1 SV=1	0	17.298	17	4	4	4	330	36.8	8.48	1.504	1.552	0.969	0.59	-0.59	0.63	0.21	-0.61	-0.05	0.138879	0.206543	0.894019	0.812245	0.912882	0.862563	0.992535	18.8	26.39	7.5	111.2	74	114.8	15.9	1.92	22.92	98.6	123.6	74.4	72.4	96.8	134.2	220.5	276.3	166.3	161.9	216.3	300
Mtfp1	High	Q9CRB8	Mitochondrial fission process protein 1 OS=Mus musculus OX=10090 GN=Mtfp1 PE=1 SV=1	0.006	3.386	7	1	1	1	166	18.3	8.68	1.466	1.528	0.96	0.55	-0.55	0.61	0.203333	-0.58	-0.06	0.138253	0.215886	0.84565	0.812245	0.920171	0.866208	0.992535	17.34	2.15	15.18	110.1	75.1	114.7	4.25	20.61	18.6	106.2	112.8	64.5	86.4	99.9	130.2	77.4	82.2	47	63	72.8	94.9
Atp5c1	High	Q8C2Q8	ATP synthase subunit gamma OS=Mus musculus OX=10090 GN=Atp5c1 PE=1 SV=1	0	71.144	42	13	38	13	274	30.2	8.84	1.551	1.539	1.008	0.63	-0.63	0.62	0.206667	-0.625	0.01	0.138683	0.216215	0.879634	0.812245	0.920171	0.866208	0.992535	0.1	2.5	2.4	113.8	73.3	112.9	14.07	14.16	11.79	102.5	125.2	66	80.7	103.4	122.2	5868.3	7164.6	3780	4621.4	5916.9	6993.6
Tsr2	High	H7BWY8	Pre-rRNA-processing protein TSR2 homolog OS=Mus musculus OX=10090 GN=Tsr2 PE=1 SV=1	0.001	7.459	13	2	2	2	195	21.4	4.26	0.684	0.71	0.963	-0.55	0.55	-0.49	-0.163333	0.52	-0.05	0.139792	0.255892	0.862149	0.812245	0.951072	0.881658	0.992535	10.88	15.38	26.35	85.7	125.3	89	7.65	2.7	17.26	90.2	81	122.6	127.4	78.5	100.3	212.6	190.7	288.8	300	184.9	236.3
Pafah1b2	High	Q61206	Platelet-activating factor acetylhydrolase IB subunit alpha2 OS=Mus musculus OX=10090 GN=Pafah1b2 PE=1 SV=2	0	8.098	15	3	3	3	229	25.6	5.92	0.684	0.735	0.931	-0.55	0.55	-0.44	-0.146667	0.495	-0.1	0.132566	0.302779	0.712171	0.812245	0.95582	0.884032	0.992535	0.74	20.79	20.05	84.8	124	91.1	4.28	4.98	14.73	87.2	82.1	128.2	119.5	81.9	101	347.2	326.8	510.2	475.5	326	401.9
Tbcel	Medium	Q8C5W3	Tubulin-specific chaperone cofactor E-like protein OS=Mus musculus OX=10090 GN=Tbcel PE=1 SV=1	0.047	1.558	2	1	1	1	424	48	5.53	0.708	0.743	0.954	-0.5	0.5	-0.43	-0.143333	0.465	-0.07	0.136989	0.314769	0.807581	0.812245	0.95582	0.884032	0.992535	10.73	28.41	17.55	86.7	122.4	90.9	3.53	6.69	20.1	88.6	84.2	116.3	127.9	104.5	78.5	58.1	55.3	76.3	83.9	68.6	51.5
Dhrs4	High	Q99LB2	Dehydrogenase/reductase SDR family member 4 OS=Mus musculus OX=10090 GN=Dhrs4 PE=1 SV=3	0.001	6.361	10	3	3	3	279	29.9	9.38	1.499	1.458	1.028	0.58	-0.58	0.54	0.18	-0.56	0.04	0.138666	0.284361	0.916111	0.812245	0.95582	0.884032	0.992535	12.15	1.55	13.7	113.7	75.8	110.5	3.29	8.28	9.75	116.2	110.9	71.4	80.3	103	118.3	513.6	490.3	315.7	354.9	455.5	522.9
Adam17	High	E9PXU2	Disintegrin and metalloproteinase domain-containing protein 17 OS=Mus musculus OX=10090 GN=Adam17 PE=1 SV=1	0.008	3.014	1	1	1	1	846	95.2	5.88	0.726	0.776	0.936	-0.46	0.46	-0.37	-0.123333	0.415	-0.1	0.139261	0.357113	0.745482	0.812245	0.977313	0.894779	0.992535	8.41	37.63	29.01	87	119.9	93	4.03	12.03	23.25	89	84.1	129.8	109.5	78.3	109.2	130.8	123.6	190.8	160.9	115.1	160.4
Acadm	High	P45952	Medium-chain specific acyl-CoA dehydrogenase, mitochondrial OS=Mus musculus OX=10090 GN=Acadm PE=1 SV=1	0	27.385	20	6	7	6	421	46.5	8.37	1.478	1.381	1.07	0.56	-0.56	0.47	0.156667	-0.515	0.1	0.136812	0.365526	0.720702	0.812245	0.977313	0.894779	0.992535	6.73	5.4	12.14	114.9	77.7	107.4	7.51	1.1	4.05	108.9	121.1	77.1	78.3	110.4	104.3	538.5	598.9	381.2	387.2	546.1	515.7
Akr1b7	Medium	P21300	Aldo-keto reductase family 1 member B7 OS=Mus musculus OX=10090 GN=Akr1b7 PE=1 SV=4	0.01	2.715	3	1	3	1	316	36	7.25	0.658	0.797	0.826	-0.6	0.6	-0.33	-0.11	0.465	-0.28	0.135766	0.433959	0.259088	0.812245	0.993996	0.903121	0.856169	13.11	13.34	0.23	80.4	122.2	97.4	2.88	9.59	3.1	78.7	82	130.7	114.1	95.2	99.4	199.1	207.4	330.5	288.5	240.7	251.5
Kif3a	High	P28741	Kinesin-like protein KIF3A OS=Mus musculus OX=10090 GN=Kif3a PE=1 SV=2	0	38.37	17	10	12	9	701	80.1	6.54	1.56	1.318	1.184	0.64	-0.64	0.4	0.133333	-0.52	0.24	0.135089	0.4467	0.325696	0.812245	0.994631	0.903438	0.905687	4.01	15.99	11.96	120.7	77.4	102	2.2	1.62	13.56	122.4	118.6	76.4	78.1	112.1	92.4	715.6	693.6	446.4	456.7	655.2	540.5
Elavl2	High	B1AXZ5	ELAV-like protein OS=Mus musculus OX=10090 GN=Elavl2 PE=1 SV=1	0.003	3.846	4	2	3	2	389	42.6	9.04	1.472	1.255	1.173	0.56	-0.56	0.33	0.11	-0.445	0.23	0.137926	0.541738	0.358147	0.812245	0.995559	0.903902	0.914601	46.27	72.29	24.25	118.5	80.5	101	19.58	23.52	41.48	100.7	133.1	93.1	66.5	73	133.6	350.7	463.4	323.9	231.5	254	464.9
Rps21	High	Q9CQR2	40S ribosomal protein S21 OS=Mus musculus OX=10090 GN=Rps21 PE=1 SV=1	0.006	3.258	11	1	1	1	83	9.1	8.51	1.486	1.262	1.178	0.57	-0.57	0.34	0.113333	-0.455	0.24	0.138017	0.516857	0.33549	0.812245	0.995559	0.903902	0.90633	37.82	71.22	31.54	119	80	101	6.17	29.1	35.28	112	122.2	97	63.9	76.9	128.1	61	66.5	52.8	34.8	41.9	69.8
Aplp2	High	Q60709	Amyloid-like protein 2 OS=Mus musculus OX=10090 GN=Aplp2 PE=1 SV=1	0	18.357	10	5	5	1	751	85.2	4.73	0.674	1.003	0.672	-0.57	0.57	0	0	0.285	-0.57	0.139576	0.911422	0.061301	0.812245	0.998403	0.905324	0.4761	1.89	11.49	9.59	75.5	112.1	112.4	11.85	13.64	2.74	69.3	81.9	101.5	123.1	110	114.3	15.4	18.2	22.5	27.3	24.4	25.4
Gm7324	High	A0A2I3BRL8	Predicted gene 7324 OS=Mus musculus OX=10090 GN=Gm7324 PE=4 SV=1	0.001	7.415	7	3	3	3	388	42.2	9.99	1.491	0.966	1.543	0.58	-0.58	-0.05	-0.0166667	-0.265	0.63	0.138573	0.848202	0.0103637	0.812245	0.998403	0.905324	0.162316	23.47	34.62	10.96	129.4	86.8	83.8	1.81	20.34	12.22	127.2	130.5	99.9	74.8	76.6	91.1	316.6	324.8	248.6	186.1	190.6	226.6
Srsf1	High	H7BX95	Serine/arginine-rich splicing factor 1 OS=Mus musculus OX=10090 GN=Srsf1 PE=1 SV=1	0.001	7.6	8	2	2	2	253	28.3	10.08	1.53	1.089	1.405	0.61	-0.61	0.12	0.04	-0.365	0.49	0.134999	0.860475	0.0292681	0.812245	0.998403	0.905324	0.324963	24.48	17.87	6.54	126.8	82.9	90.3	3.05	20.05	3.18	123.7	129.2	95.3	71.7	92.1	88	278	290.2	214.2	161	206.8	197.7
Aifm1	High	B1AU25	Apoptosis-inducing factor 1, mitochondrial OS=Mus musculus OX=10090 GN=Aifm1 PE=1 SV=1	0	13.534	8	4	4	4	608	66.1	9.11	1.523	1.558	0.978	0.61	-0.61	0.64	0.213333	-0.625	-0.03	0.140688	0.195678	0.932171	0.813802	0.912882	0.863342	0.992535	11.51	0.65	12.16	112	73.5	114.5	5.57	16.46	17.07	107.1	115.9	65.1	82.2	101	128.7	141.8	153.4	86.1	108.8	133.6	170.3
Ttc30a2	High	A2AKQ8	Tetratricopeptide repeat protein 30A2 OS=Mus musculus OX=10090 GN=Ttc30a2 PE=1 SV=1	0	13.294	8	5	5	5	664	76.1	5.16	1.505	1.421	1.059	0.59	-0.59	0.51	0.17	-0.55	0.08	0.141175	0.320772	0.739098	0.813802	0.95582	0.884811	0.992535	10.4	16.69	6.26	115	76.4	108.6	4.83	5.08	10.79	118.8	111	73.6	79.1	117.1	100.5	331.2	309.3	205.2	220.4	326.3	280
Aimp1	High	Q3UZG4	Aminoacyl tRNA synthase complex-interacting multifunctional protein 1 OS=Mus musculus OX=10090 GN=Aimp1 PE=1 SV=1	0	14.832	16	4	5	4	319	35.1	8.57	1.46	1.345	1.086	0.55	-0.55	0.43	0.143333	-0.49	0.12	0.14038	0.410514	0.630794	0.813802	0.986183	0.899992	0.981916	3.3	9.94	6.63	115.1	78.8	106	5.47	8.61	0.85	119.6	110.7	83.7	74.1	105.3	106.6	485.3	449.1	339.8	300.8	427.4	432.6
Cspg5	High	Q71M36	Chondroitin sulfate proteoglycan 5 OS=Mus musculus OX=10090 GN=Cspg5 PE=1 SV=2	0	98.545	26	11	43	11	566	60.4	4.54	1.547	1.259	1.229	0.63	-0.63	0.33	0.11	-0.48	0.3	0.141222	0.534844	0.15338	0.813802	0.995559	0.904681	0.727584	16.91	31.53	14.45	121.9	78.8	99.2	6.21	9.86	19.84	116.2	126.9	84.2	73.2	85.8	113.8	5573.4	6085.2	4036.8	3510.5	4115.2	5458.5
Vamp2	High	B0QZN5	Synaptobrevin-2 OS=Mus musculus OX=10090 GN=Vamp2 PE=1 SV=1	0	65.067	25	3	17	3	163	17.9	9.38	0.627	0.563	1.115	-0.67	0.67	-0.83	-0.276667	0.75	0.16	0.143507	0.064503	0.488155	0.819896	0.588359	0.704128	0.964378	5.56	6.05	11.62	85.9	137	77.1	0.14	5.16	10.91	85.9	85.8	131.9	141.9	71.3	83.2	949.3	947.5	1457.3	1567.8	787.4	919.1
Api5	High	O35841	Apoptosis inhibitor 5 OS=Mus musculus OX=10090 GN=Api5 PE=1 SV=2	0.001	7.302	4	2	2	2	504	56.8	5.92	1.479	1.752	0.845	0.57	-0.57	0.81	0.27	-0.69	-0.24	0.142943	0.0931845	0.333397	0.819896	0.702101	0.760999	0.90633	1.12	22.14	21	104.9	70.9	124.2	7.13	8.2	12.79	110	99.5	74.9	66.7	113.1	135.6	191.6	173.2	130.5	116.2	197	236.2
Cul1	High	Q9WTX6	Cullin-1 OS=Mus musculus OX=10090 GN=Cul1 PE=1 SV=1	0	34.341	15	12	13	12	776	89.6	8	0.668	0.609	1.098	-0.58	0.58	-0.72	-0.24	0.65	0.13	0.143082	0.107818	0.575382	0.819896	0.759467	0.789682	0.97291	2.74	2.88	5.63	88	131.8	80.2	0.87	3.49	6.24	88.6	87.5	135	128.5	83.8	76.7	858.6	848.1	1308.9	1245.8	812.4	743.8
Etfa	High	Q99LC5	Electron transfer flavoprotein subunit alpha, mitochondrial OS=Mus musculus OX=10090 GN=Etfa PE=1 SV=2	0	15.499	21	5	5	5	333	35	8.38	1.465	1.441	1.017	0.55	-0.55	0.53	0.176667	-0.54	0.02	0.14263	0.300965	0.918734	0.819896	0.95582	0.887858	0.992535	3.8	6.52	2.72	112.5	76.8	110.7	11.76	8.15	14.33	103.2	121.9	72.2	81.1	99.6	122.1	370.9	438.2	259.8	291.5	358.2	438.9
Ube2r2	Medium	Q6ZWZ2	Ubiquitin-conjugating enzyme E2 R2 OS=Mus musculus OX=10090 GN=Ube2r2 PE=1 SV=1	0.047	1.55	3	1	1	1	238	27.1	4.42	0.689	0.982	0.702	-0.54	0.54	-0.03	-0.01	0.285	-0.51	0.142883	0.888702	0.049248	0.819896	0.998403	0.909149	0.427567	40.88	14.34	55.95	77.4	112.3	110.3	10.69	27.46	40.32	81.6	70.1	90.1	133.5	80.3	144.4	44.3	38.1	49	72.6	43.7	78.5
Ensa	High	P60840	Alpha-endosulfine OS=Mus musculus OX=10090 GN=Ensa PE=1 SV=1	0	9.821	31	3	4	2	121	13.3	7.24	0.704	0.515	1.368	-0.51	0.51	-0.96	-0.32	0.735	0.45	0.145875	0.0338077	0.073205	0.822494	0.4739	0.648197	0.516302	2.89	7.34	10.24	95.2	135.2	69.6	9.41	6.66	0.34	89	101.6	128.8	141.5	69.7	69.3	405	462.7	586.4	644.3	317.2	315.7
Grip1	Medium	H7BX09	Glutamate receptor-interacting protein 1 OS=Mus musculus OX=10090 GN=Grip1 PE=1 SV=1	0.042	1.642	1	1	1	1	1061	114.3	5.78	0.695	0.661	1.052	-0.52	0.52	-0.6	-0.2	0.56	0.07	0.145957	0.167305	0.742034	0.822494	0.871009	0.846751	0.992535	35.22	4.08	31.04	88.5	127.3	84.2	10.17	22.9	19.09	94.3	81.6	107.1	148.5	72.8	95.6	81.1	70.2	92.2	127.8	62.6	82.2
Crym	High	O54983	Ketimine reductase mu-crystallin OS=Mus musculus OX=10090 GN=Crym PE=1 SV=1	0	30.454	34	8	12	8	313	33.5	5.67	0.666	0.723	0.921	-0.59	0.59	-0.47	-0.156667	0.53	-0.12	0.145462	0.278989	0.613984	0.822494	0.95582	0.889157	0.978268	6.84	2.47	4.37	83.6	125.6	90.8	0.54	7.06	4.71	83.2	83.9	119.4	132	87.7	93.8	874.9	881.6	1255	1386.8	922	985.5
Pcbp4	High	P57724	Poly(rC)-binding protein 4 OS=Mus musculus OX=10090 GN=Pcbp4 PE=1 SV=1	0	18.1	15	5	7	4	403	41.4	8.34	1.524	1.125	1.354	0.61	-0.61	0.17	0.0566667	-0.39	0.44	0.144575	0.782408	0.0811312	0.822494	0.998403	0.910448	0.548737	18.29	4.59	13.67	125.3	82.2	92.5	11.53	5.85	1.47	115.3	135.7	85.5	78.8	93.3	91.4	623.9	734.6	463	426.3	505.1	494.8
Ppp6c	High	Q9CQR6	Serine/threonine-protein phosphatase 6 catalytic subunit OS=Mus musculus OX=10090 GN=Ppp6c PE=1 SV=1	0	8.377	9	3	3	3	305	35.1	5.69	0.694	0.682	1.017	-0.53	0.53	-0.55	-0.183333	0.54	0.02	0.146494	0.207728	0.918764	0.823863	0.912882	0.868373	0.992535	4.98	12.15	7.16	87.6	126.3	86.1	1.22	3.52	8.04	86.8	88.3	129.4	123.1	81.3	91.1	329	334.7	490.5	466.6	308.2	345.4
Vps37b	High	Q8R0J7	Vacuolar protein sorting-associated protein 37B OS=Mus musculus OX=10090 GN=Vps37b PE=1 SV=1	0	27.745	31	6	8	6	285	31	7.05	0.693	0.678	1.023	-0.53	0.53	-0.56	-0.186667	0.545	0.03	0.146861	0.200688	0.877787	0.824274	0.912882	0.868578	0.992535	3.55	7.24	10.8	87.7	126.5	85.7	2.04	1.35	8.24	88.9	86.4	125.3	127.7	80.8	90.8	344	334.2	484.6	493.9	312.7	351.4
Nlgn2	High	Q69ZK9	Neuroligin-2 OS=Mus musculus OX=10090 GN=Nlgn2 PE=1 SV=2	0.01	2.746	1	1	1	1	836	90.9	6.18	0.698	0.739	0.944	-0.52	0.52	-0.44	-0.146667	0.48	-0.08	0.147575	0.286672	0.78559	0.827332	0.95582	0.891576	0.992535	24.34	19.92	4.37	85.9	123.1	91	2.85	20.12	1.32	87.3	83.8	106.2	141.5	89.7	91.4	101.7	97.7	123.8	164.9	104.6	106.5
Sucla2	High	Q9Z2I9	Succinate--CoA ligase [ADP-forming] subunit beta, mitochondrial OS=Mus musculus OX=10090 GN=Sucla2 PE=1 SV=2	0	57.588	31	13	15	13	463	50.1	7.01	1.492	1.356	1.1	0.58	-0.58	0.44	0.146667	-0.51	0.14	0.147701	0.395727	0.475808	0.827332	0.984838	0.906085	0.962228	3.46	2.5	0.95	116.3	78	105.7	11.78	15.05	12.68	106.5	125.9	69.8	86.4	96.2	115.2	1428.8	1688.5	935.7	1158.5	1290.8	1545.2
Mdh2	High	P08249	Malate dehydrogenase, mitochondrial OS=Mus musculus OX=10090 GN=Mdh2 PE=1 SV=3	0	195.645	68	20	72	20	338	35.6	8.68	1.534	1.688	0.909	0.62	-0.62	0.75	0.25	-0.685	-0.14	0.148761	0.1287	0.608083	0.82995	0.799286	0.814618	0.978268	1.05	11.56	10.5	109	71.1	119.9	16.18	17.17	6.24	96.8	121.8	62.6	79.9	114.2	124.8	9968.5	12544.6	6450.4	8233.2	11767.5	12853.5
Gtf3c1	High	Q8K284	General transcription factor 3C polypeptide 1 OS=Mus musculus OX=10090 GN=Gtf3c1 PE=1 SV=2	0	20.671	4	8	8	8	2101	237.3	7.25	1.494	1.429	1.046	0.58	-0.58	0.51	0.17	-0.545	0.06	0.14857	0.313365	0.787979	0.82995	0.95582	0.892885	0.992535	5.18	10.46	5.28	114.3	76.5	109.3	9.04	13.95	4.02	106.9	121.5	69.1	84.3	106	112.2	358.7	407.7	231.9	282.7	355.5	376.3
Fau	High	P62862	40S ribosomal protein S30 OS=Mus musculus OX=10090 GN=Fau PE=1 SV=1	0.001	6.921	31	2	3	2	59	6.6	12.15	1.468	1.178	1.246	0.55	-0.55	0.24	0.08	-0.395	0.32	0.14876	0.677216	0.196725	0.82995	0.995559	0.912755	0.784953	57.31	70.61	12.23	120.8	82.3	96.9	21.14	31.55	32.36	101.8	137.6	101.2	64.3	75.2	119.9	421.6	569.8	419	266.1	311.6	496.5
Aars	High	Q8BGQ7	Alanine--tRNA ligase, cytoplasmic OS=Mus musculus OX=10090 GN=Aars1 PE=1 SV=1	0	132.779	34	29	43	29	968	106.8	5.67	0.651	0.635	1.025	-0.62	0.62	-0.66	-0.22	0.64	0.04	0.149297	0.139085	0.795017	0.832116	0.824368	0.828242	0.992535	8.31	7.75	16.09	85.4	131.3	83.3	2.93	4.99	12.35	87.1	83.5	126.5	135.8	76.2	90.8	2523.4	2420.8	3665.9	3934.1	2208.9	2631.7
Nolc1	Medium	A0A286YDV7	Nucleolar and coiled-body phosphoprotein 1 (Fragment) OS=Mus musculus OX=10090 GN=Nolc1 PE=1 SV=1	0.037	1.733	1	1	1	1	702	73.6	9.36	1.52	2.246	0.677	0.6	-0.6	1.17	0.39	-0.885	-0.56	0.151454	0.0172913	0.0505793	0.83234	0.305844	0.569092	0.427567	15.43	1.59	13.82	95.7	62.9	141.4	14.71	0.07	1.59	86	106	62.8	62.9	139.5	142.7	21.7	26.7	15.8	15.9	35.2	36
Dcxr	Medium	A2AC16	L-xylulose reductase OS=Mus musculus OX=10090 GN=Dcxr PE=1 SV=1	0.01	2.653	3	1	1	1	236	25	6.55	0.738	0.504	1.463	-0.44	0.44	-0.99	-0.33	0.715	0.55	0.159965	0.0233022	0.0203186	0.83234	0.379813	0.606076	0.253734	0.78	2.28	3.06	98.7	133.8	67.5	8.76	8.02	5.85	92.6	104.9	126.2	141.4	64.7	70.2	133.2	150.8	181.5	203.3	93	101
Ccdc51	High	Q3URS9	Mitochondrial potassium channel OS=Mus musculus OX=10090 GN=Ccdc51 PE=1 SV=1	0	13.045	7	2	5	2	406	45.1	8.09	1.453	1.936	0.751	0.54	-0.54	0.95	0.316667	-0.745	-0.41	0.155177	0.0479264	0.127283	0.83234	0.520047	0.676193	0.678507	25.41	14.38	10.94	99.3	68.4	132.3	5.66	29.35	16.02	94.7	102.6	54.9	83.7	117.1	147	64.5	69.8	37.4	57	79.8	100.1
Csnk2a1	High	Q60737	Casein kinase II subunit alpha OS=Mus musculus OX=10090 GN=Csnk2a1 PE=1 SV=2	0	41.189	44	11	13	11	391	45.1	7.74	1.488	1.871	0.795	0.57	-0.57	0.9	0.3	-0.735	-0.33	0.156101	0.0664082	0.178207	0.83234	0.597059	0.7147	0.754689	10	18.2	8.17	102.4	68.8	128.8	5.1	4.43	12.86	106	98.6	66.6	70.9	140.8	117.3	1244.6	1157.9	781.8	832.3	1653.3	1377.7
Fam71d	Low	A0A1W2P7J5	Family with sequence similarity 71, member D (Fragment) OS=Mus musculus OX=10090 GN=Fam71d PE=4 SV=1	0.064	1.306	6	1	3	1	109	12.4	5.2	1.451	1.748	0.83	0.54	-0.54	0.81	0.27	-0.675	-0.27	0.160974	0.098536	0.304255	0.83234	0.720328	0.776334	0.900242	22.07	101.35	129.2	103.7	71.4	124.9	26.99	46.51	106.54	69.1	101.6	41	81.3	37.9	269.1	79.2	116.6	47.1	93.2	43.4	308.6
Eno2	High	P17183	Gamma-enolase OS=Mus musculus OX=10090 GN=Eno2 PE=1 SV=2	0	141.995	50	15	55	9	434	47.3	5.11	0.639	0.616	1.037	-0.65	0.65	-0.7	-0.233333	0.675	0.05	0.149698	0.115656	0.753729	0.83234	0.779451	0.805895	0.992535	11.59	8.76	20.4	85	133.1	81.9	6.48	4.56	12.88	88.8	81	128.6	137.2	74.7	89.6	1253.4	1143.6	1815.5	1936.5	1053.7	1264.9
Prdx2	High	Q61171	Peroxiredoxin-2 OS=Mus musculus OX=10090 GN=Prdx2 PE=1 SV=3	0	74	53	8	27	8	198	21.8	5.41	0.652	0.626	1.042	-0.62	0.62	-0.68	-0.226667	0.65	0.06	0.151621	0.127914	0.714216	0.83234	0.799286	0.815813	0.992535	13.48	8.18	5.29	85.9	131.7	82.4	4.78	8.05	0.26	88.8	83	124.3	139.3	82.2	82.5	3503.5	3274.3	4903.9	5495.9	3243.9	3256
Qars	High	A0A140LHB3	Glutaminyl-tRNA synthetase (Fragment) OS=Mus musculus OX=10090 GN=Qars PE=1 SV=1	0.001	5.32	7	2	2	2	246	27.5	8.09	0.724	0.631	1.147	-0.47	0.47	-0.66	-0.22	0.565	0.2	0.161178	0.128867	0.426651	0.83234	0.799286	0.815813	0.941823	1.84	11.09	12.93	92.2	127.4	80.4	1.29	0.47	11.01	93	91.3	126.9	127.7	74.3	86.8	57.5	56.5	78.4	78.9	45.9	53.7
Dpp3	High	Q99KK7	Dipeptidyl peptidase 3 OS=Mus musculus OX=10090 GN=Dpp3 PE=1 SV=2	0	15.293	9	5	5	5	738	82.8	5.38	0.664	0.638	1.04	-0.59	0.59	-0.65	-0.216667	0.62	0.06	0.153528	0.143203	0.789018	0.83234	0.837891	0.835115	0.992535	8.69	23.17	14.42	86.5	130.3	83.2	6.68	1.6	20.27	82.2	90.4	131.4	128.5	71.8	95.8	263.1	289.2	420.4	410.9	229.5	306.4
Sars	High	Q8C483	Seryl-tRNA synthetase OS=Mus musculus OX=10090 GN=Sars PE=1 SV=1	0	13.849	12	4	5	4	536	61.1	7.43	0.653	0.647	1.01	-0.61	0.61	-0.63	-0.21	0.62	0.01	0.160342	0.155567	0.913919	0.83234	0.847685	0.840012	0.992535	11.21	12.4	23.68	85.2	130.4	84.4	1.43	9.23	20.91	85.7	84	121.7	138.6	72.4	97.6	260.7	255.5	370	421.7	220.3	296.7
Nsf	High	P46460	Vesicle-fusing ATPase OS=Mus musculus OX=10090 GN=Nsf PE=1 SV=2	0	362.912	70	55	166	55	744	82.6	6.95	0.655	0.656	0.998	-0.61	0.61	-0.61	-0.203333	0.61	0	0.154806	0.167884	0.931298	0.83234	0.873217	0.852779	0.992535	7.47	5.35	2.12	85	129.8	85.2	0.09	7.21	2.11	84.9	85	123.3	136.6	83.9	86.4	16102	16123.2	23391.3	25905.6	15908	16390.6
Akap7	High	Q7TN79	A-kinase anchor protein 7 isoform gamma OS=Mus musculus OX=10090 GN=Akap7 PE=1 SV=2	0	15.511	7	2	4	2	314	35.5	7.87	0.719	0.681	1.057	-0.48	0.48	-0.55	-0.183333	0.515	0.08	0.15558	0.205644	0.69865	0.83234	0.912882	0.872611	0.991285	2.19	16.53	14.33	89.9	125	85.1	0.23	1.86	13.83	89.9	89.6	123.2	126.5	93.7	77	162.8	162.3	223	228.9	169.6	139.4
Timm44	High	O35857	Mitochondrial import inner membrane translocase subunit TIM44 OS=Mus musculus OX=10090 GN=Timm44 PE=1 SV=2	0	19.488	10	5	5	5	452	51.1	8.13	1.46	1.551	0.941	0.55	-0.55	0.63	0.21	-0.59	-0.09	0.160717	0.207647	0.690372	0.83234	0.912882	0.872611	0.991285	3.41	11.6	15.02	109.2	74.8	116	9.1	5.86	5.19	116.3	102.3	77.9	71.7	111.7	120.2	567	498.5	379.6	349.4	544.4	585.9
Ak4	High	Q9WUR9	Adenylate kinase 4, mitochondrial OS=Mus musculus OX=10090 GN=Ak4 PE=1 SV=1	0.001	6.848	13	2	2	2	223	25	7.53	1.494	1.557	0.959	0.58	-0.58	0.64	0.213333	-0.61	-0.06	0.161307	0.203413	0.830191	0.83234	0.912882	0.872611	0.992535	4.8	2.41	2.39	110.6	74.1	115.3	14.35	9.8	12.09	99.5	122	68.8	79.1	105.4	125.1	338.8	415.3	234.3	269.2	358.9	425.9
Inpp5e	High	A2AIX0	Phosphatidylinositol polyphosphate 5-phosphatase type IV OS=Mus musculus OX=10090 GN=Inpp5e PE=1 SV=1	0	30.711	15	8	10	8	605	67.2	9.07	1.526	1.54	0.991	0.61	-0.61	0.62	0.206667	-0.615	-0.01	0.151458	0.215268	0.970207	0.83234	0.920171	0.876255	0.995599	7.7	4.64	3.06	112.6	73.8	113.6	1.97	9.3	4.88	114.1	111	78.7	69	117.5	109.7	1127.8	1096.9	778.3	682.3	1162	1084.4
Aldh16a1	High	A0A1B0GSU0	Aldehyde dehydrogenase family 16 member A1 OS=Mus musculus OX=10090 GN=Aldh16a1 PE=1 SV=1	0.005	3.493	2	1	1	1	802	84.7	6.32	0.713	0.692	1.03	-0.49	0.49	-0.53	-0.176667	0.51	0.04	0.153727	0.218829	0.862895	0.83234	0.923925	0.878132	0.992535	17.03	22.39	39.76	88.9	124.7	86.3	19.15	3.05	18.12	101.3	77.2	126.8	121.4	75.5	97.7	52.6	40	65.8	63	39.2	50.7
Eftud2	High	G3UZ34	116 kDa U5 small nuclear ribonucleoprotein component OS=Mus musculus OX=10090 GN=Eftud2 PE=1 SV=1	0.001	5.124	2	2	5	1	962	108.3	5.02	1.471	1.518	0.969	0.56	-0.56	0.6	0.2	-0.58	-0.05	0.158104	0.234466	0.929699	0.83234	0.936813	0.884577	0.992535	9.68	39.19	29.26	110.6	75.2	114.2	1.9	11.11	25.55	111.3	108.4	80.8	69	94.4	136.1	34.8	33.9	25.3	21.6	29.6	42.6
Hnrnpm	High	B8JK33	Heterogeneous nuclear ribonucleoprotein M OS=Mus musculus OX=10090 GN=Hnrnpm PE=1 SV=1	0	14.262	9	4	4	4	640	68.1	8.32	1.489	1.482	1.005	0.57	-0.57	0.57	0.19	-0.57	0.01	0.15777	0.258339	0.934754	0.83234	0.951072	0.891706	0.992535	11.12	16.29	5.15	112.5	75.5	111.9	4.46	6.13	9.36	108.9	116	78.8	72.2	104.6	119.5	150.3	160.1	108.8	99.7	144.4	164.9
Acad8	High	D3YTT4	Isobutyryl-CoA dehydrogenase, mitochondrial OS=Mus musculus OX=10090 GN=Acad8 PE=1 SV=1	0	10.6	9	4	4	4	413	45	8.02	1.47	1.44	1.021	0.56	-0.56	0.53	0.176667	-0.545	0.03	0.154085	0.302009	0.852195	0.83234	0.95582	0.89408	0.992535	13.73	24.72	10.9	112.8	76.7	110.5	6.8	19.76	3.58	107.2	118	66.5	88	113	107.4	218.4	240.5	135.4	179.4	230.2	218.8
Ubqln1	High	Q8R317	Ubiquilin-1 OS=Mus musculus OX=10090 GN=Ubqln1 PE=1 SV=1	0	23.592	8	4	5	2	582	61.9	4.94	0.682	0.766	0.891	-0.55	0.55	-0.38	-0.126667	0.465	-0.17	0.149605	0.347491	0.623709	0.83234	0.977313	0.904827	0.978406	24.37	15.04	39.74	83.6	122.5	93.9	5.81	17.24	31.13	86.1	79.3	107.2	137	74.2	116.1	20.4	18.8	25.4	32.5	17.6	27.5
Pura	High	P42669	Transcriptional activator protein Pur-alpha OS=Mus musculus OX=10090 GN=Pura PE=1 SV=1	0	70.194	52	12	25	12	321	34.9	6.44	1.529	1.389	1.101	0.61	-0.61	0.47	0.156667	-0.54	0.14	0.151976	0.355993	0.472615	0.83234	0.977313	0.904827	0.961211	27.37	43.45	15.66	117.1	76.6	106.4	11.48	14.41	26.11	107	125.9	84.1	68.5	87.5	127.1	2822.4	3320.9	2217.4	1807.2	2307.7	3352.7
Mapre3	High	Q6PER3	Microtubule-associated protein RP/EB family member 3 OS=Mus musculus OX=10090 GN=Mapre3 PE=1 SV=1	0	47.23	36	12	19	1	281	31.9	5.54	1.545	1.397	1.106	0.63	-0.63	0.48	0.16	-0.555	0.14	0.154509	0.347342	0.44617	0.83234	0.977313	0.904827	0.958608	7.76	2.08	5.67	117.6	76.1	106.3	6.99	14.35	12.38	111.5	123.1	68.5	84	97.1	115.7	1246.6	1376.3	765.9	938.8	1085.2	1293.3
Rpl24	High	Q8BP67	60S ribosomal protein L24 OS=Mus musculus OX=10090 GN=Rpl24 PE=1 SV=2	0	39.11	34	9	16	9	157	17.8	11.25	1.533	1.361	1.126	0.62	-0.62	0.45	0.15	-0.535	0.17	0.150218	0.389476	0.38801	0.83234	0.982598	0.907469	0.930646	47.1	64.48	16.29	118.1	77	104.9	11.43	32.17	26.65	107.3	126.2	95.7	60.2	85.4	125.1	1803.8	2121.2	1608.9	1012.5	1436	2102.7
Cobll1	High	Q3UMF0	Cordon-bleu protein-like 1 OS=Mus musculus OX=10090 GN=Cobll1 PE=1 SV=2	0.006	3.39	1	1	1	1	1273	137.3	8.16	0.718	0.783	0.917	-0.48	0.48	-0.35	-0.116667	0.415	-0.12	0.160817	0.39411	0.622606	0.83234	0.983885	0.908112	0.978268	0.07	12.41	12.34	86.1	120	93.9	23.82	23.75	35.06	71.2	100.1	99.3	139.3	71.5	118.6	39.8	55.9	55.4	77.7	39.9	66.2
Stk16	Medium	Q05DP1	Serine/threonine-protein kinase 16 OS=Mus musculus OX=10090 GN=Stk16 PE=1 SV=1	0.036	1.751	3	1	1	1	227	25.3	7.3	1.437	1.338	1.074	0.52	-0.52	0.42	0.14	-0.47	0.1	0.157535	0.40438	0.669069	0.83234	0.985534	0.908937	0.987489	14.73	8.98	5.74	114.2	79.5	106.3	3.88	10.13	1.59	117.3	111	73.9	85.3	105	107.4	71.6	67.8	45.1	52.1	64.1	65.6
Cep164	High	D3YVU3	Centrosomal protein of 164 kDa OS=Mus musculus OX=10090 GN=Cep164 PE=1 SV=1	0	9.283	2	3	3	3	1333	149.5	5.6	0.707	0.805	0.878	-0.5	0.5	-0.31	-0.103333	0.405	-0.19	0.157354	0.431514	0.504554	0.83234	0.993996	0.913168	0.964378	115.39	130.79	11.87	84.4	119.4	96.2	0.99	87.47	10.3	75.6	76.7	52.3	221.7	93.2	80.6	113.8	115.4	78.6	333.7	140.3	121.3
Nradd	Low	A0A0G2JEW0	Death domain-containing membrane protein NRADD (Fragment) OS=Mus musculus OX=10090 GN=Nradd PE=1 SV=1	0.069	1.303	12	1	1	1	59	6.7	9.88	1.465	1.307	1.121	0.55	-0.55	0.39	0.13	-0.47	0.16	0.161658	0.447172	0.49053	0.83234	0.994631	0.913485	0.964378	32.98	55.03	21.2	116.5	79.5	103.9	11.34	19.71	31.01	106.2	124.7	90.4	68.3	82.2	128.3	87.9	103.2	74.8	56.5	68	106.2
Tpd52l2	High	A2AUD5	Tumor protein D54 OS=Mus musculus OX=10090 GN=Tpd52l2 PE=1 SV=1	0	26.054	20	5	6	1	229	25.1	6.55	0.69	0.855	0.807	-0.54	0.54	-0.23	-0.0766667	0.385	-0.31	0.158698	0.571249	0.192195	0.83234	0.995559	0.91395	0.784496	1.52	6.77	8.29	81.3	117.9	100.8	5.49	6.94	13.36	78.1	84.4	112	123.5	91.5	110.6	480.2	519	688.7	759.8	562.6	680
Scgn	High	Q91WD9	Secretagogin OS=Mus musculus OX=10090 GN=Scgn PE=2 SV=1	0	55.268	38	10	16	10	276	32.1	5.19	0.652	0.919	0.709	-0.62	0.62	-0.12	-0.04	0.37	-0.5	0.150618	0.729749	0.0345626	0.83234	0.995559	0.91395	0.364272	6.51	19.12	25.7	76.1	116.7	107.2	3.82	2.39	20.43	77.8	73.7	114.3	118.2	92.3	123.5	1458.8	1382.1	2142.3	2216	1730.9	2315.5
C2cd5	High	A0A0N4SVN0	C2 domain-containing protein 5 (Fragment) OS=Mus musculus OX=10090 GN=C2cd5 PE=1 SV=3	0.005	3.653	6	2	2	2	232	26.4	5.16	0.739	0.83	0.89	-0.44	0.44	-0.27	-0.09	0.355	-0.17	0.161285	0.490297	0.502426	0.83234	0.995559	0.91395	0.964378	0.83	5.47	6.3	86.3	116.8	96.9	0.05	0.84	6.05	86.3	86.3	116	117.4	92.8	101.1	134.5	134.6	180.9	183.1	144.7	157.7
Ankrd13a	High	Q80UP5	Ankyrin repeat domain-containing protein 13A OS=Mus musculus OX=10090 GN=Ankrd13a PE=1 SV=2	0	40.092	16	7	9	7	588	67.1	5.08	0.699	0.911	0.768	-0.52	0.52	-0.13	-0.0433333	0.325	-0.38	0.152067	0.71107	0.133326	0.83234	0.995559	0.91395	0.695405	9.07	3.29	5.78	80.4	114.9	104.7	11.62	3	6.13	87.2	73.9	117.2	112.3	109.2	100.1	416.5	353.3	560.2	536.9	522	478.6
Gcat	High	O88986	2-amino-3-ketobutyrate coenzyme A ligase, mitochondrial OS=Mus musculus OX=10090 GN=Gcat PE=1 SV=2	0	8.749	7	2	2	2	416	44.9	7.33	1.463	1.19	1.23	0.55	-0.55	0.25	0.0833333	-0.4	0.3	0.154838	0.651025	0.189999	0.83234	0.995559	0.91395	0.779902	10.3	2.72	13.03	120.2	82.1	97.7	14.79	5.02	2.43	107.9	133.1	79.1	84.9	95.8	99.2	202.3	249.5	148.2	159.1	179.5	185.8
Srsf10	Medium	Q3TFP0	Serine/arginine-rich-splicing factor 10 OS=Mus musculus OX=10090 GN=Srsf10 PE=1 SV=1	0.047	1.538	4	1	1	1	182	22.1	10.33	1.48	1.228	1.205	0.57	-0.57	0.3	0.1	-0.435	0.27	0.158522	0.586263	0.207216	0.83234	0.995559	0.91395	0.800178	0.42	4.43	4.86	119.7	80.9	99.4	4.43	4.83	9.05	115.9	123.4	78.1	83.6	93.1	105.8	152.4	162.2	102.7	109.9	122.4	139.1
Hfm1	Low	D3Z4R1	Probable ATP-dependent DNA helicase HFM1 OS=Mus musculus OX=10090 GN=Hfm1 PE=3 SV=2	0.054	1.41	0	1	1	1	1434	161.3	7.85	1.534	1.213	1.265	0.62	-0.62	0.28	0.0933333	-0.45	0.34	0.155944	0.618065	0.251474	0.83234	0.995559	0.91395	0.851275	3.32	1.54	1.79	122.8	80.1	97.1	1.53	1.64	0.17	124.1	121.5	79.2	81	97	97.2	15.2	14.9	9.7	9.9	11.9	11.9
Camsap2	Medium	H7BX08	Calmodulin-regulated spectrin-associated protein 2 OS=Mus musculus OX=10090 GN=Camsap2 PE=1 SV=1	0.01	2.541	1	1	1	1	1478	166	6.84	1.517	1.276	1.189	0.6	-0.6	0.35	0.116667	-0.475	0.25	0.158033	0.522365	0.360502	0.83234	0.995559	0.91395	0.91629	21.52	22.39	0.85	120	79.1	100.9	5.85	14.56	6.66	114.9	124.8	87.5	71.2	96.1	105.6	20.9	22.7	15.9	13	17.5	19.2
Me2	High	Q99KE1	NAD-dependent malic enzyme, mitochondrial OS=Mus musculus OX=10090 GN=Me2 PE=1 SV=1	0	13.214	9	5	5	5	589	65.8	7.61	1.503	1.304	1.152	0.59	-0.59	0.38	0.126667	-0.485	0.2	0.158268	0.466133	0.41994	0.83234	0.995559	0.91395	0.93809	28.66	9.82	38.73	118.4	78.8	102.8	28.45	1.66	7.69	95.7	144	77.2	79	107.6	96.5	257.5	387.2	207.7	212.6	289.4	259.5
Msi1	High	Q61474	RNA-binding protein Musashi homolog 1 OS=Mus musculus OX=10090 GN=Msi1 PE=1 SV=1	0	31.318	28	6	7	5	362	39.1	7.87	1.503	1.068	1.408	0.59	-0.59	0.09	0.03	-0.34	0.49	0.151515	0.908179	0.034368	0.83234	0.998403	0.915371	0.364272	2.94	3.65	0.72	126.3	84	89.7	7.67	10.46	6.99	119.4	133.1	77.9	90.3	85.2	94.1	281.4	313.7	183.6	212.9	200.9	221.8
Fbl	High	P35550	rRNA 2'-O-methyltransferase fibrillarin OS=Mus musculus OX=10090 GN=Fbl PE=1 SV=2	0.001	6.862	12	4	5	4	327	34.3	10.24	1.56	1.064	1.466	0.64	-0.64	0.09	0.03	-0.365	0.55	0.160185	0.917308	0.0214761	0.83234	0.998403	0.915371	0.265234	40.16	15.73	24.09	129.1	82.8	88.1	42.53	6.03	20.85	92.4	171.9	77.4	84.3	74.1	99.7	671.7	1249.5	562.7	612.8	538.5	724.8
Slc25a3	High	G5E902	Phosphate carrier protein, mitochondrial OS=Mus musculus OX=10090 GN=Slc25a3 PE=1 SV=1	0	84.853	31	13	39	13	358	39.7	9.29	1.514	1.634	0.926	0.6	-0.6	0.71	0.236667	-0.655	-0.11	0.162022	0.155279	0.693564	0.832684	0.847685	0.840184	0.991285	6.85	3.1	3.75	109.5	72.3	118.2	9.55	16.02	13.09	101.9	116.7	64.3	80.7	107.3	129.2	4264.9	4882.3	2690.1	3377.6	4490	5406.3
Dync1i2	High	Q3TPJ8	Cytoplasmic dynein 1 intermediate chain 2 OS=Mus musculus OX=10090 GN=Dync1i2 PE=1 SV=1	0	26.535	15	8	11	8	632	70.6	5.24	0.679	0.645	1.052	-0.56	0.56	-0.63	-0.21	0.595	0.07	0.162372	0.152969	0.781443	0.832954	0.847685	0.840319	0.992535	4.49	4.59	0.09	87.6	129.1	83.3	2.99	1.29	3.08	85.8	89.5	130.3	127.9	81.5	85.1	699.6	729.8	1062.6	1043.4	664.9	694.5
Mtx2	High	O88441	Metaxin-2 OS=Mus musculus OX=10090 GN=Mtx2 PE=1 SV=1	0	12.432	15	3	4	3	263	29.7	5.63	1.472	1.746	0.843	0.56	-0.56	0.8	0.266667	-0.68	-0.25	0.163023	0.0953472	0.334339	0.833079	0.708095	0.770587	0.90633	9.45	52.81	42.89	104.7	71.1	124.2	13.62	22.48	26.38	93.9	114	59.9	82.5	148.2	101.6	164.7	199.8	105	144.6	259.8	178.1
Gspt1	High	Q8R050	Eukaryotic peptide chain release factor GTP-binding subunit ERF3A OS=Mus musculus OX=10090 GN=Gspt1 PE=1 SV=2	0	29.912	15	11	13	5	636	68.6	5.21	0.679	0.667	1.019	-0.56	0.56	-0.58	-0.193333	0.57	0.03	0.163374	0.184262	0.925019	0.833079	0.896839	0.864959	0.992535	4.75	10.26	15.03	86.9	127.9	85.3	2.46	2.07	11.83	88.3	85.3	125.9	129.6	78.3	92.6	811.7	783.9	1157.1	1191.5	720.3	851.7
Mindy2	High	Q6PDI6	Ubiquitin carboxyl-terminal hydrolase MINDY-2 OS=Mus musculus OX=10090 GN=Mindy2 PE=1 SV=1	0	49.513	23	9	12	8	601	65.6	4.63	0.673	0.708	0.95	-0.57	0.57	-0.5	-0.166667	0.535	-0.07	0.162847	0.252497	0.76212	0.833079	0.950035	0.891557	0.992535	7.96	4.5	12.47	84.8	126	89.2	7.23	0.35	4.64	89.2	80.5	125.6	126.3	86.3	92.2	962.7	869	1356.6	1363.3	931.9	995.2
Lmod1	High	Q8BVA4	Leiomodin-1 OS=Mus musculus OX=10090 GN=Lmod1 PE=1 SV=1	0.005	3.692	3	1	1	1	595	66.3	9.19	1.439	1.483	0.971	0.53	-0.53	0.57	0.19	-0.55	-0.04	0.162964	0.247989	0.890816	0.833079	0.950035	0.891557	0.992535	25.11	34.03	8.75	110.1	76.5	113.4	0.31	23.91	8.02	109.9	109.4	90.3	64.2	106.7	119.5	67.2	66.9	55.2	39.3	65.2	73.1
Appl2	High	Q8K3G9	DCC-interacting protein 13-beta OS=Mus musculus OX=10090 GN=Appl2 PE=1 SV=1	0.008	2.977	3	1	1	1	662	73.8	5.03	0.722	0.914	0.789	-0.47	0.47	-0.13	-0.0433333	0.3	-0.34	0.163242	0.713297	0.209794	0.833079	0.995559	0.914319	0.803699	15.77	16.1	0.32	82.1	113.8	104.1	0.27	15.22	0.04	81.8	82.1	101.9	126.5	103.9	103.8	33.9	34	42.2	52.4	43	43
Fam78b	High	F6ZXE6	Protein FAM78B (Fragment) OS=Mus musculus OX=10090 GN=Fam78b PE=4 SV=1	0.001	4.652	7	2	2	2	254	29.1	9.47	0.741	0.931	0.796	-0.43	0.43	-0.1	-0.0333333	0.265	-0.33	0.163882	0.761253	0.157824	0.833079	0.995559	0.914319	0.733366	12.09	10.29	22.44	83.2	112.2	104.5	7.41	4.1	13.86	78.8	87.5	115.3	108.8	115.1	94.5	136.5	151.6	199.8	188.5	199.4	163.8
Ddx42	High	Q810A7	ATP-dependent RNA helicase DDX42 OS=Mus musculus OX=10090 GN=Ddx42 PE=1 SV=3	0.001	5.98	2	1	1	1	929	101.9	6.98	1.509	1.192	1.266	0.59	-0.59	0.25	0.0833333	-0.42	0.34	0.163452	0.659301	0.241155	0.833079	0.995559	0.914319	0.833635	54.14	50.55	3.39	122.3	81.1	96.6	16.98	32.88	13.79	136.4	107.1	63.2	101.5	105.3	86.6	20.9	16.4	9.7	15.6	16.1	13.3
Zfand2b	High	Q91X58	AN1-type zinc finger protein 2B OS=Mus musculus OX=10090 GN=Zfand2b PE=1 SV=1	0.001	6.314	9	2	2	2	257	27.9	6.93	0.726	0.69	1.052	-0.46	0.46	-0.53	-0.176667	0.495	0.07	0.16509	0.221299	0.715922	0.837703	0.928186	0.882944	0.992535	56.73	43.82	12.24	90.1	124.2	85.7	10.06	41.53	1.58	94.9	82.3	90	164.8	83.1	85	181.3	157.3	171.9	314.9	158.8	162.4
Pfdn4	High	Q3UWL8	Prefoldin subunit 4 OS=Mus musculus OX=10090 GN=Pfdn4 PE=1 SV=1	0	9.413	21	2	2	2	134	15.2	4.61	0.708	0.654	1.083	-0.5	0.5	-0.61	-0.203333	0.555	0.11	0.165895	0.14757	0.585469	0.839218	0.845082	0.84215	0.973095	13.66	0.6	13.06	89.9	127	83.1	7.24	5.76	5.19	94.6	85.3	121.8	132.2	80	86.1	115.9	104.6	149.4	162.1	98.1	105.6
Atp5l	High	Q9CPQ8	ATP synthase subunit g, mitochondrial OS=Mus musculus OX=10090 GN=Atp5mg PE=1 SV=1	0	35.858	49	4	15	4	103	11.4	9.74	1.508	1.598	0.944	0.59	-0.59	0.68	0.226667	-0.635	-0.08	0.167071	0.176165	0.791211	0.839218	0.875954	0.857586	0.992535	8.49	2.75	11.25	110.2	73.1	116.8	3.85	11.92	14.52	106.9	112.9	66.9	79.2	105	129	1062.1	1121.6	665	787.4	1043.4	1282.2
	High	A0A0N4SVE0	Electron transfer flavoprotein subunit beta OS=Mus musculus OX=10090 GN=Etfbl PE=3 SV=1	0	20.07	34	6	6	6	221	24.1	6.1	1.456	1.548	0.941	0.54	-0.54	0.63	0.21	-0.585	-0.09	0.166294	0.209715	0.685666	0.839218	0.912882	0.87605	0.991285	1.23	1.58	0.34	109.1	74.9	116	6.97	8.14	6.64	103.7	114.5	70.6	79.3	110.5	121.4	485	535.2	330.3	370.6	516.7	567.6
Csnk1e	Medium	Q3TYE1	Casein kinase I isoform epsilon OS=Mus musculus OX=10090 GN=Csnk1e PE=1 SV=1	0.036	1.749	2	1	1	1	368	42.2	8.9	1.473	1.215	1.212	0.56	-0.56	0.28	0.0933333	-0.42	0.28	0.167484	0.6131	0.201875	0.839218	0.995559	0.917389	0.786971	10.89	21.52	10.57	119.8	81.3	98.9	6.36	16.66	3.71	114.3	125	72.1	91.3	101.2	96.1	161.4	176.6	101.8	129	143	135.7
Srsf3	High	P84104	Serine/arginine-rich splicing factor 3 OS=Mus musculus OX=10090 GN=Srsf3 PE=1 SV=1	0	20.862	17	3	8	3	164	19.3	11.65	1.521	1.027	1.48	0.6	-0.6	0.04	0.0133333	-0.32	0.57	0.167484	0.997075	0.0200811	0.839218	0.998491	0.918855	0.252648	11.23	22.02	10.73	128.6	84.6	86.9	2.34	8.36	12.53	126.3	130.5	89.6	79.6	79.3	94.8	880.3	909.9	624.4	554.7	553.1	660.7
Smarcad1	Low	Q04692	SWI/SNF-related matrix-associated actin-dependent regulator of chromatin subfamily A containing DEAD/H box 1 OS=Mus musculus OX=10090 GN=Smarcad1 PE=1 SV=2	0.081	1.195	1	1	1	1	1021	116.4	5.68	0.728	0.499	1.46	-0.46	0.46	-1	-0.333333	0.73	0.55	0.168012	0.0240207	0.0376973	0.839624	0.384372	0.611998	0.37358	49.7	20.9	28.15	98.1	134.7	67.2	26.53	19.59	0.15	80.3	117.4	153.3	116	66.5	66.6	44.2	64.6	84.3	63.8	36.6	36.6
Cs	High	Q9CZU6	Citrate synthase, mitochondrial OS=Mus musculus OX=10090 GN=Cs PE=1 SV=1	0	76.277	41	15	39	15	464	51.7	8.57	1.504	1.711	0.879	0.59	-0.59	0.77	0.256667	-0.68	-0.19	0.168464	0.118419	0.465788	0.839624	0.783917	0.81177	0.960359	8.34	5.72	2.62	107.1	71.2	121.8	11.05	18.91	13.53	98.5	115.2	61.9	81	110.1	133.4	3767.6	4406.3	2367.5	3098.5	4210	5101
Atp5f1	High	Q9CQQ7	ATP synthase F(0) complex subunit B1, mitochondrial OS=Mus musculus OX=10090 GN=Atp5pb PE=1 SV=1	0	44.321	24	7	19	7	256	28.9	9.06	1.505	1.575	0.955	0.59	-0.59	0.66	0.22	-0.625	-0.07	0.168219	0.190791	0.844749	0.839624	0.905822	0.872723	0.992535	2.62	0.61	3.23	110.6	73.5	115.8	11.4	13.87	14.45	101.6	119.4	66.3	80.8	104.1	127.8	2072.1	2435.3	1353	1647.3	2122.8	2605.9
Prnp	High	P04925	Major prion protein OS=Mus musculus OX=10090 GN=Prnp PE=1 SV=2	0	61.221	26	8	35	8	254	28	9.33	0.663	0.691	0.96	-0.59	0.59	-0.53	-0.176667	0.56	-0.06	0.168103	0.222486	0.870559	0.839624	0.930954	0.885289	0.992535	0.26	3.74	3.47	84.5	127.4	88	1.92	1.67	5.23	85.7	83.4	128.9	125.9	91.3	84.8	2558.6	2490.2	3850.8	3761.2	2728.5	2533.9
Sncb	High	Q91ZZ3	Beta-synuclein OS=Mus musculus OX=10090 GN=Sncb PE=1 SV=1	0	95.274	54	8	30	3	133	14	4.37	0.663	0.956	0.694	-0.59	0.59	-0.06	-0.02	0.325	-0.53	0.167997	0.823471	0.0239346	0.839624	0.998403	0.919013	0.284325	27.28	21.77	49.71	76	114.5	109.5	26.88	1.34	19.24	91.3	62.2	114.7	112.5	94.7	124.6	4209.4	2864.6	5285.9	5186.8	4366.4	5741.5
Fam98a	High	Q3TJZ6	Protein FAM98A OS=Mus musculus OX=10090 GN=Fam98a PE=1 SV=1	0	10.859	8	3	3	3	515	55	8.95	1.431	1.354	1.057	0.52	-0.52	0.44	0.146667	-0.48	0.08	0.168792	0.399441	0.743668	0.840513	0.98544	0.912976	0.992535	4	7.84	3.84	113.4	79.3	107.3	4.52	0.71	8.18	109.8	117	78.8	79.6	101.2	113.6	393.3	419.3	282.3	285.2	362.4	406.9
Rpe	High	Q8VEE0	Ribulose-phosphate 3-epimerase OS=Mus musculus OX=10090 GN=Rpe PE=1 SV=1	0.006	3.193	4	1	1	1	228	24.9	5.41	0.723	0.637	1.134	-0.47	0.47	-0.65	-0.216667	0.56	0.18	0.169924	0.12957	0.463627	0.844649	0.80099	0.82282	0.959744	48.39	69.59	19.75	91.9	127.1	81	20.92	24.06	38.84	77.5	104.5	147.9	104.9	59.9	105.2	24.2	32.6	46.2	32.8	18.7	32.9
Slc25a27	High	Q9D6D0	Solute carrier family 25, member 27 OS=Mus musculus OX=10090 GN=Slc25a27 PE=1 SV=1	0.003	3.947	7	1	1	1	322	35.8	9.39	1.451	2.009	0.722	0.54	-0.54	1.01	0.336667	-0.775	-0.47	0.171965	0.0370042	0.0650436	0.847523	0.480071	0.663797	0.491509	7.86	0.06	7.8	97.6	67.3	135.1	9.61	17.04	16.98	90.7	103.9	59.2	75.5	119.1	151.6	39.8	45.6	26	33.1	52.2	66.5
Rdh12	High	Q8BYK4	Retinol dehydrogenase 12 OS=Mus musculus OX=10090 GN=Rdh12 PE=2 SV=1	0	44.17	30	8	14	8	316	35.3	9.61	1.47	2.003	0.734	0.56	-0.56	1	0.333333	-0.78	-0.45	0.171787	0.0408154	0.0581493	0.847523	0.498588	0.673056	0.465757	22.29	18.76	3.49	98.6	67.1	134.4	14.42	6.71	11.12	88.7	108.8	70.1	63.7	123.8	144.9	1561.5	1916.1	1233.8	1122.1	2178.7	2550.4
2310021P13Rik; Zswim8	High	Q3UHH1	Zinc finger SWIM domain-containing protein 8 OS=Mus musculus OX=10090 GN=Zswim8 PE=1 SV=1	0	11.127	2	3	3	3	1832	196.9	6.84	0.72	0.64	1.126	-0.47	0.47	-0.64	-0.213333	0.555	0.17	0.17189	0.128577	0.473777	0.847523	0.799286	0.823405	0.962228	19.08	3.31	15.75	91.5	127.1	81.3	11.34	6.78	3.63	99	84.3	121	133.2	79.1	83.3	103.6	88.2	126.6	139.3	82.8	87.1
Rap2b	High	P61226	Ras-related protein Rap-2b OS=Mus musculus OX=10090 GN=Rap2b PE=1 SV=1	0	32.381	42	6	11	3	183	20.5	4.81	0.718	0.744	0.965	-0.48	0.48	-0.43	-0.143333	0.455	-0.05	0.171841	0.321139	0.835385	0.847523	0.95582	0.901672	0.992535	4.19	2.48	6.67	87.5	121.8	90.7	3.92	0.07	2.43	85.1	90	121.9	121.7	92.2	89.1	421.6	445.7	603.7	603.1	456.8	441.4
Timmdc1	High	Q8BUY5	Complex I assembly factor TIMMDC1, mitochondrial OS=Mus musculus OX=10090 GN=Timmdc1 PE=1 SV=1	0.005	3.77	4	1	2	1	285	31.8	9.29	1.453	1.325	1.097	0.54	-0.54	0.41	0.136667	-0.475	0.13	0.172014	0.421353	0.56896	0.847523	0.993996	0.92076	0.97291	6.07	18.27	24.39	115.4	79.4	105.2	16.4	10.67	6.69	102.3	129.2	73.3	85.3	109.9	100	92	116.2	66	76.7	98.8	89.9
Txn2	High	A2A439	Thioredoxin, mitochondrial OS=Mus musculus OX=10090 GN=Txn2 PE=1 SV=1	0.001	5.784	14	1	1	1	149	16.2	9.04	1.451	1.148	1.264	0.54	-0.54	0.2	0.0666667	-0.37	0.34	0.171673	0.754176	0.18404	0.847523	0.995559	0.921541	0.767793	7.16	13.22	20.42	121	83.3	95.7	27.54	20.91	8.46	98.2	145.6	71	95.6	89.1	100.5	31.4	46.5	22.7	30.5	28.5	32.1
CYTB	Low	P00158	Cytochrome b OS=Mus musculus OX=10090 GN=Mt-Cyb PE=1 SV=1	0.056	1.359	2	1	1	1	381	43.2	7.97	1.443	1.332	1.083	0.53	-0.53	0.41	0.136667	-0.47	0.12	0.17261	0.429242	0.571018	0.849716	0.993996	0.921856	0.97291	2.61	1.44	1.17	114.7	79.5	105.9	13.64	11.17	12.54	103.7	125.8	73.1	85.7	96.5	115.2	116.1	140.9	81.9	95.9	108	129.1
	High	O35516	Neurogenic locus notch homolog protein 2 OS=Mus musculus OX=10090 GN=Notch2 PE=1 SV=2	0	24.944	5	9	10	9	2473	265.5	5.22	1.417	1.552	0.913	0.5	-0.5	0.63	0.21	-0.565	-0.13	0.173091	0.207012	0.562309	0.851336	0.912882	0.882109	0.97291	10.85	25.56	14.62	107.1	75.6	117.3	4.91	5.43	18.73	103.1	110.5	78.2	72.5	102.3	133.5	443.5	475.4	336.7	311.8	440.1	574.4
Hist1h1e	High	P43274	Histone H1.4 OS=Mus musculus OX=10090 GN=H1-4 PE=1 SV=2	0	70.662	41	15	34	4	219	22	11.11	1.445	1.858	0.777	0.53	-0.53	0.89	0.296667	-0.71	-0.36	0.17405	0.0695533	0.139207	0.855303	0.613184	0.734244	0.701852	34.97	77.37	40.05	100.7	69.7	129.6	7.3	25.48	43.59	93.2	103.3	81.5	56.6	91.8	173.6	376.5	417.4	329.2	228.7	370.8	701.2
Sec24d	Medium	Q6NXL1	Sec24-related gene family, member D (S. cerevisiae) OS=Mus musculus OX=10090 GN=Sec24d PE=1 SV=1	0.034	1.816	1	1	1	1	1032	112.6	7.18	1.435	1.608	0.892	0.52	-0.52	0.69	0.23	-0.605	-0.17	0.174623	0.15866	0.521793	0.857368	0.854407	0.855887	0.964378	6.1	2.86	3.24	106.4	74.2	119.3	5.93	0.12	2.84	111	102	74.2	74.1	121.7	116.9	192.3	176.8	128.6	128.4	210.9	202.6
Cxadr	High	P97792	Coxsackievirus and adenovirus receptor homolog OS=Mus musculus OX=10090 GN=Cxadr PE=1 SV=1	0	14.572	12	4	6	4	365	39.9	6.96	0.69	0.732	0.942	-0.54	0.54	-0.45	-0.15	0.495	-0.09	0.175792	0.298055	0.689992	0.861595	0.95582	0.908708	0.991285	4.12	11.06	6.93	85.4	123.9	90.7	5.05	1.13	11.64	82.3	88.4	122.7	124.7	83.4	98.4	702.1	754.2	1046.5	1063.4	711.6	839.1
Npm1	High	Q61937	Nucleophosmin OS=Mus musculus OX=10090 GN=Npm1 PE=1 SV=1	0	48.584	30	13	20	13	292	32.5	4.77	1.477	2.019	0.731	0.56	-0.56	1.01	0.336667	-0.785	-0.45	0.176696	0.0384851	0.0552127	0.862558	0.48648	0.674519	0.450649	43.98	83.29	36.43	98.5	66.7	134.7	12.78	28.17	45.55	87.3	104.6	79.2	52.9	93.6	182.5	1321.2	1583.8	1198.8	800.6	1416.6	2762.6
Cdkn2c	High	Q60772	Cyclin-dependent kinase 4 inhibitor C OS=Mus musculus OX=10090 GN=Cdkn2c PE=1 SV=1	0.006	3.393	8	2	2	2	168	18.1	6	0.66	0.629	1.049	-0.6	0.6	-0.67	-0.223333	0.635	0.07	0.176565	0.132228	0.740364	0.862558	0.808474	0.835516	0.992535	3.09	17.66	20.78	86.5	131	82.5	7.77	4.83	11.94	91.2	81.7	135.4	126.4	75.7	89.6	280	250.8	415.5	388	232.2	275.1
	Medium	A0A1L1SU40	Choline transporter-like protein 2 (Fragment) OS=Mus musculus OX=10090 GN=Slc44a2 PE=1 SV=1	0.037	1.739	9	1	1	1	170	19.7	6.52	0.693	0.688	1.007	-0.53	0.53	-0.54	-0.18	0.535	0.01	0.176758	0.200902	0.948371	0.862558	0.912882	0.88772	0.992535	23.8	9.44	33.4	87.3	126	86.7	27.43	5.18	3.81	71.3	105.6	120.7	129.9	88.5	83.9	8.1	12	13.7	14.7	10	9.5
Luc7l3	High	Q5SUF2	Luc7-like protein 3 OS=Mus musculus OX=10090 GN=Luc7l3 PE=1 SV=1	0	16.509	7	2	3	2	432	51.4	9.77	1.456	1.131	1.287	0.54	-0.54	0.18	0.06	-0.36	0.36	0.176398	0.780027	0.102374	0.862558	0.998403	0.93048	0.610115	12.2	26.19	13.89	121.8	83.6	94.6	8.26	3.35	21.33	114.3	128.5	85.3	81.3	80.9	109.7	166	186.6	123.8	118.1	117.5	159.2
Rplp1	High	P47955	60S acidic ribosomal protein P1 OS=Mus musculus OX=10090 GN=Rplp1 PE=1 SV=1	0	12.082	14	1	4	1	114	11.5	4.32	1.464	1.387	1.056	0.55	-0.55	0.47	0.156667	-0.51	0.08	0.177214	0.359189	0.768453	0.864032	0.977313	0.920672	0.992535	48.38	81.4	30.43	114.1	77.9	108	10.72	33.95	38.56	103.3	120.3	97.3	59.6	79.8	139.7	589.7	686.4	555	340.1	455.5	797
Arl13b	High	Q640N2	ADP-ribosylation factor-like protein 13B OS=Mus musculus OX=10090 GN=Arl13b PE=1 SV=2	0	165.721	59	24	49	24	427	48.1	6.32	1.491	1.469	1.015	0.58	-0.58	0.55	0.183333	-0.565	0.02	0.177923	0.273926	0.845186	0.866737	0.95582	0.911279	0.992535	1.66	12.32	10.65	113	75.8	111.3	2.1	0.51	12.22	114.5	111.1	75.9	75.4	121.2	101.9	6639.1	6444.9	4403.1	4371.3	7028.4	5910.8
Pdcd5	High	D3Z7Q5	Programmed cell death protein 5 OS=Mus musculus OX=10090 GN=Pdcd5 PE=1 SV=1	0	8.368	18	4	6	4	205	22	7.87	0.721	0.657	1.097	-0.47	0.47	-0.61	-0.203333	0.54	0.13	0.180214	0.168939	0.589924	0.867284	0.874948	0.871116	0.974008	7.16	1.17	5.98	90.9	126.2	82.9	2.47	9.28	8.16	89.2	92.4	118	134.6	78.1	87.7	403.7	418	533.9	608.9	353.4	396.7
	High	E9Q9H3	DnaJ homolog subfamily C member 2 OS=Mus musculus OX=10090 GN=Dnajc2 PE=1 SV=1	0.001	4.304	2	1	2	1	619	71.2	8.24	0.713	0.734	0.972	-0.49	0.49	-0.45	-0.15	0.47	-0.04	0.178565	0.291777	0.900263	0.867284	0.95582	0.911552	0.992535	14.04	17.04	2.98	87.4	122.6	90	2.88	16.19	0.04	85.4	89	109	137.2	89.7	89.7	67.3	70.1	85.9	108.1	70.7	70.7
Plaa	High	P27612	Phospholipase A-2-activating protein OS=Mus musculus OX=10090 GN=Plaa PE=1 SV=4	0.001	6.787	3	3	3	3	794	87.2	6.14	0.734	0.74	0.992	-0.45	0.45	-0.43	-0.143333	0.44	-0.01	0.180144	0.291268	0.985298	0.867284	0.95582	0.911552	0.998605	11.69	2.51	9.18	89	121.2	89.8	3.49	14.59	12.22	86.6	90.9	108.9	134	82	97.6	86.8	91.2	109.2	134.4	82.3	97.8
	High	F6SJM7	Fucose mutarotase (Fragment) OS=Mus musculus OX=10090 GN=Fuom PE=1 SV=1	0.001	4.373	10	1	1	1	156	17.3	5.39	0.701	0.782	0.895	-0.51	0.51	-0.35	-0.116667	0.43	-0.16	0.180253	0.381644	0.638765	0.867284	0.977313	0.922298	0.983598	0.43	6.77	7.2	84.6	120.8	94.5	4.5	4.09	2.37	87.4	82	124.3	117.3	92.9	96.1	23.6	22.1	33.6	31.7	25.1	26
Stx17	High	Q9D0I4	Syntaxin-17 OS=Mus musculus OX=10090 GN=Stx17 PE=1 SV=1	0	12.244	12	2	2	2	301	33.2	6.74	1.421	1.361	1.045	0.51	-0.51	0.44	0.146667	-0.475	0.06	0.17955	0.378595	0.780573	0.867284	0.977313	0.922298	0.992535	15.04	15.96	0.91	112.7	79.3	107.9	8.43	5.88	9.3	119.5	106	76	82.5	115.1	100.9	87.3	77.4	55.5	60.3	84.1	73.7
Capn6	High	O35646	Calpain-6 OS=Mus musculus OX=10090 GN=Capn6 PE=1 SV=2	0	29.108	15	8	12	8	641	74.5	7.17	1.462	1.383	1.058	0.55	-0.55	0.47	0.156667	-0.51	0.08	0.180411	0.36374	0.644888	0.867284	0.977313	0.922298	0.98501	8.33	15.59	7.23	114.1	78	107.9	9.21	1.28	16.05	106.6	121.4	77.1	78.5	96	120.5	1358	1547.2	982.2	1000.2	1222.9	1536.1
Slc16a6	High	B1AT66	Monocarboxylate transporter 7 OS=Mus musculus OX=10090 GN=Slc16a6 PE=1 SV=1	0.006	3.236	3	1	1	1	607	66.2	8.81	0.698	0.878	0.794	-0.52	0.52	-0.19	-0.0633333	0.355	-0.33	0.179065	0.607248	0.288575	0.867284	0.995559	0.931421	0.888636	24.75	25.17	0.41	81.3	116.5	102.3	2.77	25.97	2.38	79.1	82.3	96.1	139.3	99.9	103.3	21.5	22.4	26.1	37.9	27.2	28.1
Prkce	High	P16054	Protein kinase C epsilon type OS=Mus musculus OX=10090 GN=Prkce PE=1 SV=1	0	26.702	14	9	10	7	737	83.5	7.03	0.716	0.854	0.838	-0.48	0.48	-0.23	-0.0766667	0.355	-0.25	0.179151	0.56845	0.322332	0.867284	0.995559	0.931421	0.905687	5.99	6.03	0.04	83.5	116.8	99.7	5.67	0.04	5.71	86.9	80.2	116.7	116.7	103.8	95.7	394.1	363.7	528.9	529.2	470.3	433.9
Kif3b	High	Q61771	Kinesin-like protein KIF3B OS=Mus musculus OX=10090 GN=Kif3b PE=1 SV=1	0	29.95	11	9	12	8	747	85.2	7.69	1.498	1.136	1.319	0.58	-0.58	0.18	0.06	-0.38	0.4	0.18014	0.760339	0.0961713	0.867284	0.995559	0.931421	0.590616	6.95	5.81	1.14	123.7	82.6	93.8	4.88	1.74	3.79	128	119.4	81.5	83.5	96.3	91.3	799.4	746	509.2	521.9	601.5	570
Rpl12	High	P35979	60S ribosomal protein L12 OS=Mus musculus OX=10090 GN=Rpl12 PE=1 SV=2	0	51.735	64	9	16	9	165	17.8	9.42	1.463	1.207	1.212	0.55	-0.55	0.27	0.09	-0.41	0.28	0.18051	0.623966	0.179966	0.867284	0.995559	0.931421	0.756556	45.26	65.51	19.01	119.6	81.8	98.6	14.29	27.82	31.87	106.3	130.3	98.2	65.9	77.2	122.1	1571	1924.3	1450.8	973.8	1140.4	1803.8
Gorasp2	High	Q99JX3	Golgi reassembly-stacking protein 2 OS=Mus musculus OX=10090 GN=Gorasp2 PE=1 SV=3	0	29.381	22	8	9	8	451	47	4.79	0.687	0.697	0.985	-0.54	0.54	-0.52	-0.173333	0.53	-0.02	0.181315	0.233697	0.889273	0.868916	0.936813	0.902865	0.992535	5.55	17.32	22.91	86.4	125.8	87.8	6.56	1.27	15.15	90.3	82.3	126.7	124.4	78.7	97.5	706.1	643.5	990.3	972.6	614.7	762.2
Rpl11	High	Q9CXW4	60S ribosomal protein L11 OS=Mus musculus OX=10090 GN=Rpl11 PE=1 SV=4	0	16.025	17	3	6	3	178	20.2	9.6	1.499	1.314	1.14	0.58	-0.58	0.39	0.13	-0.485	0.19	0.181929	0.452052	0.344396	0.869628	0.995559	0.932594	0.907771	51.79	74.31	20.79	117.9	78.7	103.4	15.21	32.58	34.33	103.8	128.8	97.5	61	79.1	129.8	1277.5	1585.4	1200.8	751.1	974.2	1598.8
Pacsin2	High	Q9WVE8	Protein kinase C and casein kinase substrate in neurons protein 2 OS=Mus musculus OX=10090 GN=Pacsin2 PE=1 SV=1	0	64.793	30	15	25	6	486	55.8	5.2	0.672	0.597	1.125	-0.57	0.57	-0.74	-0.246667	0.655	0.17	0.182154	0.0955377	0.389377	0.869964	0.708252	0.789108	0.930646	2.49	2.45	4.94	88.8	132.2	79	1.88	0.5	2.83	87.7	90	132.7	131.7	80.5	77.4	1830.9	1880.1	2770.7	2751.1	1682.2	1616.1
Gm98; Myrf	High	Q3UR85	Myelin regulatory factor OS=Mus musculus OX=10090 GN=Myrf PE=1 SV=2	0.01	2.746	1	1	1	1	1138	123.2	7.18	1.417	1.712	0.828	0.5	-0.5	0.78	0.26	-0.64	-0.27	0.183368	0.113474	0.299482	0.875018	0.779451	0.827234	0.900242	8.49	20.92	29.53	103	72.6	124.4	0.84	8.93	28.44	101.4	102.6	67.6	76.7	100.5	151.1	116.3	117.6	77.5	87.9	115.2	173.2
Gdpd1	Medium	Q9CRY7	Lysophospholipase D GDPD1 OS=Mus musculus OX=10090 GN=Gdpd1 PE=1 SV=1	0.011	2.466	3	1	1	1	314	35.8	8.31	1.425	1.562	0.912	0.51	-0.51	0.64	0.213333	-0.575	-0.13	0.183669	0.187539	0.614225	0.875706	0.902624	0.889165	0.978268	17.97	44	25.58	107.2	75.3	117.5	1.93	18.92	22.17	107.9	105	85.5	65.3	99.6	136.7	92	89.5	72.9	55.7	85	116.5
Atp5j	High	P97450	ATP synthase-coupling factor 6, mitochondrial OS=Mus musculus OX=10090 GN=Atp5pf PE=1 SV=1	0	27.398	50	6	11	6	108	12.5	9.36	1.447	1.522	0.95	0.53	-0.53	0.61	0.203333	-0.57	-0.07	0.184032	0.229125	0.819951	0.875948	0.935009	0.905478	0.992535	6.22	4.32	1.9	109.4	75.6	115.1	11.33	17.2	13.12	100.4	117.9	66.6	85	104.3	125.7	1559.3	1830.8	1033.6	1319.8	1619.8	1951.2
Slc4a3	High	P16283	Anion exchange protein 3 OS=Mus musculus OX=10090 GN=Slc4a3 PE=1 SV=2	0.01	2.754	1	1	1	1	1227	135.3	6.51	0.749	1.013	0.739	-0.42	0.42	0.02	0.00666667	0.2	-0.44	0.183902	0.95419	0.0616374	0.875948	0.998403	0.937175	0.4761	4.12	10.31	14.44	81.3	108.6	110	0.93	4.86	14.63	80.6	81.7	104.7	112.2	99	121.8	128	129.7	166.2	178	157.1	193.3
Agpat3	High	Q9D517	1-acyl-sn-glycerol-3-phosphate acyltransferase gamma OS=Mus musculus OX=10090 GN=Agpat3 PE=1 SV=2	0	34.126	20	9	14	9	376	43.3	8.51	1.467	2.093	0.701	0.55	-0.55	1.07	0.356667	-0.81	-0.51	0.189177	0.0292462	0.0284382	0.876838	0.43497	0.655904	0.322127	33.3	30.86	2.39	96.5	65.8	137.7	18.82	12.54	16.58	83.8	109.6	71.4	59.8	121.6	153.9	1028.7	1344.5	876.4	733.6	1492.1	1888.3
Tmem41b	High	Q8K1A5	Transmembrane protein 41B OS=Mus musculus OX=10090 GN=Tmem41b PE=1 SV=1	0.001	4.263	3	1	1	1	291	32.4	9.31	1.422	1.957	0.727	0.51	-0.51	0.97	0.323333	-0.74	-0.46	0.189675	0.0443781	0.068115	0.876838	0.520047	0.698443	0.499896	2.01	7.36	5.35	97.4	68.5	134.1	15.26	13.36	20.28	86.8	107.8	61.8	74.7	115.2	153.7	76.3	94.8	54.4	65.8	101.3	135.2
Gmppb	High	Q8BTZ7	Mannose-1-phosphate guanyltransferase beta OS=Mus musculus OX=10090 GN=Gmppb PE=1 SV=1	0.001	5.789	3	1	1	1	360	39.9	6.74	0.723	0.563	1.284	-0.47	0.47	-0.83	-0.276667	0.65	0.36	0.186978	0.054092	0.137076	0.876838	0.560618	0.718728	0.700189	2.33	7.37	5.04	94.9	131.2	73.9	16.94	19.13	12.19	83.5	106.3	113.7	149.3	67.3	80	98	124.7	133.5	175.2	79	93.9
	High	A0A2I3BQ39	Ubiquitin carboxyl-terminal hydrolase (Fragment) OS=Mus musculus OX=10090 GN=Uchl3 PE=1 SV=1	0	8.148	3	1	2	1	265	29.7	6.76	0.688	0.595	1.156	-0.54	0.54	-0.75	-0.25	0.645	0.21	0.1932	0.0932247	0.368037	0.876838	0.702101	0.78947	0.920165	0.16	12.33	12.5	90.4	131.4	78.2	1.41	1.25	10.48	91.2	89.4	132.5	130.2	72.5	84.2	284.6	279	413.4	406.2	226.3	262.6
March5	High	A0A0R4J1H0	E3 ubiquitin-protein ligase MARCHF5 OS=Mus musculus OX=10090 GN=Marchf5 PE=1 SV=1	0.009	2.835	4	1	1	1	244	27.3	8.47	1.422	1.747	0.814	0.51	-0.51	0.8	0.266667	-0.655	-0.3	0.187419	0.102614	0.250323	0.876838	0.734812	0.805825	0.849612	7.55	51.53	43.6	102.3	72	125.7	12.34	5.17	50.98	90.9	108.2	67.3	72.4	83.5	177.7	91.4	108.9	67.6	72.8	84	178.7
Dlst	High	Q9D2G2	Dihydrolipoyllysine-residue succinyltransferase component of 2-oxoglutarate dehydrogenase complex, mitochondrial OS=Mus musculus OX=10090 GN=Dlst PE=1 SV=1	0	36.523	17	8	14	8	454	49	8.95	1.441	1.68	0.858	0.53	-0.53	0.75	0.25	-0.64	-0.22	0.194257	0.132357	0.37391	0.876838	0.808474	0.842656	0.920165	15.09	3.06	12.02	104.9	72.8	122.3	4.35	18.61	15.74	101.2	107.6	63.5	82.7	108.8	136.1	1401.4	1490.3	878.7	1145.1	1506.8	1884.2
Apool	High	Q78IK4	MICOS complex subunit Mic27 OS=Mus musculus OX=10090 GN=Apool PE=1 SV=1	0	18.837	20	4	4	4	265	29.2	9.31	1.464	1.643	0.891	0.55	-0.55	0.72	0.24	-0.635	-0.17	0.18756	0.150635	0.510506	0.876838	0.847685	0.862261	0.964378	0.23	7.61	7.84	107	73	120	13.31	13.09	5.87	97	117.2	66.4	79.9	114.8	124.7	285.9	345.3	195.5	235.4	338.2	367.5
Gls	High	D3Z7P3	Glutaminase kidney isoform, mitochondrial OS=Mus musculus OX=10090 GN=Gls PE=1 SV=1	0	70.5	25	12	19	12	674	73.9	7.99	1.471	1.605	0.917	0.56	-0.56	0.68	0.226667	-0.62	-0.13	0.192668	0.17217	0.645726	0.876838	0.875485	0.876161	0.98501	12.22	5.75	6.45	108.3	73.6	118.1	16.2	4.63	10.1	96.2	121.1	71	75.8	109.6	126.4	2008.6	2528.4	1482.2	1582.6	2288.4	2640.5
	Medium	E9Q811	Serine/threonine-protein kinase STK11 OS=Mus musculus OX=10090 GN=Stk11 PE=1 SV=1	0.01	2.534	5	1	1	1	310	34.6	5.44	0.724	0.671	1.079	-0.47	0.47	-0.58	-0.193333	0.525	0.11	0.19452	0.174257	0.651878	0.876838	0.875938	0.876388	0.98501	4.89	8.97	4.08	90.7	125.3	84.1	8.88	4.22	12.74	85	96.4	121.3	128.8	76.6	91.8	23.3	26.4	33.2	35.3	21	25.2
Snrpc	High	Q62241	U1 small nuclear ribonucleoprotein C OS=Mus musculus OX=10090 GN=Snrpc PE=1 SV=1	0.006	3.425	6	1	2	1	159	17.4	9.67	1.397	1.599	0.874	0.48	-0.48	0.68	0.226667	-0.58	-0.2	0.191865	0.173813	0.446145	0.876838	0.875938	0.876388	0.958608	33.47	45.06	11.22	104.9	75.1	120.1	18.69	12.83	29.07	90.7	118.3	81.2	67.7	96.2	146	170.4	222.3	152.6	127.2	180.9	274.5
Atp5o; LOC100047429; LOC102641678	High	Q9DB20	ATP synthase subunit O, mitochondrial OS=Mus musculus OX=10090 GN=Atp5po PE=1 SV=1	0	76.285	51	12	27	12	213	23.3	9.99	1.469	1.587	0.926	0.56	-0.56	0.67	0.223333	-0.615	-0.11	0.194429	0.18325	0.691249	0.876838	0.895494	0.886166	0.991285	8.49	7.44	1.04	108.7	74	117.4	11.26	19.25	12.24	99.8	117.1	64.2	84.4	107.1	127.4	3389.6	3975.7	2178.8	2865.5	3635.8	4325.1
	High	A0A0R4J107	Acyl-peptide hydrolase (Fragment) OS=Mus musculus OX=10090 GN=Apeh PE=1 SV=1	0	12.008	5	3	3	3	716	79.8	5.59	0.722	0.685	1.054	-0.47	0.47	-0.55	-0.183333	0.51	0.08	0.188142	0.19105	0.730235	0.876838	0.905822	0.89133	0.992535	2.15	1.93	4.08	90	124.7	85.4	0.59	2.64	4.48	90.3	89.6	127	122.3	88.1	82.7	103.4	102.6	145.4	140.1	100.9	94.7
Adss	High	P46664	Adenylosuccinate synthetase isozyme 2 OS=Mus musculus OX=10090 GN=Adss2 PE=1 SV=2	0.001	5.476	2	1	1	1	456	50	6.38	0.716	0.696	1.027	-0.48	0.48	-0.52	-0.173333	0.5	0.04	0.19246	0.232014	0.8151	0.876838	0.936813	0.906826	0.992535	0.17	6.27	6.44	89	124.4	86.6	1.7	1.86	7.83	87.9	90	122.7	126	81.9	91.5	187.5	192.1	261.8	268.7	174.8	195.3
Atp5h	High	Q9DCX2	ATP synthase subunit d, mitochondrial OS=Mus musculus OX=10090 GN=Atp5pd PE=1 SV=3	0	64.477	81	10	23	10	161	18.7	5.69	1.468	1.49	0.985	0.55	-0.55	0.58	0.193333	-0.565	-0.02	0.195325	0.255404	0.996482	0.876838	0.951072	0.913955	0.999918	4.58	0.59	5.16	111.3	75.8	112.9	11.72	16.04	16.6	101.8	120.2	67.3	84.5	99.8	126.4	2273.8	2684.8	1501.8	1886.1	2228.8	2821.6
Inpp4a	High	D3YUL8	Phosphatidylinositol-3,4-bisphosphate 4-phosphatase OS=Mus musculus OX=10090 GN=Inpp4a PE=1 SV=1	0.001	7.182	2	2	2	2	972	109	7.11	0.732	0.745	0.982	-0.45	0.45	-0.42	-0.14	0.435	-0.03	0.195635	0.299223	0.941929	0.876838	0.95582	0.916329	0.992535	1.79	3.01	4.8	88.6	121.1	90.2	2.92	1.22	1.65	86.8	90.5	120.1	122.2	91.3	89.2	96	100	132.8	135.1	101	98.6
Pdhx	High	Q8BKZ9	Pyruvate dehydrogenase protein X component, mitochondrial OS=Mus musculus OX=10090 GN=Pdhx PE=1 SV=1	0	10.076	7	3	3	3	501	54	7.75	1.456	1.422	1.024	0.54	-0.54	0.51	0.17	-0.525	0.03	0.192894	0.3198	0.888984	0.876838	0.95582	0.916329	0.992535	4.9	10.28	5.37	112.6	77.3	110	22.11	26.64	17.08	95.1	130.3	63.2	92.5	96.3	122.7	267.4	366.4	177.6	260.1	270.8	345.2
Uqcrfs1	High	Q9CR68	Cytochrome b-c1 complex subunit Rieske, mitochondrial OS=Mus musculus OX=10090 GN=Uqcrfs1 PE=1 SV=1	0	49.194	36	8	13	8	274	29.3	8.7	1.513	1.426	1.061	0.6	-0.6	0.51	0.17	-0.555	0.09	0.186717	0.315598	0.698304	0.876838	0.95582	0.916329	0.991285	25.72	9.62	16.02	115.2	76.1	108.6	2.59	21.65	12.63	116.8	112.6	65	88.5	98.9	118.3	953	918.7	529.9	721.5	806.5	964.6
Sod2	High	P09671	Superoxide dismutase [Mn], mitochondrial OS=Mus musculus OX=10090 GN=Sod2 PE=1 SV=3	0	63.178	45	10	30	10	222	24.6	8.62	1.477	1.466	1.008	0.56	-0.56	0.55	0.183333	-0.555	0.01	0.188023	0.276606	0.881391	0.876838	0.95582	0.916329	0.992535	1.94	6.53	8.48	112.4	76.1	111.5	17	15.17	8.98	99.1	126.2	68	84.3	104.1	118.3	3721.7	4738.4	2552.2	3165.5	3910.7	4441.3
	High	Q5U4F6	Cytoplasmic dynein 2 intermediate chain 2 OS=Mus musculus OX=10090 GN=Dync2i2 PE=1 SV=3	0.001	7.732	4	2	2	2	537	58.1	6.52	1.433	1.381	1.037	0.52	-0.52	0.47	0.156667	-0.495	0.05	0.184391	0.363625	0.776386	0.876838	0.977313	0.927076	0.992535	4.17	16.11	11.93	112.7	78.7	108.7	0.06	4.03	11.28	112.6	112.5	80.8	76.4	100.2	117.5	110.6	110.5	79.4	75	98.4	115.4
	High	A0A498WGK2	Asparagine--tRNA ligase OS=Mus musculus OX=10090 GN=Nars PE=1 SV=1	0	13.799	10	4	5	4	558	64.2	5.86	0.708	0.787	0.9	-0.5	0.5	-0.35	-0.116667	0.425	-0.15	0.194528	0.412285	0.548735	0.876838	0.98832	0.932579	0.966946	8.41	13.37	4.95	85.1	120.2	94.6	10.18	2.18	14.87	79	91.3	118.1	121.8	84.9	104.9	185.1	213.9	276.7	285.3	199	245.8
Cops8	High	Q8VBV7	COP9 signalosome complex subunit 8 OS=Mus musculus OX=10090 GN=Cops8 PE=1 SV=1	0	10.069	11	2	2	2	209	23.2	5.2	0.721	0.802	0.898	-0.47	0.47	-0.32	-0.106667	0.395	-0.16	0.192431	0.421805	0.568493	0.876838	0.993996	0.935417	0.97291	7.46	14.35	21.86	85.7	118.9	95.4	3.87	3.25	16.83	87.8	83.2	115.9	121.4	84.4	107.3	79.5	75.3	104.9	109.8	76.4	97.1
Tsfm	High	Q9CX33	Elongation factor Ts, mitochondrial OS=Mus musculus OX=10090 GN=Tsfm PE=1 SV=1	0.005	3.57	5	1	1	1	193	21.2	9.11	1.415	1.321	1.071	0.5	-0.5	0.4	0.133333	-0.45	0.1	0.192561	0.432343	0.708934	0.876838	0.993996	0.935417	0.992508	16.38	5.99	10.37	113.6	80.3	106.1	0.01	15.52	9.86	113.4	113.3	71.7	89.4	98.7	113.5	48.1	48.1	30.5	38	41.9	48.2
Gtf2i	High	Q3UHU8	General transcription factor II-I OS=Mus musculus OX=10090 GN=Gtf2i PE=1 SV=1	0	11.925	4	3	5	3	962	108.3	7.8	1.435	1.329	1.08	0.52	-0.52	0.41	0.136667	-0.465	0.11	0.192705	0.430915	0.654597	0.876838	0.993996	0.935417	0.98501	15.69	18.93	3.22	114.4	79.7	105.9	4.11	10.8	7.17	111	117.6	85.9	73.7	100.6	111.3	370.3	392.5	286.7	246	335.6	371.5
Rpl29; Gm8210	High	P47915	60S ribosomal protein L29 OS=Mus musculus OX=10090 GN=Rpl29 PE=1 SV=2	0	33.234	29	7	18	7	160	17.6	11.84	1.474	1.319	1.118	0.56	-0.56	0.4	0.133333	-0.48	0.16	0.190632	0.445156	0.414426	0.876838	0.994631	0.935734	0.936398	52.82	69.32	15.28	116.6	79.1	104.3	14.14	34.47	28.35	103.7	126.7	99.7	60.6	83.7	125.7	2845.2	3477.5	2736.6	1664	2297.1	3449.1
Rpl17	High	Q9CPR4	60S ribosomal protein L17 OS=Mus musculus OX=10090 GN=Rpl17 PE=1 SV=3	0	40.029	51	9	16	8	184	21.4	10.18	1.48	1.319	1.121	0.57	-0.57	0.4	0.133333	-0.485	0.17	0.186281	0.444552	0.401582	0.876838	0.994631	0.935734	0.932623	47.19	63.38	15.19	116.8	79	104.2	16.15	27.71	30.2	102.5	129	94.8	63.7	82.6	127.4	2223.1	2796.1	2054.8	1381.5	1789.7	2761.7
Tmem9b	High	Q9JJR8	Transmembrane protein 9B OS=Mus musculus OX=10090 GN=Tmem9b PE=1 SV=1	0.001	4.404	8	2	2	2	199	22.6	8.18	0.707	0.861	0.821	-0.5	0.5	-0.22	-0.0733333	0.36	-0.28	0.194823	0.563318	0.374106	0.876838	0.995559	0.936199	0.920165	15.08	19.44	34.75	82.6	116.8	100.6	17.25	2.98	15.45	93	72.8	118.8	113.9	89.8	111.8	23.4	18.3	30	28.7	22.6	28.2
Picalm	High	Q7M6Y3	Phosphatidylinositol-binding clathrin assembly protein OS=Mus musculus OX=10090 GN=Picalm PE=1 SV=1	0	31.737	10	7	12	5	660	71.5	7.91	0.731	0.841	0.869	-0.45	0.45	-0.25	-0.0833333	0.35	-0.2	0.192635	0.538056	0.365881	0.876838	0.995559	0.936199	0.920165	7.36	10.62	3.25	85.2	116.6	98.1	4.2	11.19	1.09	82.6	87.7	107.6	126.1	97.2	98.8	452.5	480.2	589.1	690.3	532.4	540.7
Rplp0	High	P14869	60S acidic ribosomal protein P0 OS=Mus musculus OX=10090 GN=Rplp0 PE=1 SV=3	0	67.427	44	11	21	11	317	34.2	6.25	1.473	1.177	1.251	0.56	-0.56	0.24	0.08	-0.4	0.32	0.19179	0.678351	0.122956	0.876838	0.995559	0.936199	0.677193	47.84	73.15	23.52	121	82.2	96.8	10.58	33.62	32.35	110.3	128.1	102.9	63.4	75.3	120	2701.9	3138.7	2520	1551.9	1844.4	2938.7
	High	A0A0G2JF44	Intraflagellar transport protein 22 homolog (Fragment) OS=Mus musculus OX=10090 GN=Ift22 PE=1 SV=1	0	11.275	26	3	4	3	155	17.5	5.74	1.395	1.255	1.112	0.48	-0.48	0.33	0.11	-0.405	0.15	0.186119	0.54146	0.541799	0.876838	0.995559	0.936199	0.966946	8.97	9.16	0.19	114.7	82.2	103.1	2.06	6.48	2.24	116.3	113	78.5	86	104.8	101.5	418.1	406.1	282.1	309.2	376.6	364.8
Rps20	High	P60867	40S ribosomal protein S20 OS=Mus musculus OX=10090 GN=Rps20 PE=1 SV=1	0	26.995	53	6	11	6	119	13.4	9.94	1.437	1.25	1.15	0.52	-0.52	0.32	0.106667	-0.42	0.2	0.186246	0.549263	0.317574	0.876838	0.995559	0.936199	0.904944	46.81	54.16	6.96	116.9	81.4	101.7	15.29	28.2	21.82	103.7	128.8	98.4	65.7	86	117.4	1334.9	1658.6	1267.1	845.8	1107.8	1511.9
Rpl15	High	Q9CZM2	60S ribosomal protein L15 OS=Mus musculus OX=10090 GN=Rpl15 PE=1 SV=4	0	43.133	40	8	13	8	204	24.1	11.62	1.505	1.193	1.261	0.59	-0.59	0.26	0.0866667	-0.425	0.33	0.187011	0.647904	0.163958	0.876838	0.995559	0.936199	0.736603	51.03	48.11	2.77	122.1	81.1	96.8	20.34	26.95	17.74	104.4	139.4	97.2	66.1	84.3	108.5	818.5	1093.5	762.4	518.3	661.4	851.1
	High	A0A1B0GS68	60S ribosomal protein L13a OS=Mus musculus OX=10090 GN=Gm45713 PE=2 SV=1	0	24.501	12	7	12	7	446	50.8	10.23	1.451	1.266	1.146	0.54	-0.54	0.34	0.113333	-0.44	0.2	0.187552	0.524452	0.326511	0.876838	0.995559	0.936199	0.905687	59.93	76.96	15.49	117.1	80.7	102.2	17.52	37.2	31.81	101.2	129.8	103.4	60.3	79.5	125.7	1426.7	1830.3	1458.1	850.7	1121.2	1771.9
4833439L19Rik	Medium	D3Z1F7	Putative monooxygenase p33MONOX OS=Mus musculus OX=10090 GN=4833439L19Rik PE=1 SV=1	0.01	2.66	3	1	1	1	284	30.8	9.35	1.43	1.291	1.108	0.52	-0.52	0.37	0.123333	-0.445	0.15	0.187971	0.484269	0.574402	0.876838	0.995559	0.936199	0.97291	9.97	15.32	25.38	115.3	80.6	104.1	10.34	0.85	13.7	106.9	123.8	79.9	80.9	114.4	94.2	39.6	45.8	29.6	30	42.4	34.9
Dnajb1	High	Q9QYJ3	DnaJ homolog subfamily B member 1 OS=Mus musculus OX=10090 GN=Dnajb1 PE=1 SV=3	0	39.99	30	10	12	9	340	38.1	8.63	1.491	1.276	1.168	0.58	-0.58	0.35	0.116667	-0.465	0.22	0.190297	0.507774	0.29167	0.876838	0.995559	0.936199	0.892844	8.79	16.7	7.88	118.7	79.6	101.6	0.75	7.63	8.25	119.2	118	75.4	84	107.7	95.8	1294.8	1281.2	818.6	912	1169.1	1040.2
	High	A0A2I3BPG9	Ribosomal protein L36A, pseudogene 1 OS=Mus musculus OX=10090 GN=Rpl36a-ps1 PE=3 SV=1	0	13.826	26	5	8	5	106	12.4	10.51	1.48	1.28	1.156	0.57	-0.57	0.36	0.12	-0.465	0.21	0.186234	0.501419	0.301628	0.876838	0.995559	0.936199	0.900242	52.15	60.72	8.02	118.1	79.8	102.2	15.13	32.96	22.64	104.5	129.6	99.7	62	85.7	118.4	1851.7	2295.4	1766.6	1098.7	1517.9	2096.4
Ppp6r1	High	Q7TSI3	Serine/threonine-protein phosphatase 6 regulatory subunit 1 OS=Mus musculus OX=10090 GN=Ppp6r1 PE=1 SV=1	0.005	3.724	1	1	1	1	856	94.5	4.64	1.424	1.031	1.381	0.51	-0.51	0.04	0.0133333	-0.275	0.47	0.191504	0.991185	0.0630804	0.876838	0.998403	0.93762	0.483033	37.86	42.88	83.66	123.6	86.8	89.5	45.6	11.53	28.4	167.6	85.9	91.5	77.7	70.9	106.5	90.1	46.2	49.2	41.8	38.1	57.3
Abcf1	High	Q6P542	ATP-binding cassette sub-family F member 1 OS=Mus musculus OX=10090 GN=Abcf1 PE=1 SV=1	0	20.208	8	6	8	6	837	94.9	6.51	1.406	1.065	1.32	0.49	-0.49	0.09	0.03	-0.29	0.4	0.18668	0.914938	0.100996	0.876838	0.998403	0.93762	0.610115	8.1	9.81	1.7	121.5	86.4	92	3.05	4.67	4.68	118.9	124.1	89.3	83.6	89	95.1	554.7	579.1	416.6	390	415.2	443.7
Pin4; Gm6851; LOC105247253	High	Q9CWW6	Peptidyl-prolyl cis-trans isomerase NIMA-interacting 4 OS=Mus musculus OX=10090 GN=Pin4 PE=1 SV=1	0	42.71	67	8	14	8	131	13.8	9.77	1.436	1.042	1.377	0.52	-0.52	0.06	0.02	-0.29	0.46	0.192594	0.967094	0.0304587	0.876838	0.998403	0.93762	0.334867	6.22	23.12	16.84	123.8	86.3	89.9	0.87	5.06	16.82	124.3	122.8	83	89.2	101.1	79.6	1680.1	1659.6	1122.1	1205.4	1366.1	1075.7
Akr1e1	High	Q9DCT1	1,5-anhydro-D-fructose reductase OS=Mus musculus OX=10090 GN=Akr1e2 PE=1 SV=1	0	15.256	11	4	7	4	301	34.4	7.33	1.485	1.035	1.435	0.57	-0.57	0.05	0.0166667	-0.31	0.52	0.186049	0.985167	0.0199807	0.876838	0.998403	0.93762	0.252648	9.49	34.3	44.11	126.6	85.2	88.2	3.95	5.1	36.67	121.8	128.8	87.4	81.3	113.8	66.9	1301.8	1376.6	934.4	869.4	1215.9	715.2
Agfg2	High	Q3TBU7	Arf-GAP domain and FG repeat-containing protein 2 (Fragment) OS=Mus musculus OX=10090 GN=Agfg2 PE=1 SV=1	0	11.703	8	3	5	2	406	41.7	8.98	0.724	0.753	0.962	-0.47	0.47	-0.41	-0.136667	0.44	-0.06	0.196733	0.331612	0.823258	0.87895	0.968621	0.923786	0.992535	15.44	12.63	28.2	87.7	121.1	91.2	8.09	6.6	18.54	92.5	82.5	115.2	126.5	79.6	103.7	45.6	40.7	56.8	62.3	39.3	51.1
Kifap3	High	P70188	Kinesin-associated protein 3 OS=Mus musculus OX=10090 GN=Kifap3 PE=1 SV=1	0	18.421	8	5	7	5	793	91.2	5.11	1.414	1.001	1.412	0.5	-0.5	0	0	-0.25	0.5	0.196308	0.934969	0.0405761	0.87895	0.998403	0.938676	0.388243	5.84	4.71	1.12	124.2	87.8	88	1.7	7.25	2.76	122.6	125.6	83.4	92.4	86.2	89.7	539.1	552.2	366.7	406.3	379	394.1
Npl	High	Q9DCJ9	N-acetylneuraminate lyase OS=Mus musculus OX=10090 GN=Npl PE=1 SV=1	0	9.572	12	3	4	3	320	35.1	8.03	0.701	0.541	1.297	-0.51	0.51	-0.89	-0.296667	0.7	0.38	0.197308	0.0485172	0.126102	0.879945	0.523146	0.701546	0.678507	6.6	23.26	16.6	93.8	133.8	72.3	1.48	4.81	17.2	92.7	94.6	138.2	129.1	63.9	81.6	303.3	309.7	452.2	422.4	209.1	266.9
	High	D3YTS3	RIKEN cDNA D630045J12 gene OS=Mus musculus OX=10090 GN=D630045J12Rik PE=1 SV=2	0	56.775	12	16	19	16	1799	193.9	6.13	1.468	1.774	0.828	0.55	-0.55	0.83	0.276667	-0.69	-0.27	0.199126	0.0943815	0.263208	0.879945	0.706444	0.793195	0.859471	5.78	13.26	7.46	103.8	70.7	125.5	0.88	4.64	7.98	104.4	103.1	68.4	73	132.6	118.5	1433.5	1415.9	938.9	1002.6	1821.4	1626.8
Samm50	High	Q8BGH2	Sorting and assembly machinery component 50 homolog OS=Mus musculus OX=10090 GN=Samm50 PE=1 SV=1	0	23.648	17	5	7	5	469	51.8	6.8	1.456	1.591	0.915	0.54	-0.54	0.67	0.223333	-0.605	-0.13	0.200342	0.180715	0.626893	0.879945	0.885725	0.882835	0.980381	2.68	13.52	10.83	107.9	74.1	117.9	16.09	18.61	5.83	95.8	120.4	64.6	84.2	112.6	122.3	275	345.6	185.5	241.7	323.2	351
Tsta3	High	P23591	GDP-L-fucose synthase OS=Mus musculus OX=10090 GN=Gfus PE=1 SV=3	0	9.7	9	2	3	2	321	35.9	6.74	0.758	0.733	1.034	-0.4	0.4	-0.45	-0.15	0.425	0.05	0.199232	0.288386	0.773415	0.879945	0.95582	0.917883	0.992535	24.31	31.64	7.2	91.3	120.4	88.3	2.38	25.2	4.48	89.1	92.2	99.9	143.3	90.5	85	149	154.1	167.1	239.5	151.3	142
	Medium	D3Z783	Non-specific serine/threonine protein kinase OS=Mus musculus OX=10090 GN=Akt1 PE=1 SV=2	0.019	2.064	2	1	1	1	437	50.9	6.13	1.399	1.44	0.972	0.48	-0.48	0.53	0.176667	-0.505	-0.04	0.199815	0.301773	0.938254	0.879945	0.95582	0.917883	0.992535	7.56	3.25	10.82	109.3	78.1	112.5	20.88	13.78	10.7	93.6	126.1	70.4	85.6	103.6	120.6	101	136.1	76	92.4	111.8	130.2
Hnrnpr	High	Q8VHM5	Heterogeneous nuclear ribonucleoprotein R OS=Mus musculus OX=10090 GN=Hnrnpr PE=1 SV=1	0	18.899	12	7	8	5	632	70.8	8.13	1.409	1.404	1.004	0.5	-0.5	0.49	0.163333	-0.495	0.01	0.200213	0.33993	0.972064	0.879945	0.976046	0.927996	0.996575	24.14	29.52	5.29	110.9	78.7	110.4	8	14.86	13.02	104.4	116.9	87.1	70.5	100.3	120.7	377.6	422.9	315.1	255.2	362.9	436.5
Flvcr1; Mfsd7b	High	B2RXV4	Feline leukemia virus subgroup C receptor-related protein 1 OS=Mus musculus OX=10090 GN=Flvcr1 PE=2 SV=1	0.001	4.579	6	2	2	2	560	60.4	5.68	0.714	0.761	0.939	-0.49	0.49	-0.39	-0.13	0.44	-0.09	0.199461	0.350192	0.75752	0.879945	0.977313	0.928629	0.992535	5.29	12.31	7.01	86.6	121.2	92.2	0.46	4.58	7.14	86.8	86.2	117.3	125.1	96.9	87.6	69.8	69.4	94.4	100.7	78	70.5
Ubtf	High	A2AWT7	Nucleolar transcription factor 1 OS=Mus musculus OX=10090 GN=Ubtf PE=1 SV=1	0.001	6.524	2	2	2	2	752	88.3	9.89	1.439	1.357	1.061	0.53	-0.53	0.44	0.146667	-0.485	0.09	0.200225	0.393329	0.664452	0.879945	0.983885	0.931915	0.986648	24.67	36.15	11.25	113.7	79	107.2	5.69	17.64	16.34	108.7	117.9	89.2	69.4	95	119.9	149	161.5	122.2	95.1	130.2	164.3
Apoo	High	Q9DCZ4	MICOS complex subunit Mic26 OS=Mus musculus OX=10090 GN=Apoo PE=1 SV=2	0	21.43	21	4	7	4	198	22.6	9.25	1.457	1.338	1.089	0.54	-0.54	0.42	0.14	-0.48	0.12	0.197632	0.419841	0.623828	0.879945	0.993996	0.936971	0.978406	11.21	9.36	1.84	115.2	79.1	105.8	18.03	7.44	16.3	100.7	130.2	74.6	82.8	93.7	118	581	750.7	430.1	477.9	540.2	680.9
Crb1	High	Q8VHS2	Protein crumbs homolog 1 OS=Mus musculus OX=10090 GN=Crb1 PE=1 SV=3	0	48.684	7	8	14	8	1405	153.2	5.1	0.719	1.049	0.685	-0.48	0.48	0.07	0.0233333	0.205	-0.54	0.200408	0.951738	0.0200965	0.879945	0.998403	0.939174	0.252648	5.88	6.41	12.29	77.9	108.4	113.7	0.54	6.14	12.22	78.1	77.5	113	103.6	123.8	104.1	599.3	594.8	867.3	795.1	949.8	798.7
Agpat1	High	O35083	1-acyl-sn-glycerol-3-phosphate acyltransferase alpha OS=Mus musculus OX=10090 GN=Agpat1 PE=1 SV=1	0.001	4.481	5	1	1	1	285	31.7	9.14	1.458	1.047	1.392	0.54	-0.54	0.07	0.0233333	-0.305	0.48	0.198181	0.980867	0.0720456	0.879945	0.998403	0.939174	0.511341	39.65	25.05	14.28	124.8	85.6	89.6	1.68	38.1	15.22	121.7	124.7	64.1	111.4	79.5	98.6	30.6	31.3	16.1	28	19.9	24.8
	High	E9Q0U7	Heat shock protein 105 kDa OS=Mus musculus OX=10090 GN=Hsph1 PE=1 SV=1	0	26.256	6	5	8	3	817	91.6	5.59	0.696	0.727	0.957	-0.52	0.52	-0.46	-0.153333	0.49	-0.06	0.201032	0.288353	0.825692	0.881304	0.95582	0.918562	0.992535	17.44	2.02	15.41	86.2	123.8	90	4.9	11.67	9.75	89	83.1	113.7	134.1	83.8	96.3	294.1	274.4	375.6	443.2	277	318
Tprgl	High	Q9DBS2	Tumor protein p63-regulated gene 1-like protein OS=Mus musculus OX=10090 GN=Tprg1l PE=1 SV=1	0	43.644	42	8	13	8	266	29.8	7.37	0.681	0.596	1.142	-0.55	0.55	-0.75	-0.25	0.65	0.19	0.201731	0.0944949	0.363884	0.883677	0.706444	0.795061	0.917813	2.92	6.28	3.36	89.7	131.7	78.5	2.39	0.4	5.59	91.2	88.2	131.3	132.1	81.7	75.5	1121.2	1084	1614.5	1623.7	1004.2	927.8
	High	H3BKG0	Caveolin-1 OS=Mus musculus OX=10090 GN=Cav1 PE=1 SV=1	0.001	5.051	19	2	2	2	93	10.4	6.05	0.693	0.708	0.978	-0.53	0.53	-0.5	-0.166667	0.515	-0.03	0.203029	0.253132	0.943132	0.885213	0.950035	0.917624	0.992535	6.17	12.76	18.97	86.6	124.9	88.5	7.35	1.47	10.67	91.1	82.1	126.1	123.5	82	95.3	234.2	211.1	324.3	317.6	210.8	245.2
Glrx3	High	Q9CQM9	Glutaredoxin-3 OS=Mus musculus OX=10090 GN=Glrx3 PE=1 SV=1	0.001	7.801	10	3	3	3	337	37.8	5.59	0.719	0.742	0.97	-0.48	0.48	-0.43	-0.143333	0.455	-0.04	0.202457	0.315813	0.883083	0.885213	0.95582	0.920517	0.992535	56.27	29.6	25.71	87.7	121.9	90.4	27.55	24.31	3.5	105.5	71.1	101.3	143.3	91.6	87.2	252	169.8	241.9	342.3	218.7	208.1
	High	A0A3Q4EGC9	Tetratricopeptide repeat protein 39C OS=Mus musculus OX=10090 GN=Ttc39c PE=1 SV=1	0	9.383	7	4	4	4	580	65.4	6.87	1.396	1.341	1.042	0.48	-0.48	0.42	0.14	-0.45	0.06	0.203383	0.408424	0.748482	0.885378	0.985534	0.935456	0.992535	22.3	0.18	22.48	112.1	80.3	107.6	25.54	4.63	4.46	133.7	92.8	82.4	77.2	110.3	103.6	221.6	153.8	136.6	127.9	182.9	171.7
Diablo	High	Q9JIQ3	Diablo homolog, mitochondrial OS=Mus musculus OX=10090 GN=Diablo PE=1 SV=2	0.009	2.786	3	1	1	1	237	26.8	6.37	1.408	1.809	0.779	0.49	-0.49	0.85	0.283333	-0.67	-0.36	0.20603	0.0782758	0.127192	0.89255	0.655063	0.773807	0.678507	17.99	9.02	27.1	100.2	71.1	128.7	11.98	5.11	13.66	108.7	91.7	68.4	73.5	116.4	141.3	140.6	118.7	88.5	95.1	150.6	182.8
Psmd14	High	O35593	26S proteasome non-ATPase regulatory subunit 14 OS=Mus musculus OX=10090 GN=Psmd14 PE=1 SV=2	0	16.265	16	5	8	5	310	34.6	6.52	0.725	0.617	1.176	-0.46	0.46	-0.7	-0.233333	0.58	0.23	0.207062	0.117234	0.356509	0.89255	0.779641	0.836095	0.914601	34.73	26.7	7.86	92.9	128.1	79	5.54	37.45	13	87.8	95	96	165.1	70.9	85.2	533.9	577.3	583.5	1003.9	430.7	517.9
Prrt1	High	O35449	Proline-rich transmembrane protein 1 OS=Mus musculus OX=10090 GN=Prrt1 PE=1 SV=1	0	13.322	5	1	2	1	306	31.4	7.65	0.736	0.65	1.132	-0.44	0.44	-0.62	-0.206667	0.53	0.18	0.207167	0.144517	0.461423	0.89255	0.838827	0.865688	0.959744	16.66	6.15	22.86	92.6	125.7	81.7	14.42	1.39	7.24	102.3	83.4	124.2	126.7	77.5	85.9	94.4	76.9	114.6	116.9	71.5	79.2
Rab23	High	Q9D4I9	Ras-related protein Rab-23 OS=Mus musculus OX=10090 GN=Rab23 PE=1 SV=1	0	12.647	24	4	4	4	237	26.8	7.3	0.745	0.785	0.948	-0.43	0.43	-0.35	-0.116667	0.39	-0.08	0.207259	0.408523	0.784247	0.89255	0.985534	0.939042	0.992535	13.29	19.73	6.4	88.3	118.6	93.1	0.6	13.23	5.5	88.5	87.7	130	107.7	89.4	96.6	170.1	168.7	249.8	207.1	171.8	185.7
Mlc1	Medium	Q8VHK5	Membrane protein MLC1 OS=Mus musculus OX=10090 GN=Mlc1 PE=1 SV=1	0.047	1.568	3	1	1	1	382	41.6	7.9	0.726	0.796	0.912	-0.46	0.46	-0.33	-0.11	0.395	-0.13	0.20696	0.432614	0.61574	0.89255	0.993996	0.943273	0.978268	31.45	26.91	4.45	86.3	118.9	94.7	14.22	15.45	10.01	77.7	95.1	132.1	106.1	87.8	101.2	174.7	213.8	297.1	238.6	197.5	227.6
Dek	High	Q7TNV0	Protein DEK OS=Mus musculus OX=10090 GN=Dek PE=1 SV=1	0.001	7.013	4	2	2	2	380	43.1	6.86	1.399	1.22	1.146	0.48	-0.48	0.29	0.0966667	-0.385	0.2	0.205889	0.599555	0.433814	0.89255	0.995559	0.944055	0.948053	4	18.17	14.15	115.9	82.9	101.2	2.53	6.34	10.92	117.9	113.7	86.6	79.1	93.5	109.1	402.6	388.5	295.7	270.3	319.3	372.8
	High	G3UY93	Valyl-tRNA synthetase (Fragment) OS=Mus musculus OX=10090 GN=Vars PE=1 SV=1	0	12.673	3	4	6	4	1278	141.3	7.75	1.463	1.303	1.123	0.55	-0.55	0.38	0.126667	-0.465	0.17	0.206805	0.467315	0.449129	0.89255	0.995559	0.944055	0.958608	1.96	13.17	11.2	116.5	79.6	103.8	0.04	1.91	10.61	116.5	116.4	80.6	78.5	96.2	111.8	1027.9	1027.3	711.8	692.9	849.1	986.8
Ryr2	High	E9Q401	Ryanodine receptor 2 OS=Mus musculus OX=10090 GN=Ryr2 PE=1 SV=1	0.001	5.432	1	2	3	2	4966	564.5	6.09	0.736	1.091	0.675	-0.44	0.44	0.13	0.0433333	0.155	-0.57	0.206772	0.861989	0.0277388	0.89255	0.998403	0.945476	0.315746	21.33	5.07	16.22	78.1	106.1	115.8	26.19	6.22	11.03	93.6	64.4	110.2	100.9	124.4	106.4	117.8	81	138.7	127	156.6	133.9
Hist1h1d	High	P43277	Histone H1.3 OS=Mus musculus OX=10090 GN=H1-3 PE=1 SV=2	0	78.792	44	17	39	1	221	22.1	11.03	1.479	1.85	0.799	0.56	-0.56	0.89	0.296667	-0.725	-0.32	0.20747	0.0716057	0.179515	0.892773	0.625156	0.758964	0.756556	39.44	87.45	44.7	102.5	69.3	128.2	5.13	31.52	45.48	96	103.2	84.4	53.6	89.2	173.7	1323.8	1423.5	1164	739.7	1230.2	2396.5
Pycr2	Medium	Q922Q4	Pyrroline-5-carboxylate reductase 2 OS=Mus musculus OX=10090 GN=Pycr2 PE=1 SV=1	0.044	1.593	2	1	1	1	320	33.6	7.77	1.41	1.409	1.001	0.5	-0.5	0.49	0.163333	-0.495	0	0.208438	0.319439	0.962513	0.896252	0.95582	0.926036	0.99396	7.06	9.22	16.31	110.8	78.5	110.7	23.04	16.44	7.71	93.3	129.6	69.4	87.6	104	116	54.5	75.7	40.5	51.2	60.7	67.8
AI314180	Medium	Q6PDI5	Proteasome adapter and scaffold protein ECM29 OS=Mus musculus OX=10090 GN=Ecpas PE=1 SV=3	0.042	1.649	1	1	1	1	1840	203.6	7.06	0.715	0.564	1.268	-0.48	0.48	-0.83	-0.276667	0.655	0.34	0.209225	0.0587503	0.246029	0.898862	0.571608	0.735235	0.840125	15.31	50.23	34.34	94.1	131.7	74.2	8.7	23.07	23.54	87.6	99.1	110.6	153.7	86.9	62.1	15.4	17.4	19.4	27	15.2	10.9
Uqcrc1	High	Q9CZ13	Cytochrome b-c1 complex subunit 1, mitochondrial OS=Mus musculus OX=10090 GN=Uqcrc1 PE=1 SV=2	0	88.992	41	15	27	15	480	52.8	6.21	1.415	1.551	0.913	0.5	-0.5	0.63	0.21	-0.565	-0.13	0.209366	0.207717	0.625002	0.898862	0.912882	0.905872	0.979106	12.81	6.51	6.29	107.1	75.6	117.3	8.73	20.8	14.69	100.1	113.3	64.9	87.2	105.1	129.5	1589.1	1798.3	1029.9	1385.1	1668.9	2055.7
Fabp12	High	Q9DAK4	Fatty acid-binding protein 12 OS=Mus musculus OX=10090 GN=Fabp12 PE=2 SV=1	0.001	7.318	19	2	3	2	132	14.7	8.15	1.432	1.474	0.971	0.52	-0.52	0.56	0.186667	-0.54	-0.04	0.209827	0.264939	0.895213	0.899465	0.951072	0.925269	0.992535	20.77	5.61	15.12	110	76.8	113.2	10.27	9.45	4.12	102.1	118.1	82	71.7	116.4	109.8	140.8	162.8	113.1	98.9	160.5	151.4
Rpl23a	High	P62751	60S ribosomal protein L23a OS=Mus musculus OX=10090 GN=Rpl23a PE=1 SV=1	0	42.72	57	12	21	12	156	17.7	10.45	1.45	1.276	1.136	0.54	-0.54	0.35	0.116667	-0.445	0.18	0.209757	0.507386	0.355922	0.899465	0.995559	0.947512	0.914601	49.63	66.86	16.06	116.8	80.5	102.8	15.69	30.27	30.56	102.7	128.3	98.4	63.7	81.1	125.8	2465.7	3081	2361.9	1529	1947.7	3021.3
Ppp2r2d	High	Q925E7	Serine/threonine-protein phosphatase 2A 55 kDa regulatory subunit B delta isoform OS=Mus musculus OX=10090 GN=Ppp2r2d PE=1 SV=1	0	14.569	11	4	5	2	453	51.9	6.49	0.761	0.811	0.938	-0.39	0.39	-0.3	-0.1	0.345	-0.09	0.210117	0.433284	0.753823	0.900021	0.993996	0.947009	0.992535	11.54	1.63	9.9	88.7	116.7	94.6	7.67	3.32	1.76	93.6	84	113.9	119.4	93.4	95.7	135.6	121.6	164.9	172.8	135.2	138.6
COX2	High	P00405	Cytochrome c oxidase subunit 2 OS=Mus musculus OX=10090 GN=Mtco2 PE=1 SV=1	0	25.167	21	4	10	4	227	26	4.73	1.46	1.472	0.992	0.55	-0.55	0.56	0.186667	-0.555	-0.01	0.210531	0.271257	0.942101	0.900489	0.955365	0.927927	0.992535	9.23	3.15	6.07	111.4	76.3	112.3	10.12	18.82	15.86	103.1	119	66.4	86.7	99.8	125	782.9	903.6	503.7	658.4	757.5	948.9
Mcat	Medium	Q8R3F5	Malonyl-CoA-acyl carrier protein transacylase, mitochondrial OS=Mus musculus OX=10090 GN=Mcat PE=1 SV=3	0.012	2.375	2	1	1	1	381	41.9	8.1	1.431	1.429	1.001	0.52	-0.52	0.52	0.173333	-0.52	0	0.211001	0.323721	0.93141	0.900489	0.95582	0.928155	0.992535	4.41	15.6	20.04	111.2	77.7	111.1	12.01	16.17	30.61	100.9	119.6	68.5	86.1	88.1	136.8	28.7	34	19.4	24.5	25	38.9
	High	D3Z5B1	Zinc finger, BED type-containing 5 (Fragment) OS=Mus musculus OX=10090 GN=Zbed5 PE=4 SV=8	0	17.853	26	3	3	3	183	19.2	8.28	1.386	1.189	1.166	0.47	-0.47	0.25	0.0833333	-0.36	0.22	0.21103	0.661406	0.32442	0.900489	0.995559	0.948024	0.905687	11.56	27.47	15.8	116.3	83.9	99.8	8.47	19.37	6.56	109.1	123	72.8	96	104.1	94.9	111.8	126.1	74.6	98.3	106.7	97.2
Smpd3	High	Q9JJY3	Sphingomyelin phosphodiesterase 3 OS=Mus musculus OX=10090 GN=Smpd3 PE=1 SV=1	0.001	6	3	2	2	2	655	71.2	5.88	0.755	0.786	0.959	-0.41	0.41	-0.35	-0.116667	0.38	-0.06	0.211651	0.384313	0.835027	0.902437	0.977313	0.939875	0.992535	4.46	3.33	1.12	89.1	118.1	92.9	6.81	11.05	7.88	84.7	93.3	108.9	127.4	87.6	98	86.5	95.2	111.2	130	89.4	100
Pdxp	High	P60487	Chronophin OS=Mus musculus OX=10090 GN=Pdxp PE=1 SV=1	0	12.958	14	3	3	3	292	31.5	5.74	0.761	0.775	0.982	-0.39	0.39	-0.37	-0.123333	0.38	-0.03	0.211808	0.353687	0.985318	0.902437	0.977313	0.939875	0.998605	0.27	10.19	10.46	90	118.3	91.7	0.71	0.45	9.25	90.4	89.5	118.6	117.9	85.8	97.8	130	128.7	170.5	169.5	123.3	140.6
Cabp4	High	Q8VHC5	Calcium-binding protein 4 OS=Mus musculus OX=10090 GN=Cabp4 PE=1 SV=1	0	16.533	21	3	4	3	271	30.2	5.29	1.409	0.927	1.52	0.49	-0.49	-0.11	-0.0366667	-0.19	0.6	0.212021	0.741228	0.0173488	0.902659	0.995559	0.949109	0.231607	18.07	17.24	0.82	126.7	89.9	83.4	5.19	11.97	4.41	131.3	122	82.5	97.7	85.9	80.7	66.4	61.7	41.7	49.4	43.4	40.8
Rpl39	Medium	P62892	60S ribosomal protein L39 OS=Mus musculus OX=10090 GN=Rpl39 PE=1 SV=2	0.026	1.968	20	1	1	1	51	6.4	12.56	1.443	1.022	1.411	0.53	-0.53	0.03	0.01	-0.28	0.5	0.212625	0.961865	0.0607724	0.904542	0.998403	0.951473	0.4761	20.67	5.83	14.8	124.9	86.6	88.5	3.98	15.61	10.09	121.1	128.1	96.5	77.3	94.8	82.2	29.8	31.5	23.7	19	23.3	20.2
Cyc1	High	Q9D0M3	Cytochrome c1, heme protein, mitochondrial OS=Mus musculus OX=10090 GN=Cyc1 PE=1 SV=1	0	28.293	25	6	13	6	325	35.3	9.16	1.427	1.54	0.927	0.51	-0.51	0.62	0.206667	-0.565	-0.11	0.212805	0.215208	0.63544	0.904622	0.920171	0.912396	0.983562	9.35	2.3	11.66	107.9	75.6	116.5	7.4	16.25	18.41	101.9	113.1	67	84.4	101.6	132	771.2	856.3	507.3	639	769.4	999.7
Bag5	High	Q8CI32	BAG family molecular chaperone regulator 5 OS=Mus musculus OX=10090 GN=Bag5 PE=1 SV=1	0	37.76	29	9	12	9	447	50.9	6.05	1.46	1.453	1.004	0.55	-0.55	0.54	0.18	-0.545	0.01	0.213051	0.288891	0.993114	0.904981	0.95582	0.9304	0.999918	4.06	7.86	3.79	111.9	76.7	111.4	6.62	2.75	10.23	117.1	106.6	78.1	75.1	119.6	103.5	926.2	843.4	617.5	593.9	946.1	818.5
Rpl27; LOC108167922	High	P61358	60S ribosomal protein L27 OS=Mus musculus OX=10090 GN=Rpl27 PE=1 SV=2	0	26.731	49	6	14	6	136	15.8	10.56	1.412	1.295	1.09	0.5	-0.5	0.37	0.123333	-0.435	0.12	0.213771	0.479962	0.510448	0.907354	0.995559	0.951456	0.964378	45.17	51.01	5.56	114.3	80.9	104.8	16.54	25.54	21.74	100.5	127.1	96.1	66.7	88.7	121	1299.4	1643.7	1242.6	862.4	1147.8	1564.9
Optn	High	Q8K3K8	Optineurin OS=Mus musculus OX=10090 GN=Optn PE=1 SV=1	0	172.448	52	32	74	32	584	67	5.26	0.693	0.526	1.318	-0.53	0.53	-0.93	-0.31	0.73	0.4	0.217845	0.0395357	0.0602626	0.908812	0.493712	0.701262	0.474986	5.49	7.27	1.78	93.7	135.2	71.1	2.56	2.68	4.25	95.4	92	132.7	137.8	73.2	69	5960.3	5748.3	8292	8611.7	4577.2	4309.9
Dennd5a	Medium	Q6PAL8	DENN domain-containing protein 5A OS=Mus musculus OX=10090 GN=Dennd5a PE=1 SV=1	0.038	1.721	1	1	1	1	1287	146.6	6.7	1.396	1.799	0.776	0.48	-0.48	0.85	0.283333	-0.665	-0.37	0.215568	0.0862281	0.140988	0.908812	0.684547	0.79668	0.701852	15.44	8.95	24.47	99.8	71.5	128.7	19.82	5.24	3.29	114.5	86.4	74	68.7	125.3	131.2	250.4	188.9	161.7	150.1	273.9	286.9
Csnk1g3	High	Q8C4X2	Casein kinase I isoform gamma-3 OS=Mus musculus OX=10090 GN=Csnk1g3 PE=1 SV=2	0	50.496	27	12	19	6	424	48.9	9.11	1.441	1.732	0.832	0.53	-0.53	0.79	0.263333	-0.66	-0.27	0.217583	0.109887	0.278461	0.908812	0.768225	0.838519	0.876067	8.78	6.21	2.56	103.6	71.9	124.5	1.39	9.74	3.83	104.6	102.5	77	67	127.8	121.1	2333.3	2287.8	1717.6	1496.2	2852.7	2702.2
Olfr703	Medium	Q9EPF5	Olfactory receptor 703 OS=Mus musculus OX=10090 GN=Olfr703 PE=4 SV=1	0.036	1.753	2	1	2	1	319	35.5	7.9	1.38	1.714	0.805	0.46	-0.46	0.78	0.26	-0.62	-0.31	0.218869	0.114711	0.197113	0.908812	0.779451	0.844131	0.784953	0.81	87.95	88.89	101.1	73.3	125.6	26.13	26.87	90.27	73.9	107.3	53.2	78.2	52	235.4	152.5	221.6	110	161.5	107.3	486.2
	High	A0A1B0GSH8	Predicted gene 45808 (Fragment) OS=Mus musculus OX=10090 GN=Gm45808 PE=4 SV=1	0	24.182	19	4	5	2	263	28.8	5.68	1.397	1.696	0.824	0.48	-0.48	0.76	0.253333	-0.62	-0.28	0.219544	0.124806	0.276909	0.908812	0.799286	0.854049	0.876067	14.47	15.85	1.38	102.4	73.3	124.3	10.55	3.21	11.85	110.1	94.8	71.5	74.8	134.9	114	230.1	198.2	149.4	156.3	282	238.4
	High	D3Z440	COP9 signalosome complex subunit 7a (Fragment) OS=Mus musculus OX=10090 GN=Cops7a PE=1 SV=8	0.001	7.896	9	2	2	2	226	25	5.68	0.741	0.65	1.14	-0.43	0.43	-0.62	-0.206667	0.525	0.19	0.216188	0.145159	0.447695	0.908812	0.840815	0.874814	0.958608	2.5	16.06	18.57	92.9	125.5	81.5	0.71	1.67	16.88	93.2	92.3	123.8	126.8	72.2	91.8	85.5	84.7	113.6	116.3	66.2	84.2
Tubb3	High	Q9ERD7	Tubulin beta-3 chain OS=Mus musculus OX=10090 GN=Tubb3 PE=1 SV=1	0	242.152	55	19	118	5	450	50.4	4.93	1.346	1.617	0.832	0.43	-0.43	0.69	0.23	-0.56	-0.27	0.215237	0.164814	0.271151	0.908812	0.871009	0.889911	0.871851	17.33	3.62	13.69	101.9	75.7	122.4	4.44	12.03	8.59	104.9	98.5	69.4	82.3	115	129.9	454.4	426.8	300.5	356.3	498	562.4
Lrrc40	High	A0A0R4J0W6	Leucine-rich repeat-containing protein 40 OS=Mus musculus OX=10090 GN=Lrrc40 PE=1 SV=1	0.005	3.492	3	1	1	1	602	68	6.84	0.75	0.694	1.08	-0.42	0.42	-0.53	-0.176667	0.475	0.11	0.215256	0.208298	0.626694	0.908812	0.912882	0.910847	0.980381	87.18	83.73	2.99	92	122.7	85.2	6.14	67.02	3.29	91	83.5	69.5	194.6	82.6	78.8	36.6	33.5	27.9	78.2	33.2	31.7
Pfn1	High	P62962	Profilin-1 OS=Mus musculus OX=10090 GN=Pfn1 PE=1 SV=2	0	35.015	54	7	9	7	140	14.9	8.28	0.71	0.72	0.986	-0.49	0.49	-0.47	-0.156667	0.48	-0.02	0.215809	0.273594	0.920123	0.908812	0.95582	0.932316	0.992535	12.08	23.2	11.05	87.7	123.5	88.9	5.66	5.84	16.12	84	91	128.4	118.2	79	99.4	815.4	883.3	1245.9	1147	767.2	964.6
Tubb5	High	P99024	Tubulin beta-5 chain OS=Mus musculus OX=10090 GN=Tubb5 PE=1 SV=1	0	426.941	74	27	217	6	444	49.6	4.89	1.444	1.438	1.004	0.53	-0.53	0.52	0.173333	-0.525	0.01	0.214891	0.303856	0.897505	0.908812	0.95582	0.932316	0.992535	21.22	12.81	8.36	111.6	77.3	111.1	3.6	16.49	4.36	114.3	108.6	68.6	86.7	107.5	114.4	24990.5	23748.8	15002.1	18963.4	23516.6	25013.9
Ppm1n	High	Q8BGL1	Probable protein phosphatase 1N OS=Mus musculus OX=10090 GN=Ppm1n PE=2 SV=1	0	54.341	31	8	15	8	404	43.2	6.07	1.454	1.388	1.048	0.54	-0.54	0.47	0.156667	-0.505	0.07	0.217827	0.358184	0.76312	0.908812	0.977313	0.943063	0.992535	8.89	5.82	3.07	113.5	78.1	108.4	3.68	4.8	0.75	116.5	110.6	75.5	80.8	108.9	107.8	978.2	928.5	633.7	678.2	914.5	904.8
Got2	High	P05202	Aspartate aminotransferase, mitochondrial OS=Mus musculus OX=10090 GN=Got2 PE=1 SV=1	0	138.01	63	25	49	25	430	47.4	9	1.44	1.355	1.062	0.53	-0.53	0.44	0.146667	-0.485	0.09	0.21909	0.397233	0.624957	0.908812	0.98544	0.947126	0.979106	0.97	17.8	16.82	113.8	79.1	107.1	19.13	20.03	3.23	98.7	129.6	68.1	90.6	104.1	108.9	4152.2	5450.8	2865.6	3811.4	4377.7	4582.6
Adrm1	High	Q9JKV1	Proteasomal ubiquitin receptor ADRM1 OS=Mus musculus OX=10090 GN=Adrm1 PE=1 SV=2	0	10.392	10	3	6	3	407	42	5.07	0.758	0.799	0.948	-0.4	0.4	-0.32	-0.106667	0.36	-0.08	0.216386	0.409148	0.785002	0.908812	0.985534	0.947173	0.992535	9.85	12.64	22.56	88.9	117.3	93.8	8.55	0.83	12.84	94.3	83.5	116.4	117.8	85.5	102.5	99.8	88.4	123.2	124.7	90.5	108.5
Pa2g4	High	P50580	Proliferation-associated protein 2G4 OS=Mus musculus OX=10090 GN=Pa2g4 PE=1 SV=3	0	30.057	21	7	9	7	394	43.7	6.86	1.487	1.145	1.298	0.57	-0.57	0.2	0.0666667	-0.385	0.38	0.215885	0.740993	0.117159	0.908812	0.995559	0.952186	0.654115	14.23	15.98	1.74	122.8	82.6	94.6	6.63	6.9	8.29	117	128.5	86.6	78.5	89.1	100.2	882.5	969.4	653.2	592.4	671.9	755.6
Tpgs1	Medium	Q99MS8	Tubulin polyglutamylase complex subunit 1 OS=Mus musculus OX=10090 GN=Tpgs1 PE=1 SV=1	0.015	2.218	3	1	1	1	303	32.6	8.94	1.377	1.286	1.071	0.46	-0.46	0.36	0.12	-0.41	0.1	0.219224	0.478584	0.676159	0.908812	0.995559	0.952186	0.990251	6.2	17.47	23.73	112.8	81.9	105.3	10.2	4.3	12.29	104.6	120.9	79.3	84.2	114.6	96.3	62.4	72.1	47.3	50.2	68.4	57.4
Thoc5	High	Q5SVF9	THO complex subunit 5 homolog OS=Mus musculus OX=10090 GN=Thoc5 PE=1 SV=1	0.001	5.956	2	1	1	1	635	73	7.59	1.387	1.294	1.072	0.47	-0.47	0.37	0.123333	-0.42	0.1	0.219626	0.464681	0.683366	0.908812	0.995559	0.952186	0.991285	3.43	10.08	13.52	113	81.5	105.5	2.57	0.71	10.29	115	110.9	81	81.8	97.9	113.3	91.1	87.8	64.2	64.8	77.6	89.7
Emc10	Medium	A0A0X1KG67	ER membrane protein complex subunit 10 OS=Mus musculus OX=10090 GN=Emc10 PE=1 SV=1	0.01	2.614	3	1	1	1	268	28.2	6.55	0.746	1.098	0.68	-0.42	0.42	0.13	0.0433333	0.145	-0.56	0.219312	0.843891	0.0432227	0.908812	0.998403	0.953607	0.404434	14.1	18.72	33.02	78.7	105.5	115.8	3.13	10.29	27.75	79.8	76.3	97.2	112.5	94.1	140.1	30.4	29.1	37	42.9	35.9	53.4
Rtca; Rtcd1	High	Q9D7H3	RNA 3'-terminal phosphate cyclase OS=Mus musculus OX=10090 GN=RtcA PE=1 SV=2	0	25.326	22	5	9	5	366	39.2	7.9	1.453	1.041	1.396	0.54	-0.54	0.06	0.02	-0.3	0.48	0.215663	0.970873	0.0380896	0.908812	0.998403	0.953607	0.37358	4.91	2.41	2.5	124.8	85.9	89.4	1.06	5.74	3.44	125.7	123.8	89.4	82.4	91.5	87.2	998.9	984	710.5	655.1	727.5	692.9
C1qbp	High	Q8R5L1	Complement component 1 Q subcomponent-binding protein, mitochondrial OS=Mus musculus OX=10090 GN=C1qbp PE=1 SV=1	0	10.325	12	2	3	2	279	31	4.87	1.393	1.719	0.811	0.48	-0.48	0.78	0.26	-0.63	-0.3	0.22	0.108692	0.212029	0.90894	0.764663	0.836801	0.804012	14.11	39	24.59	101.6	73	125.4	18.17	31.18	5.07	88.5	114.6	57.8	90.5	128.8	119.9	112.1	145.2	73.2	114.6	163.2	151.9
Flna	High	B7FAV1	Filamin, alpha (Fragment) OS=Mus musculus OX=10090 GN=Flna PE=1 SV=1	0	27.461	5	10	10	9	2583	274.5	5.97	0.712	0.699	1.018	-0.49	0.49	-0.52	-0.173333	0.505	0.03	0.220608	0.236194	0.938988	0.90894	0.937375	0.923157	0.992535	2.77	13.51	10.74	88.6	124.4	87	8.35	5.72	18.49	83.2	93.7	119.1	129.2	76	98.9	718.7	809	1028.9	1115.6	656.5	854
Tmem62	High	Q8BXJ9	Transmembrane protein 62 OS=Mus musculus OX=10090 GN=Tmem62 PE=2 SV=1	0	22.452	14	6	7	6	643	72.8	8.78	0.727	0.745	0.976	-0.46	0.46	-0.42	-0.14	0.44	-0.03	0.220146	0.32283	0.836912	0.90894	0.95582	0.93238	0.992535	1.31	3.21	1.91	88.2	121.4	90.4	5.92	4.68	7.73	91.9	84.5	125.3	117.3	95.4	85.5	523.1	481.1	713.1	667.5	542.9	486.6
Rab28	High	Q99KL7	Ras-related protein Rab-28 OS=Mus musculus OX=10090 GN=Rab28 PE=1 SV=1	0	106.705	62	11	38	1	221	24.7	5.67	1.392	1.413	0.985	0.48	-0.48	0.5	0.166667	-0.49	-0.02	0.220791	0.3226	0.973203	0.90894	0.95582	0.93238	0.996849	1.44	5.91	4.47	109.7	78.9	111.4	8.95	7.58	13.19	116.6	102.7	83	74.5	122	101.2	213.3	188	151.8	136.4	223.2	185.2
Heatr6	Medium	Q6P1G0	HEAT repeat-containing protein 6 OS=Mus musculus OX=10090 GN=Heatr6 PE=1 SV=1	0.019	2.063	1	1	1	1	1184	128.8	7.24	0.752	0.805	0.933	-0.41	0.41	-0.31	-0.103333	0.36	-0.1	0.220787	0.436618	0.76401	0.90894	0.994631	0.951785	0.992535	8.77	25.32	34.26	88.2	117.3	94.5	6.23	2.13	25.87	91.6	83.9	114.9	118.4	78.1	113.1	35.5	32.5	44.5	45.9	30.2	43.8
Huwe1	High	Q7TMY8	E3 ubiquitin-protein ligase HUWE1 OS=Mus musculus OX=10090 GN=Huwe1 PE=1 SV=5	0	45.101	4	15	16	15	4377	482.3	5.22	0.688	0.643	1.07	-0.54	0.54	-0.64	-0.213333	0.59	0.1	0.222239	0.149379	0.591322	0.909433	0.847685	0.878559	0.975148	5.74	4.02	1.72	88.5	128.7	82.7	3.4	2.08	1.76	90.7	86.4	126.8	130.6	83.8	81.7	1437.6	1370.2	2010.5	2070.4	1327.7	1295.1
Lman2l	High	P59481	VIP36-like protein OS=Mus musculus OX=10090 GN=Lman2l PE=1 SV=1	0.001	6.576	6	2	2	2	347	39.9	9.41	1.415	1.515	0.935	0.5	-0.5	0.6	0.2	-0.55	-0.1	0.223668	0.23508	0.728735	0.909433	0.936813	0.923123	0.992535	5.08	31.24	26.07	108	76.3	115.6	2.79	7.63	21.77	109.6	105.4	80.2	72	98.5	134.3	236.8	227.6	173.1	155.4	212.7	290.1
Cdh2	High	P15116	Cadherin-2 OS=Mus musculus OX=10090 GN=Cdh2 PE=1 SV=2	0	29.146	14	5	6	5	906	99.7	4.78	0.694	0.715	0.971	-0.53	0.53	-0.48	-0.16	0.505	-0.04	0.221737	0.264679	0.909767	0.909433	0.951072	0.930253	0.992535	7.63	0.9	8.53	86.4	124.5	89	1.22	6.05	6.91	87.1	85.6	119.2	129.9	84.7	93.4	235.7	231.7	322.5	351.4	229.2	252.7
Pcm1	High	Q9R0L6	Pericentriolar material 1 protein OS=Mus musculus OX=10090 GN=Pcm1 PE=1 SV=2	0	21.657	3	7	7	7	2025	228.7	5.01	1.397	1.439	0.971	0.48	-0.48	0.53	0.176667	-0.505	-0.04	0.222308	0.302852	0.830924	0.909433	0.95582	0.932627	0.992535	2.15	12.52	14.68	109.2	78.2	112.5	9.08	7.03	4.89	102.3	116.4	74.3	82.1	116.3	108.6	504	573.1	366.1	404.4	573.1	534.8
Atp5a1	High	Q03265	ATP synthase subunit alpha, mitochondrial OS=Mus musculus OX=10090 GN=Atp5f1a PE=1 SV=1	0	263.89	59	35	137	35	553	59.7	9.19	1.436	1.458	0.985	0.52	-0.52	0.54	0.18	-0.53	-0.02	0.22183	0.284728	0.995248	0.909433	0.95582	0.932627	0.999918	1.27	0.48	0.79	110.7	77	112.3	14.07	15.26	14.81	99.6	121.6	68.8	85.4	100.5	124.1	15038.3	18360.1	10380.3	12891.6	15179.2	18729.4
Crx	High	A0A0A0MQN6	Cone-rod homeobox protein OS=Mus musculus OX=10090 GN=Crx PE=4 SV=1	0	12.094	6	2	5	2	323	34.9	9.42	1.387	1.41	0.984	0.47	-0.47	0.5	0.166667	-0.485	-0.02	0.223258	0.324965	0.96767	0.909433	0.957981	0.933707	0.994816	18.96	22.28	3.29	109.6	79	111.4	1.32	16.64	4.46	108.4	110.4	88.7	70	107.7	114.7	199.1	202.8	163	128.7	197.9	210.8
Rpl22; LOC100047372; LOC100504863; LOC102642602	High	P67984	60S ribosomal protein L22 OS=Mus musculus OX=10090 GN=Rpl22 PE=1 SV=2	0	21.977	32	4	6	4	128	14.8	9.19	1.449	1.318	1.099	0.53	-0.53	0.4	0.133333	-0.465	0.14	0.222173	0.446259	0.54672	0.909433	0.994631	0.952032	0.966946	51.63	65.36	12.78	115.4	79.6	105	19.46	28.34	31.23	98.7	130.2	95.8	63.8	82.4	129.1	839.3	1107.1	815.1	543	700.6	1097.8
Sphkap	Medium	Q6NSW3	A-kinase anchor protein SPHKAP OS=Mus musculus OX=10090 GN=Sphkap PE=1 SV=2	0.022	2.007	0	1	1	1	1687	185	5.06	1.391	1.126	1.235	0.48	-0.48	0.17	0.0566667	-0.325	0.3	0.223268	0.772122	0.219233	0.909433	0.995559	0.952496	0.80586	1.59	9.08	7.48	118.6	85.3	96.1	9.03	7.51	16.1	110.9	126.1	80.6	89.7	85.4	107.3	58.1	66.1	42.2	47	44.8	56.3
Zdhhc5	High	Q8VDZ4	Palmitoyltransferase ZDHHC5 OS=Mus musculus OX=10090 GN=Zdhhc5 PE=1 SV=1	0.005	3.775	1	1	1	1	715	77.5	9.01	0.721	1.077	0.669	-0.47	0.47	0.11	0.0366667	0.18	-0.58	0.222928	0.908076	0.0652505	0.909433	0.998403	0.953918	0.491746	5.54	17.63	12.06	77.3	107.2	115.5	3.41	8.69	8.07	79.1	75.3	113.9	100.7	108.9	122.1	13.5	12.8	19.4	17.1	18.6	20.8
Cox5a	High	P12787	Cytochrome c oxidase subunit 5A, mitochondrial OS=Mus musculus OX=10090 GN=Cox5a PE=1 SV=2	0	35.797	63	8	18	8	146	16.1	6.54	1.434	1.54	0.931	0.52	-0.52	0.62	0.206667	-0.57	-0.1	0.224315	0.215478	0.717781	0.910003	0.920171	0.915087	0.992535	8.09	0.22	7.87	108.2	75.5	116.3	7.21	14.87	14.67	102.4	113.4	67.7	83.6	104.4	128.5	2024.5	2241.9	1337.2	1651.5	2062.4	2539.7
Pls1	High	Q3V0K9	Plastin-1 OS=Mus musculus OX=10090 GN=Pls1 PE=1 SV=1	0	8.25	7	3	3	2	630	70.4	5.38	0.725	0.807	0.898	-0.46	0.46	-0.31	-0.103333	0.385	-0.16	0.224771	0.43662	0.635088	0.910003	0.994631	0.952317	0.983562	19.44	10.54	30.12	85.9	118.5	95.6	24.74	6.5	3.54	71.6	102	112.6	123.5	97.6	92.8	13	18.5	20.4	22.4	17.7	16.8
Rps27; Gm9846; Rps27rt	High	Q6ZWU9	40S ribosomal protein S27 OS=Mus musculus OX=10090 GN=Rps27 PE=1 SV=3	0	9.743	24	3	7	2	84	9.5	9.45	1.415	1.214	1.165	0.5	-0.5	0.28	0.0933333	-0.39	0.22	0.224193	0.610975	0.393995	0.910003	0.995559	0.952781	0.932123	38.27	58.68	19.44	117	82.7	100.4	13.97	21.91	31.95	104.4	127.3	95.3	69.7	78.6	124.5	572.7	698.3	522.7	382.4	431.2	683
	Medium	A0A0J9YU40	Protein ABHD11 OS=Mus musculus OX=10090 GN=Abhd11 PE=1 SV=1	0.01	2.631	5	1	1	1	158	17	10.1	1.392	1.126	1.236	0.48	-0.48	0.17	0.0566667	-0.325	0.31	0.224782	0.785339	0.246413	0.910003	0.998403	0.954203	0.840414	43.06	36.82	6.03	118.7	85.3	96.1	23.99	16.22	18.38	139.4	99	75.2	94.7	108.3	83.4	51.6	36.7	27.9	35.1	40.1	30.9
Clic4	High	Q9QYB1	Chloride intracellular channel protein 4 OS=Mus musculus OX=10090 GN=Clic4 PE=1 SV=3	0.001	7.888	12	2	2	2	253	28.7	5.59	1.422	1.539	0.924	0.51	-0.51	0.62	0.206667	-0.565	-0.11	0.227855	0.216043	0.661717	0.91282	0.920171	0.916495	0.986261	18.02	13.08	4.91	107.7	75.7	116.6	12.79	4.32	8.13	98.1	117.6	77.9	73.3	109.8	123.2	275.6	330.4	218.8	205.8	308.4	346
Akr1b3	High	P45376	Aldo-keto reductase family 1 member B1 OS=Mus musculus OX=10090 GN=Akr1b1 PE=1 SV=3	0	28.735	26	7	10	7	316	35.7	7.18	0.751	0.725	1.037	-0.41	0.41	-0.46	-0.153333	0.435	0.05	0.226869	0.282825	0.839142	0.91282	0.95582	0.93432	0.992535	5.34	13.22	18.59	91	121.2	87.8	8.41	3.32	9.26	96.5	85.7	123.9	118.2	82.1	93.6	476.7	423.2	612.2	584.1	405.8	462.6
Ypel1	High	Q9ESC7	Protein yippee-like 1 OS=Mus musculus OX=10090 GN=Ypel1 PE=2 SV=1	0.001	4.352	15	2	2	2	118	13.5	8.27	0.752	0.734	1.024	-0.41	0.41	-0.45	-0.15	0.43	0.03	0.227858	0.280054	0.87933	0.91282	0.95582	0.93432	0.992535	13.72	3.12	10.59	90.7	120.7	88.6	18.93	5.97	8.93	103.4	79	125.4	115.3	94.1	82.9	101	77.2	122.6	112.6	91.9	81
Pitpnm1	High	O35954	Membrane-associated phosphatidylinositol transfer protein 1 OS=Mus musculus OX=10090 GN=Pitpnm1 PE=1 SV=1	0	49.5	14	12	13	12	1243	134.9	6.06	0.73	0.749	0.974	-0.45	0.45	-0.42	-0.14	0.435	-0.04	0.226669	0.331638	0.822264	0.91282	0.968621	0.940721	0.992535	33.75	12.95	20.6	88.3	121	90.7	11.11	20.64	8.44	95	81.2	103.9	139.3	84.9	95.7	538.5	460	588.5	789.6	481.2	542.3
Hsd17b10	High	O08756	3-hydroxyacyl-CoA dehydrogenase type-2 OS=Mus musculus OX=10090 GN=Hsd17b10 PE=1 SV=4	0	7.93	14	2	2	2	261	27.4	8.41	1.38	1.377	1.002	0.46	-0.46	0.46	0.153333	-0.46	0	0.227499	0.370079	0.945156	0.91282	0.977313	0.945067	0.992535	19.21	0.99	18.22	110.2	79.9	110	3.2	21.31	20.39	106.9	111.9	68.1	92.3	94.5	126.3	246.9	258.3	157.3	213.1	218.1	291.6
Camk2d	High	Q6PHZ2	Calcium/calmodulin-dependent protein kinase type II subunit delta OS=Mus musculus OX=10090 GN=Camk2d PE=1 SV=1	0	124.895	46	19	58	1	499	56.3	7.25	1.39	1.398	0.995	0.48	-0.48	0.48	0.16	-0.48	-0.01	0.22792	0.345774	0.956156	0.91282	0.977313	0.945067	0.992903	44.97	27.72	16.78	110.1	79.2	110.7	47.03	6.62	32.33	150.7	75.5	80.4	73.2	135.3	85	157.7	79	84.1	76.6	141.7	88.9
Pcp4	High	P63054	Calmodulin regulator protein PCP4 OS=Mus musculus OX=10090 GN=Pcp4 PE=3 SV=2	0	11.546	50	4	6	4	62	6.8	6.71	0.74	0.969	0.764	-0.43	0.43	-0.05	-0.0166667	0.24	-0.39	0.227694	0.855562	0.120705	0.91282	0.998403	0.955611	0.669025	40.93	6.54	34.19	82	110.7	107.3	14.83	23.46	17.35	90.2	73.1	92.8	129.7	94	120.3	427.2	346.1	439.3	614.1	444.9	569.4
	High	F2Z490	Diacylglycerol kinase (ATP) OS=Mus musculus OX=10090 GN=Dgke PE=1 SV=1	0	22.387	14	5	7	5	406	46	8.59	1.414	1.887	0.749	0.5	-0.5	0.92	0.306667	-0.71	-0.42	0.23399	0.0627005	0.109017	0.915023	0.587452	0.751237	0.631467	13.01	19.56	6.52	98.6	69.8	131.6	7.72	4.66	13.89	93.1	103.9	71.9	67.3	118.9	144.8	285.6	318.5	220.5	206.4	364.7	444.1
Ndufs7	High	Q9DC70	NADH dehydrogenase [ubiquinone] iron-sulfur protein 7, mitochondrial OS=Mus musculus OX=10090 GN=Ndufs7 PE=1 SV=1	0.001	5.855	8	2	2	2	224	24.7	9.92	1.403	1.867	0.752	0.49	-0.49	0.9	0.3	-0.695	-0.41	0.241647	0.0674764	0.103796	0.915023	0.602452	0.758738	0.612172	9.81	6.56	3.25	98.6	70.3	131.1	9.6	0.26	6.51	92	105.4	70	70.3	125.1	137.2	326.7	374.3	248.8	249.7	444.3	487.1
Pla2g7	High	Q60963	Platelet-activating factor acetylhydrolase OS=Mus musculus OX=10090 GN=Pla2g7 PE=1 SV=2	0	34.689	19	7	10	7	440	49.2	7.12	1.433	1.865	0.769	0.52	-0.52	0.9	0.3	-0.71	-0.38	0.235804	0.0678347	0.102604	0.915023	0.603034	0.759029	0.610115	6	1.99	7.99	100	69.8	130.2	3.22	2.5	4.4	97.8	102.3	71	68.5	134.2	126.1	715.1	748.4	519.4	501.4	982	922.7
Pxk	Medium	Q8BX57	PX domain-containing protein kinase-like protein OS=Mus musculus OX=10090 GN=Pxk PE=1 SV=2	0.015	2.188	2	1	1	1	582	65.2	9.38	0.74	0.58	1.275	-0.43	0.43	-0.78	-0.26	0.605	0.35	0.231245	0.0793804	0.111029	0.915023	0.655115	0.785069	0.63264	2.23	6.57	8.8	95.7	129.3	75	2.59	4.72	10.96	97.4	93.9	133.5	124.9	81	69.4	199.1	191.9	273	255.4	165.6	141.8
Uroc1	Medium	Q3UEL5	Imidazolonepropionate hydrolase OS=Mus musculus OX=10090 GN=Uroc1 PE=1 SV=1	0.014	2.246	3	1	1	1	710	78.4	7.27	1.385	1.733	0.8	0.47	-0.47	0.79	0.263333	-0.63	-0.32	0.23777	0.104298	0.221557	0.915023	0.741927	0.828475	0.807447	16.79	4.73	21.56	100.9	72.9	126.2	20.51	4.67	0.16	116.4	86.9	75	70.2	125.9	125.6	127.8	95.4	82.4	77.1	138.3	138
Csnk2b	High	P67871	Casein kinase II subunit beta OS=Mus musculus OX=10090 GN=Csnk2b PE=1 SV=1	0	40.694	38	6	9	6	215	24.9	5.55	1.374	1.707	0.805	0.46	-0.46	0.77	0.256667	-0.615	-0.31	0.236628	0.120006	0.182753	0.915023	0.786987	0.851005	0.765268	11.73	19.4	7.63	101	73.5	125.5	7.46	3.71	14.69	106.2	95.5	71.4	75.3	138.9	112.8	622.4	560.1	418.6	441.2	814.3	661.1
Acvr1b	High	Q61271	Activin receptor type-1B OS=Mus musculus OX=10090 GN=Acvr1b PE=1 SV=1	0.003	4.096	3	2	2	2	505	56.7	7.17	0.75	0.647	1.16	-0.41	0.41	-0.63	-0.21	0.52	0.21	0.243409	0.13739	0.370302	0.915023	0.818646	0.866834	0.920165	7.29	7.25	0.05	93.9	125.2	80.9	2.06	4.89	2.02	95.3	92.5	120.9	129.5	82.1	79.8	107.4	104.3	136.3	146	92.5	89.9
Pfdn5	High	Q9WU28	Prefoldin subunit 5 OS=Mus musculus OX=10090 GN=Pfdn5 PE=1 SV=1	0	12.685	33	5	5	5	154	17.3	6.33	0.711	0.653	1.09	-0.49	0.49	-0.62	-0.206667	0.555	0.12	0.237835	0.162991	0.571472	0.915023	0.869445	0.892234	0.97291	3.2	2.48	5.68	90.3	126.9	82.8	5.09	8.13	10.49	86.9	93.4	119.6	134.2	76.8	89.1	216.8	233	298.4	334.8	191.5	222.2
Stub1	High	Q9WUD1	E3 ubiquitin-protein ligase CHIP OS=Mus musculus OX=10090 GN=Stub1 PE=1 SV=1	0	32.32	33	8	12	8	304	34.9	6.01	0.735	0.661	1.113	-0.44	0.44	-0.6	-0.2	0.52	0.15	0.234136	0.174896	0.562201	0.915023	0.875938	0.895481	0.97291	23.13	17.75	5.34	92.1	125.2	82.7	3.29	18.58	1.8	93.9	89.6	109.3	142.4	81.4	83.5	610.9	583.1	711.1	926.3	529.5	543.1
Htt	High	G3X9H5	Huntingtin OS=Mus musculus OX=10090 GN=Htt PE=1 SV=1	0.001	6.587	1	3	3	3	3120	344.6	6.28	0.754	0.686	1.1	-0.41	0.41	-0.54	-0.18	0.475	0.14	0.241039	0.190497	0.576489	0.915023	0.905822	0.910423	0.97291	27.19	27.5	0.31	92.8	123	84.3	8.6	17.09	8.89	98.2	86.9	108.4	138.3	89.4	78.8	105.3	93.2	116.3	148.3	95.9	84.6
Cox5b	High	P19536	Cytochrome c oxidase subunit 5B, mitochondrial OS=Mus musculus OX=10090 GN=Cox5b PE=1 SV=1	0	46.667	37	7	18	7	128	13.8	8.38	1.419	1.519	0.934	0.51	-0.51	0.6	0.2	-0.555	-0.1	0.237328	0.231504	0.736181	0.915023	0.936813	0.925918	0.992535	10.61	1.31	11.93	108.1	76.2	115.7	3.11	13.19	14.43	105.4	110.2	69.1	83.4	104.1	127.8	2821.6	2948.7	1850.6	2231.4	2786.4	3419.7
Sdhb	High	Q9CQA3	Succinate dehydrogenase [ubiquinone] iron-sulfur subunit, mitochondrial OS=Mus musculus OX=10090 GN=Sdhb PE=1 SV=1	0	39.774	29	11	15	11	282	31.8	8.68	1.419	1.503	0.944	0.5	-0.5	0.59	0.196667	-0.545	-0.08	0.242299	0.244646	0.793279	0.915023	0.941475	0.928249	0.992535	3.96	1.13	5.09	108.5	76.5	115	9.43	13.18	14.25	101.1	115.6	69.4	83.7	103.5	126.7	968	1106.3	664.4	800.9	990.8	1212.8
Tufm	High	Q8BFR5	Elongation factor Tu, mitochondrial OS=Mus musculus OX=10090 GN=Tufm PE=1 SV=1	0	45.545	27	10	12	10	452	49.5	7.56	1.431	1.502	0.953	0.52	-0.52	0.59	0.196667	-0.555	-0.07	0.235049	0.245348	0.834049	0.915023	0.943528	0.929276	0.992535	6.55	3.86	2.68	109.1	76.3	114.6	10.67	16.86	13.21	100.7	117.2	67.4	85.6	103.8	125.3	1043	1213.2	697.4	886.2	1075.1	1296.7
Gnai3	High	Q9DC51	Guanine nucleotide-binding protein G(i) subunit alpha-3 OS=Mus musculus OX=10090 GN=Gnai3 PE=1 SV=3	0	80.846	36	15	91	5	354	40.5	5.69	0.746	0.725	1.028	-0.42	0.42	-0.46	-0.153333	0.44	0.04	0.235306	0.284511	0.873656	0.915023	0.95582	0.935422	0.992535	0.25	8.74	9	90.5	121.4	88.1	3.59	3.35	4.98	92.8	88.2	124.3	118.5	85	91.2	421	400.1	563.5	537.4	385.4	413.6
Cops3	High	O88543	COP9 signalosome complex subunit 3 OS=Mus musculus OX=10090 GN=Cops3 PE=1 SV=3	0	12.205	9	3	4	3	423	47.8	6.65	0.759	0.72	1.054	-0.4	0.4	-0.47	-0.156667	0.435	0.08	0.231748	0.275095	0.705985	0.915023	0.95582	0.935422	0.992485	7.76	23.32	15.49	91.9	121	87.2	2.03	9.42	12.69	93	90.4	129	112.9	79.5	95.2	168.2	163.4	233.4	204.2	143.8	172.1
Ppp1r7	High	Q3UM45	Protein phosphatase 1 regulatory subunit 7 OS=Mus musculus OX=10090 GN=Ppp1r7 PE=1 SV=2	0	33.442	25	7	10	7	361	41.3	4.92	0.739	0.742	0.995	-0.44	0.44	-0.43	-0.143333	0.435	-0.01	0.233272	0.317346	0.944588	0.915023	0.95582	0.935422	0.992535	10.19	1.29	11.49	89.3	120.9	89.8	5.21	4.51	5.74	92.6	86	117.1	124.8	86.1	93.4	555.8	516.3	702.5	748.8	516.9	560.7
Mab21l1	High	O70299	Putative nucleotidyltransferase MAB21L1 OS=Mus musculus OX=10090 GN=Mab21l1 PE=2 SV=1	0	4.979	4	2	2	2	359	40.9	8.66	0.762	0.73	1.043	-0.39	0.39	-0.45	-0.15	0.42	0.06	0.231714	0.293334	0.740162	0.915023	0.95582	0.935422	0.992535	1.57	2.32	3.88	91.7	120.4	87.9	4.09	2.6	0.38	89.1	94.4	118.2	122.6	87.6	88.1	167.3	177.2	221.9	230.2	164.6	165.5
	High	D3Z041	Long-chain-fatty-acid--CoA ligase 1 OS=Mus musculus OX=10090 GN=Acsl1 PE=1 SV=1	0	15.53	10	6	7	6	699	78	7.47	1.377	1.429	0.964	0.46	-0.46	0.51	0.17	-0.485	-0.05	0.243999	0.313219	0.79568	0.915023	0.95582	0.935422	0.992535	15.73	7.34	8.37	108.6	78.8	112.6	13.9	1.03	5.96	98.2	119.6	79.2	78.1	107.7	117.2	475.5	579.1	383.7	378.2	521.8	567.7
Cc2d1b	High	Q8BRN9	Coiled-coil and C2 domain-containing protein 1B OS=Mus musculus OX=10090 GN=Cc2d1b PE=1 SV=1	0.001	6.832	2	2	2	2	848	93	5.41	1.379	1.425	0.968	0.46	-0.46	0.51	0.17	-0.485	-0.05	0.23679	0.304967	0.873852	0.915023	0.95582	0.935422	0.992535	38.95	13.59	53.16	108.8	78.9	112.4	28.49	7.84	20.64	131.8	87.6	73.7	82.4	95.9	128.6	119.3	79.3	66.7	74.5	86.7	116.4
Acad9	High	Q8JZN5	Complex I assembly factor ACAD9, mitochondrial OS=Mus musculus OX=10090 GN=Acad9 PE=1 SV=2	0	13.562	10	5	5	5	625	68.7	7.46	1.397	1.434	0.974	0.48	-0.48	0.52	0.173333	-0.5	-0.04	0.233167	0.3079	0.909624	0.915023	0.95582	0.935422	0.992535	14.45	1.8	12.63	109.4	78.3	112.3	3.98	17.65	15.95	105.9	112	68.8	88.4	99.8	125.2	263.1	278.3	170.8	219.5	247.9	311
Mars	High	E9QB02	Methionine--tRNA ligase, cytoplasmic OS=Mus musculus OX=10090 GN=Mars1 PE=1 SV=1	0	14.778	6	5	5	5	910	102.3	6.92	1.398	1.443	0.969	0.48	-0.48	0.53	0.176667	-0.505	-0.05	0.240742	0.298658	0.879669	0.915023	0.95582	0.935422	0.992535	9.09	12.13	3.03	109.2	78.1	112.7	5.17	13.79	2.28	113.1	105.1	86	70.7	114.4	110.7	351	326.2	267	219.5	355	343.8
	High	G3UX26	Outer mitochondrial membrane protein porin 2 OS=Mus musculus OX=10090 GN=Vdac2 PE=1 SV=1	0	108.443	61	15	33	15	283	30.4	7.58	1.423	1.425	0.998	0.51	-0.51	0.51	0.17	-0.51	0	0.234147	0.316586	0.929698	0.915023	0.95582	0.935422	0.992535	3.86	1.33	5.2	110.9	78	111.1	9.26	12.92	14.18	103.5	118	70.9	85.1	100.1	122.4	2869	3271	1964.5	2359.6	2775.2	3394
	High	A0A1L1STE6	Isocitrate dehydrogenase [NAD] subunit, mitochondrial OS=Mus musculus OX=10090 GN=Idh3a PE=1 SV=1	0	73.328	42	16	29	16	384	41.5	6.93	1.42	1.44	0.986	0.51	-0.51	0.53	0.176667	-0.52	-0.02	0.236715	0.301529	0.992632	0.915023	0.95582	0.935422	0.999784	6.41	5.19	1.22	110.4	77.7	111.9	7.92	14	9.08	104.1	116.4	70.2	85.6	104.7	119	2493.1	2789	1681.3	2050.7	2507.8	2851.9
	High	F6ZQL0	Protein LYRIC (Fragment) OS=Mus musculus OX=10090 GN=Mtdh PE=1 SV=1	0.005	3.82	5	1	1	1	220	24.4	9.31	1.403	1.474	0.952	0.49	-0.49	0.56	0.186667	-0.525	-0.07	0.229862	0.278323	0.858893	0.915023	0.95582	0.935422	0.992535	19.49	15.75	35.49	108.6	77.4	114	13.8	4.69	19.56	119.1	97.9	74.5	79.6	98.7	130.4	35.2	28.9	22	23.5	29.1	38.5
	High	F8WHP8	ATP synthase membrane subunit f OS=Mus musculus OX=10090 GN=Atp5j2 PE=1 SV=1	0.001	6.345	16	1	3	1	76	9	9.88	1.401	1.369	1.023	0.49	-0.49	0.45	0.15	-0.47	0.03	0.237716	0.379911	0.868865	0.915023	0.977313	0.946168	0.992535	10.38	9.46	19.88	111.5	79.6	108.9	6.93	2.96	11.94	116.9	106	77.8	81.1	99.9	118.3	292.4	265.1	194.5	202.8	249.9	296
Abcb7	High	Q61102	Iron-sulfur clusters transporter ABCB7, mitochondrial OS=Mus musculus OX=10090 GN=Abcb7 PE=1 SV=3	0	4.875	1	1	1	1	752	82.5	9.32	1.396	1.391	1.003	0.48	-0.48	0.48	0.16	-0.48	0	0.2435	0.349942	0.932548	0.915023	0.977313	0.946168	0.992535	13.12	3.63	9.49	110.6	79.2	110.2	1.81	10.67	7.23	111.9	109	73.4	85.3	104.6	115.8	175	170.6	114.8	133.5	163.6	181.3
Cyb5r1	High	Q9DB73	NADH-cytochrome b5 reductase 1 OS=Mus musculus OX=10090 GN=Cyb5r1 PE=1 SV=1	0	25.379	20	6	9	6	305	34.1	8.87	1.372	1.363	1.007	0.46	-0.46	0.45	0.15	-0.455	0.01	0.24332	0.387576	0.997748	0.915023	0.981101	0.948062	0.999918	20.55	1.23	19.31	110.2	80.3	109.5	13.91	5.59	4.42	99.6	121.4	83.4	77	112.7	105.9	540.1	657.9	452	417.7	611	574
Lta4h	High	P24527	Leukotriene A-4 hydrolase OS=Mus musculus OX=10090 GN=Lta4h PE=1 SV=4	0	14.794	9	5	5	5	611	69	6.42	0.747	0.778	0.96	-0.42	0.42	-0.36	-0.12	0.39	-0.06	0.235188	0.393096	0.828811	0.915023	0.983885	0.949454	0.992535	11.5	12.44	24.01	88.8	118.8	92.5	9.42	1.52	13.33	94.7	82.9	117.3	119.8	83.9	101.4	445.4	389.7	551.4	563.4	394.7	476.9
Srp9	High	P49962	Signal recognition particle 9 kDa protein OS=Mus musculus OX=10090 GN=Srp9 PE=1 SV=2	0.007	3.068	9	1	1	1	86	10.2	7.99	0.725	0.791	0.916	-0.46	0.46	-0.34	-0.113333	0.4	-0.13	0.234295	0.398979	0.717308	0.915023	0.98544	0.950232	0.992535	51.37	17.71	32.99	86.4	119.2	94.4	36.55	10.65	6.18	65.6	111.3	127.1	109.3	89.3	97.4	8.4	14.2	16.3	14	11.4	12.5
Creld2	High	Q9CYA0	Protein disulfide isomerase Creld2 OS=Mus musculus OX=10090 GN=Creld2 PE=1 SV=1	0.001	4.67	6	2	2	2	350	38.2	4.58	1.403	1.356	1.035	0.49	-0.49	0.44	0.146667	-0.465	0.05	0.229474	0.408125	0.796553	0.915023	0.985534	0.950278	0.992535	8.07	7.87	15.96	112	79.8	108.2	13.91	6.25	1.25	123.3	101.2	83.3	76.2	107.1	109	37.7	30.9	25.4	23.3	32.7	33.3
Gap43	High	P06837	Neuromodulin OS=Mus musculus OX=10090 GN=Gap43 PE=1 SV=1	0	75.328	61	9	23	9	227	23.6	4.73	0.705	0.797	0.885	-0.5	0.5	-0.33	-0.11	0.415	-0.18	0.241078	0.434123	0.491327	0.915023	0.993996	0.95451	0.964378	17.65	9.35	8.27	84.5	119.9	95.5	5.64	11.13	2.24	87.9	81.1	110.6	129.5	93.9	96.9	1686.6	1557.3	2124.1	2487.1	1802.8	1860.9
	High	E9Q123	C-terminal-binding protein 2 OS=Mus musculus OX=10090 GN=Ctbp2 PE=4 SV=1	0	9.131	16	3	3	3	188	20.6	8.31	0.736	0.801	0.919	-0.44	0.44	-0.32	-0.106667	0.38	-0.12	0.229113	0.427223	0.674921	0.915023	0.993996	0.95451	0.990251	6.58	8.44	15.03	87	118.3	94.7	9.68	3.42	4.62	93.1	81.2	121	115.3	91.6	97.8	81.1	70.7	105.4	100.4	79.8	85.2
Cpne5	High	Q8JZW4	Copine-5 OS=Mus musculus OX=10090 GN=Cpne5 PE=1 SV=1	0	11.863	7	3	4	1	593	65.6	5.77	0.754	0.807	0.934	-0.41	0.41	-0.31	-0.103333	0.36	-0.1	0.243549	0.432074	0.74548	0.915023	0.993996	0.95451	0.992535	29.8	19.71	9.95	88.3	117.2	94.5	2.95	25.02	6.53	89.6	85.9	97.3	139.2	89.7	98.3	109.1	104.7	118.6	169.6	109.2	119.8
Ckb	High	Q04447	Creatine kinase B-type OS=Mus musculus OX=10090 GN=Ckb PE=1 SV=1	0	219.731	71	21	99	21	381	42.7	5.67	0.699	0.803	0.871	-0.52	0.52	-0.32	-0.106667	0.42	-0.2	0.229933	0.447177	0.430371	0.915023	0.994631	0.954827	0.945198	7.91	12.26	20.21	83.8	119.9	96.2	7.26	0.27	11.92	88.1	79.5	119.5	120	88.3	104.6	7903.6	7131.2	10716.4	10756.8	7919.6	9377
	Medium	A0A498WGD8	Thioredoxin-like protein 1 OS=Mus musculus OX=10090 GN=Txnl1 PE=1 SV=1	0.017	2.131	6	1	1	1	292	32.7	5.07	0.733	0.884	0.829	-0.45	0.45	-0.18	-0.06	0.315	-0.27	0.243408	0.620043	0.412085	0.915023	0.995559	0.955291	0.936398	28.24	26.1	2.1	84	114.6	101.3	1.05	27.47	3.05	84	82.8	138.5	93.5	102.8	98.4	20	19.7	32.9	22.2	24.4	23.4
Cartpt	High	P56388	Cocaine- and amphetamine-regulated transcript protein OS=Mus musculus OX=10090 GN=Cartpt PE=1 SV=2	0.001	6.205	12	1	1	1	129	14.3	8.87	0.728	0.928	0.784	-0.46	0.46	-0.11	-0.0366667	0.285	-0.35	0.234204	0.729264	0.260818	0.915023	0.995559	0.955291	0.857215	27.66	67.36	38.14	82.2	113	104.8	17.83	8.3	51.44	70.4	90.7	116.5	103.6	69.6	149.2	11.7	15.1	19.4	17.2	11.6	24.8
Wdr6	Low	Q99ME2	WD repeat-containing protein 6 OS=Mus musculus OX=10090 GN=Wdr6 PE=1 SV=1	0.077	1.23	1	1	1	1	1125	121.8	6.98	0.754	0.931	0.809	-0.41	0.41	-0.1	-0.0333333	0.255	-0.31	0.234804	0.750775	0.27769	0.915023	0.995559	0.955291	0.876067	11.24	5.42	16.68	84.2	111.7	104	14.13	3.46	1.7	92.9	76.1	114.3	108.9	102.6	105.1	36.6	29.9	45	42.9	40.4	41.4
	Medium	A0A1L1SS47	CCR4-NOT transcription complex subunit 10 OS=Mus musculus OX=10090 GN=Cnot10 PE=1 SV=1	0.01	2.561	2	1	1	1	405	45	7.9	1.423	0.87	1.635	0.51	-0.51	-0.2	-0.0666667	-0.155	0.71	0.238611	0.585787	0.018231	0.915023	0.995559	0.955291	0.237723	47.66	78.57	28.59	129.6	91.1	79.3	25.31	19.02	50.37	151	105.2	77.4	101.4	111.9	53.1	20.3	14.1	10.4	13.6	15	7.1
U2af2	High	P26369	Splicing factor U2AF 65 kDa subunit OS=Mus musculus OX=10090 GN=U2af2 PE=1 SV=3	0.001	6.691	4	1	1	1	475	53.5	9.09	1.375	1.189	1.157	0.46	-0.46	0.25	0.0833333	-0.355	0.21	0.237527	0.643634	0.380986	0.915023	0.995559	0.955291	0.923105	18.82	32.87	13.86	115.7	84.2	100.1	14.53	3.32	27.43	103.5	127.2	85.5	81.5	81.5	120.8	84.7	104.1	69.9	66.7	66.7	98.8
Rps4x	High	P62702	40S ribosomal protein S4, X isoform OS=Mus musculus OX=10090 GN=Rps4x PE=1 SV=2	0	74.43	47	12	23	12	263	29.6	10.15	1.414	1.164	1.215	0.5	-0.5	0.22	0.0733333	-0.36	0.28	0.242381	0.703949	0.175584	0.915023	0.995559	0.955291	0.74527	47.5	63.43	14.94	118.6	83.8	97.6	15.51	28.59	29.37	104.6	130.3	101.3	67.3	77.8	118.6	2824.3	3520.3	2737.1	1816.4	2102.3	3204.3
Dennd4b	High	Q3U1Y4	DENN domain-containing protein 4B OS=Mus musculus OX=10090 GN=Dennd4b PE=1 SV=2	0	11.123	2	2	2	2	1499	164.6	7.71	1.421	1.172	1.212	0.51	-0.51	0.23	0.0766667	-0.37	0.28	0.233189	0.707288	0.30441	0.915023	0.995559	0.955291	0.900242	15.33	6.93	8.38	118.6	83.5	97.9	5.91	8.68	2.08	123.6	113.7	78.5	88.7	96.3	99.2	26.5	24.3	16.8	19	20.6	21.2
Uck1	High	P52623	Uridine-cytidine kinase 1 OS=Mus musculus OX=10090 GN=Uck1 PE=1 SV=2	0.001	4.503	6	1	1	1	277	31	7.88	1.355	1.228	1.104	0.44	-0.44	0.3	0.1	-0.37	0.14	0.230277	0.572338	0.563552	0.915023	0.995559	0.955291	0.97291	14.57	22.27	7.65	113.5	83.7	102.8	1.06	14.88	6.23	112.4	114.1	75.2	92.9	107.2	98.2	71.4	72.5	47.8	59	68.1	62.4
Rpl4	High	Q9D8E6	60S ribosomal protein L4 OS=Mus musculus OX=10090 GN=Rpl4 PE=1 SV=3	0	115.12	57	25	42	25	419	47.1	11	1.415	1.221	1.158	0.5	-0.5	0.29	0.0966667	-0.395	0.21	0.241725	0.597988	0.294594	0.915023	0.995559	0.955291	0.894412	48.17	64.82	15.58	116.7	82.5	100.8	16.72	28.01	31.11	102	129.3	99.2	66.4	79.2	123.9	3844.3	4875	3739.8	2503.5	2988	4673.5
Arhgap24	High	D3Z5T4	Rho GTPase-activating protein 24 OS=Mus musculus OX=10090 GN=Arhgap24 PE=1 SV=1	0.001	6.305	3	2	2	2	657	73.5	8.16	1.404	1.236	1.136	0.49	-0.49	0.31	0.103333	-0.4	0.18	0.233684	0.572592	0.411461	0.915023	0.995559	0.955291	0.936398	6.08	7.23	13.33	115.7	82.4	101.9	5.14	0.66	7.55	111.5	119.9	82.7	82	107.4	96.5	264.7	284.6	196.3	194.5	254.8	229
Rpl10	High	I7HLV2	60S ribosomal protein L10 (Fragment) OS=Mus musculus OX=10090 GN=Rpl10 PE=1 SV=1	0	34.687	27	6	11	6	201	23.1	10.01	1.418	1.242	1.141	0.5	-0.5	0.31	0.103333	-0.405	0.19	0.240289	0.562439	0.37842	0.915023	0.995559	0.955291	0.922487	48.1	64.3	15.17	116.2	82	101.8	12.52	32	26.67	104.8	125.1	101.7	64.2	82.9	121.4	1002.4	1197.1	972.8	613.8	793	1161.7
Slc39a12	High	Q5FWH7	Zinc transporter ZIP12 OS=Mus musculus OX=10090 GN=Slc39a12 PE=1 SV=1	0	33.93	12	7	10	7	689	76.2	5.77	1.43	1.228	1.164	0.52	-0.52	0.3	0.1	-0.41	0.22	0.242797	0.585851	0.303931	0.915023	0.995559	0.955291	0.900242	3.48	9.9	6.41	117.3	82	100.7	6.47	3.16	12.56	111.8	122.5	80.1	83.7	92	109.9	1194.1	1308.6	854.8	893.8	982.2	1173.6
Sirt2	High	Q8VDQ8	NAD-dependent protein deacetylase sirtuin-2 OS=Mus musculus OX=10090 GN=Sirt2 PE=1 SV=2	0	74.497	47	15	22	15	389	43.2	5.35	1.414	1.253	1.129	0.5	-0.5	0.32	0.106667	-0.41	0.18	0.242206	0.545263	0.377342	0.915023	0.995559	0.955291	0.921497	7.76	2.21	5.54	115.7	81.8	102.5	3.02	4.37	2.26	113.2	118.2	84.4	79.3	104.1	100.8	2579.4	2692.1	1921.7	1806.5	2371.5	2296.7
Rpl36	High	Q6ZWZ4	60S ribosomal protein L36 OS=Mus musculus OX=10090 GN=Rpl36 PE=1 SV=1	0	14.836	20	2	8	2	105	12.2	11.59	1.413	1.275	1.108	0.5	-0.5	0.35	0.116667	-0.425	0.15	0.2421	0.509529	0.553194	0.915023	0.995559	0.955291	0.967751	40.49	59.24	17.8	114.9	81.3	103.7	13.25	24.61	29.78	103.2	124.5	95.7	67.3	82.6	126.7	616.3	743.7	571.3	401.9	493.4	756.6
Rps9	High	Q6ZWN5	40S ribosomal protein S9 OS=Mus musculus OX=10090 GN=Rps9 PE=1 SV=3	0	24.991	42	11	19	11	194	22.6	10.65	1.425	1.279	1.114	0.51	-0.51	0.35	0.116667	-0.43	0.16	0.232382	0.504094	0.425192	0.915023	0.995559	0.955291	0.94118	44.19	58.52	13.56	115.4	81	103.6	14.9	26.29	27.52	102.4	126.6	96.4	66.2	83.9	124.4	1762	2177	1659.1	1139	1443.3	2140.6
Rpl35a-ps4; Rpl35a; Rpl35a-ps2; Gm10243; Rpl35a-ps5; LOC100862595; Gm14279; LOC100048620	High	O55142	60S ribosomal protein L35a OS=Mus musculus OX=10090 GN=Rpl35a PE=1 SV=2	0	23.084	45	7	12	7	110	12.5	10.89	1.395	1.313	1.062	0.48	-0.48	0.39	0.13	-0.435	0.09	0.237104	0.452949	0.643957	0.915023	0.995559	0.955291	0.98501	36.98	48.58	11.15	112.9	80.9	106.2	7.51	27.07	18.04	106.1	118	97.4	66.1	92.7	119.8	1108.4	1232.6	1016.8	690.1	967.8	1250.8
Gm13826; Rpl37rt; Rpl37	High	Q9D823	60S ribosomal protein L37 OS=Mus musculus OX=10090 GN=Rpl37 PE=1 SV=3	0.001	5.641	28	4	5	4	97	11.1	11.74	1.403	1.304	1.076	0.49	-0.49	0.38	0.126667	-0.435	0.11	0.242502	0.466851	0.650376	0.915023	0.995559	0.955291	0.98501	52.86	67.53	13.61	113.6	80.9	105.5	14.04	34.61	26.73	101.1	123.4	102.2	62	85.7	125.6	315.2	384.7	318.6	193.3	267.2	391.7
Epn1	High	Q80VP1	Epsin-1 OS=Mus musculus OX=10090 GN=Epn1 PE=1 SV=3	0	23.17	14	6	9	6	575	60.2	4.81	0.744	0.988	0.753	-0.43	0.43	-0.02	-0.00666667	0.225	-0.41	0.233375	0.902164	0.094919	0.915023	0.998403	0.956713	0.586205	1.92	12.52	10.59	81.7	109.8	108.5	0.85	0.98	10.93	82.1	81.1	108.9	110.5	117.1	100.3	405.3	400.5	538	545.5	578.3	495.4
Scaper	High	F8VQ70	S phase cyclin A-associated protein in the ER OS=Mus musculus OX=10090 GN=Scaper PE=1 SV=1	0.005	3.594	1	2	2	2	1398	157.7	7.31	1.37	0.967	1.417	0.45	-0.45	-0.05	-0.0166667	-0.2	0.5	0.236368	0.846244	0.0325887	0.915023	0.998403	0.956713	0.349749	17.02	11.35	5.65	123.2	89.9	86.9	9.93	6.26	4.55	114.7	132	93.8	85.9	84	89.6	114	131.3	93.3	85.4	83.6	89.1
Brap	High	Q99MP8	BRCA1-associated protein OS=Mus musculus OX=10090 GN=Brap PE=1 SV=1	0.001	5.464	2	1	1	1	591	66.9	5.64	1.409	1.014	1.389	0.49	-0.49	0.02	0.00666667	-0.255	0.47	0.244137	0.944628	0.0838443	0.915023	0.998403	0.956713	0.558386	18.06	18.1	36.43	123.5	87.6	88.9	11.73	5.43	22.46	133.4	113	83.9	90.6	75.3	103.8	30.6	25.9	19.2	20.8	17.3	23.8
	Medium	A0A087WR57	Death-associated protein 1 OS=Mus musculus OX=10090 GN=Dap PE=1 SV=1	0.01	2.589	10	1	1	1	79	8.9	9.19	1.362	1.695	0.804	0.45	-0.45	0.76	0.253333	-0.605	-0.32	0.245449	0.115309	0.214464	0.917462	0.779451	0.848456	0.804012	10.7	3.73	14.44	100.7	73.9	125.3	7.75	2.44	6	106.3	95.3	72.6	75.1	120	130.7	87	77.9	59.4	61.5	98.2	106.9
Qdpr; LOC102643271	High	Q8BVI4	Dihydropteridine reductase OS=Mus musculus OX=10090 GN=Qdpr PE=1 SV=2	0	55.789	43	8	13	8	241	25.6	7.81	0.713	0.638	1.118	-0.49	0.49	-0.65	-0.216667	0.57	0.16	0.245606	0.142625	0.441781	0.917462	0.836505	0.876983	0.956766	10.47	0.83	9.64	91	127.6	81.4	3.08	13.02	12.23	88.8	92.7	116	139.6	74.4	88.5	1065.8	1113.2	1392.8	1675.3	893.1	1062.2
Hist1h1b	High	P43276	Histone H1.5 OS=Mus musculus OX=10090 GN=H1-5 PE=1 SV=2	0	27.168	30	9	14	4	223	22.6	10.92	1.388	1.841	0.754	0.47	-0.47	0.88	0.293333	-0.675	-0.41	0.246218	0.074063	0.0752399	0.918524	0.6369	0.777712	0.520185	40.7	88.23	44.13	98.4	70.9	130.6	13.51	24.55	52.43	86.1	104.3	81.4	57.3	85.2	185.6	708.1	857.8	669.3	471.3	700.6	1526.2
Cox7b	Medium	P56393	Cytochrome c oxidase subunit 7B, mitochondrial OS=Mus musculus OX=10090 GN=Cox7b PE=3 SV=1	0.028	1.927	9	1	1	1	80	9	10.27	1.352	1.371	0.986	0.43	-0.43	0.46	0.153333	-0.445	-0.02	0.246058	0.377769	0.932107	0.918524	0.977313	0.947919	0.992535	0.69	11.95	11.25	108.9	80.6	110.5	25.35	25.99	14.85	89.7	128.9	66.1	95.8	98.2	121.2	384.9	553	283.4	411.1	421.2	520
Rpl13	High	P47963	60S ribosomal protein L13 OS=Mus musculus OX=10090 GN=Rpl13 PE=1 SV=3	0	42.185	36	8	19	8	211	24.3	11.55	1.409	1.282	1.099	0.5	-0.5	0.36	0.12	-0.43	0.14	0.247004	0.499068	0.477221	0.920846	0.995559	0.958202	0.96355	41.37	57.43	15.26	114.5	81.3	104.2	10.68	27.89	24.97	104.9	122.1	98.1	65.8	86.1	123.1	2429.1	2826.1	2270.3	1522.4	1993.8	2848.8
Iars	High	Q8BU30	Isoleucine--tRNA ligase, cytoplasmic OS=Mus musculus OX=10090 GN=Iars1 PE=1 SV=2	0.003	3.895	1	1	1	1	1262	144.2	6.55	1.384	1.145	1.208	0.47	-0.47	0.2	0.0666667	-0.335	0.27	0.247283	0.741155	0.231528	0.921272	0.995559	0.958415	0.819677	18.86	15.35	3.49	117.6	85	97.4	2.18	15.69	1.14	115.6	119.2	94.9	75.9	98	96.4	233.8	241.1	191.8	153.5	198.1	194.9
Ppid	High	Q9CR16	Peptidyl-prolyl cis-trans isomerase D OS=Mus musculus OX=10090 GN=Ppid PE=1 SV=3	0	60.786	34	14	20	13	370	40.7	7.43	0.712	0.507	1.405	-0.49	0.49	-0.98	-0.326667	0.735	0.49	0.254252	0.0299497	0.021953	0.921417	0.439602	0.68051	0.268171	5.36	4.48	0.88	96.3	135.2	68.5	5.64	0.52	4.8	92.5	100.1	134.7	135.7	66.2	70.9	1524.9	1651.5	2220.9	2237.4	1091.9	1168.6
Syne2	High	Q6ZWQ0	Nesprin-2 OS=Mus musculus OX=10090 GN=Syne2 PE=1 SV=2	0.001	4.594	0	3	4	1	6874	782.2	5.33	0.78	0.538	1.45	-0.36	0.36	-0.89	-0.296667	0.625	0.54	0.25527	0.0388698	0.0223402	0.921417	0.48648	0.703949	0.270202	30.81	36.67	5.72	100.9	129.4	69.6	15.45	13.62	20.82	89.9	111.9	141.6	116.8	59.6	80.2	112.5	140	177.3	146.1	74.6	100.4
Fkbp1a	High	P26883	Peptidyl-prolyl cis-trans isomerase FKBP1A OS=Mus musculus OX=10090 GN=Fkbp1a PE=1 SV=2	0	12.98	13	1	4	1	108	11.9	8.16	0.749	0.639	1.174	-0.42	0.42	-0.65	-0.216667	0.535	0.23	0.253444	0.136537	0.343971	0.921417	0.81745	0.869434	0.907771	7.43	28.57	21.05	94.1	125.6	80.2	2.36	4.72	22.18	92.2	95.4	129.4	121.1	68.2	93.6	64.8	67	90.9	85	47.9	65.7
Ttc39b	High	Q8BYY4	Tetratricopeptide repeat protein 39B OS=Mus musculus OX=10090 GN=Ttc39b PE=1 SV=1	0.001	7.498	5	3	3	3	617	70.2	6.64	1.352	1.586	0.852	0.44	-0.44	0.67	0.223333	-0.555	-0.23	0.253341	0.183666	0.349013	0.921417	0.895494	0.908455	0.909467	20.39	25.74	5.29	103	76.2	120.8	9.21	10.15	14.21	109.5	96.2	70.6	81.6	133.2	108.9	209.2	183.6	134.9	155.8	254.4	207.9
	High	H3BLI8	WD repeat domain 17 OS=Mus musculus OX=10090 GN=Wdr17 PE=1 SV=1	0	182.026	35	41	64	41	1283	142.6	6.83	0.709	0.678	1.046	-0.5	0.5	-0.56	-0.186667	0.53	0.06	0.248826	0.201447	0.697244	0.921417	0.912882	0.91715	0.991285	5.76	2.94	2.82	89.1	125.7	85.2	15.55	10.11	12.89	99.1	79.5	134.4	116.5	93	77.5	6813.2	5463	9241.6	8008.9	6391.9	5323.8
Ndufc2; LOC102641347	High	Q9CQ54	NADH dehydrogenase [ubiquinone] 1 subunit C2 OS=Mus musculus OX=10090 GN=Ndufc2 PE=1 SV=1	0	14.074	25	3	5	3	120	14.2	9.2	1.336	1.554	0.859	0.42	-0.42	0.64	0.213333	-0.53	-0.22	0.251334	0.205375	0.340566	0.921417	0.912882	0.91715	0.907771	5.92	7.02	1.1	103	77.1	119.9	15.06	20.62	14.02	91.9	113.9	66.2	88.7	107.8	131.5	403.2	499.4	290.1	389.1	472.7	576.8
Tfam	High	A0A0R4J1N9	Transcription factor A, mitochondrial OS=Mus musculus OX=10090 GN=Tfam PE=1 SV=1	0.001	4.242	9	2	2	2	199	23.4	9.72	1.379	1.472	0.937	0.46	-0.46	0.56	0.186667	-0.51	-0.09	0.253772	0.270975	0.724477	0.921417	0.954968	0.938193	0.992535	1.17	26.49	27.67	107.4	77.9	114.7	5.31	4.2	20.78	111	103	79.9	75.3	98.5	132.4	268.1	248.7	192.9	181.8	237.8	319.7
Pgls	High	Q9CQ60	6-phosphogluconolactonase OS=Mus musculus OX=10090 GN=Pgls PE=1 SV=1	0	24.393	40	6	7	6	257	27.2	5.85	0.758	0.732	1.035	-0.4	0.4	-0.45	-0.15	0.425	0.05	0.254908	0.297599	0.841592	0.921417	0.95582	0.938619	0.992535	13.68	3.71	9.97	91.3	120.5	88.2	3.51	9.51	5.99	93.5	89	112.5	128.7	84.4	91.9	452.7	430.7	544.6	623.1	408.8	445
Ptpn23	High	Q6PB44	Tyrosine-protein phosphatase non-receptor type 23 OS=Mus musculus OX=10090 GN=Ptpn23 PE=1 SV=2	0.001	5.429	2	2	2	2	1692	185.1	6.8	0.754	0.751	1.003	-0.41	0.41	-0.41	-0.136667	0.41	0	0.250375	0.314895	0.911428	0.921417	0.95582	0.938619	0.992535	11.95	5.17	17.15	90.3	119.8	90	0.8	10.57	15.46	90.5	89.5	110.8	128.7	80.4	100.1	113.9	112.6	139.4	161.9	101.1	126
Pdpn	High	Q62011	Podoplanin OS=Mus musculus OX=10090 GN=Pdpn PE=1 SV=2	0.001	5.253	8	1	1	1	172	18.2	5.53	0.746	0.784	0.952	-0.42	0.42	-0.35	-0.116667	0.385	-0.07	0.254705	0.396406	0.807386	0.921417	0.9854	0.953408	0.992535	19.84	35.03	14.95	88.5	118.6	92.9	18.34	0.42	32.11	76.8	99.7	117.7	117	73	115.8	58.4	75.9	89.5	89	55.5	88.1
Atp6v1g2	High	B0V2H4	V-type proton ATPase subunit G OS=Mus musculus OX=10090 GN=Atp6v1g2 PE=1 SV=1	0	46.428	80	6	11	6	93	10.9	10.24	0.728	0.797	0.914	-0.46	0.46	-0.33	-0.11	0.395	-0.13	0.249831	0.434351	0.622211	0.921417	0.993996	0.957707	0.978268	18.93	3.52	22.49	86.5	118.8	94.7	4.13	13.84	17.15	88.7	83.7	107.2	130.5	83.5	106.5	310.1	292.5	374.9	456.2	291.8	372.3
Eef1d	High	A0A0R4J1E2	Elongation factor 1-delta OS=Mus musculus OX=10090 GN=Eef1d PE=1 SV=1	0	14.413	6	3	4	3	660	72.9	6.51	1.392	1.329	1.047	0.48	-0.48	0.41	0.136667	-0.445	0.07	0.25476	0.432125	0.785306	0.921417	0.993996	0.957707	0.992535	1.06	13.77	14.84	112.2	80.6	107.1	8.57	7.56	5.55	119.1	105.5	85	76.3	102.9	111.3	323.9	286.9	231.1	207.6	279.8	302.7
Actn1	High	A1BN54	Alpha actinin 1a OS=Mus musculus OX=10090 GN=Actn1 PE=1 SV=1	0	45.702	15	11	16	3	887	102.7	5.48	0.712	0.85	0.839	-0.49	0.49	-0.24	-0.08	0.365	-0.25	0.255032	0.55811	0.305877	0.921417	0.995559	0.958488	0.901237	5.38	5.05	10.43	83.4	117.1	99.5	1.24	3.89	8.69	84.1	82.6	113.8	120.3	93.5	105.7	251.2	246.8	340	359.2	279.2	315.8
Ncdn	Medium	Q9Z0E0	Neurochondrin OS=Mus musculus OX=10090 GN=Ncdn PE=1 SV=1	0.034	1.83	1	1	1	1	729	78.8	5.54	0.751	0.914	0.821	-0.41	0.41	-0.13	-0.0433333	0.27	-0.28	0.255374	0.713304	0.299392	0.921417	0.995559	0.958488	0.900242	2.06	3.85	1.79	84.5	112.6	102.9	1.76	3.72	0.05	85.6	83.5	115.6	109.6	102.9	102.8	69.8	68.1	94.4	89.5	84	84
Gclm	High	O09172	Glutamate--cysteine ligase regulatory subunit OS=Mus musculus OX=10090 GN=Gclm PE=1 SV=1	0	10.414	13	3	3	3	274	30.5	5.52	0.786	0.885	0.888	-0.35	0.35	-0.18	-0.06	0.265	-0.17	0.251486	0.641354	0.48398	0.921417	0.995559	0.958488	0.964378	3.9	5.37	1.48	88.3	112.3	99.4	12.88	9.19	14.28	80.3	96.4	104.8	119.4	89.5	109.6	135.9	163.1	177.5	202.1	151.5	185.5
Tjp1	High	P39447	Tight junction protein ZO-1 OS=Mus musculus OX=10090 GN=Tjp1 PE=1 SV=2	0.001	5.223	1	1	1	1	1745	194.6	6.64	0.766	0.92	0.833	-0.38	0.38	-0.12	-0.04	0.25	-0.26	0.250212	0.731844	0.305469	0.921417	0.995559	0.958488	0.900982	21.77	16.38	5.35	85.6	111.7	102.7	3.38	23.84	8.47	83.1	87.1	93.6	131.6	96.2	108.4	50.8	53.3	57.3	80.5	58.9	66.4
Samd11	High	Q1RNF8	Sterile alpha motif domain-containing protein 11 OS=Mus musculus OX=10090 GN=Samd11 PE=2 SV=1	0.005	3.817	2	1	1	1	542	57.7	6.28	1.411	0.893	1.579	0.5	-0.5	-0.16	-0.0533333	-0.17	0.66	0.249496	0.640459	0.0242735	0.921417	0.995559	0.958488	0.285927	4.09	56.36	60.77	128.1	90.8	81.1	14.03	10.15	41.16	139.4	114.2	96.1	83.2	59.2	107.8	23.6	19.3	16.3	14.1	10	18.3
Slc29a1	High	Q9JIM1	Equilibrative nucleoside transporter 1 OS=Mus musculus OX=10090 GN=Slc29a1 PE=1 SV=3	0.001	4.482	3	1	1	1	460	50.2	8.31	1.415	0.942	1.502	0.5	-0.5	-0.09	-0.03	-0.205	0.59	0.253333	0.764419	0.0448791	0.921417	0.995559	0.958488	0.405969	1.93	21.73	23.69	126.4	89.4	84.2	22.19	23.99	43.43	144.6	105.4	103.6	73.5	112.9	59.9	23	16.7	16.4	11.7	17.9	9.5
Eps8	High	Q08509	Epidermal growth factor receptor kinase substrate 8 OS=Mus musculus OX=10090 GN=Eps8 PE=1 SV=2	0	10.334	4	3	4	3	821	91.7	7.65	1.394	1.185	1.176	0.48	-0.48	0.25	0.0833333	-0.365	0.23	0.24923	0.66608	0.275957	0.921417	0.995559	0.958488	0.876067	7.66	0.66	8.31	116.8	83.8	99.3	3.5	10.78	11.4	113.7	119.5	77.5	90.3	91.5	107.5	147.1	154.6	100.2	116.8	118.3	139
Cnot1	High	Q6ZQ08	CCR4-NOT transcription complex subunit 1 OS=Mus musculus OX=10090 GN=Cnot1 PE=1 SV=2	0	11.046	2	4	4	4	2375	266.6	7.11	1.361	1.241	1.096	0.44	-0.44	0.31	0.103333	-0.375	0.13	0.248943	0.554268	0.568155	0.921417	0.995559	0.958488	0.97291	25.51	26.71	1.18	113.3	83.3	103.4	17.43	6.7	18.53	99.5	127.5	86.8	78.9	90.1	117.2	76	97.4	66.3	60.3	68.8	89.6
Ssx2ip	High	Q8VC66	Afadin- and alpha-actinin-binding protein OS=Mus musculus OX=10090 GN=Ssx2ip PE=1 SV=1	0.002	4.167	2	2	2	2	615	70.9	6.65	1.357	1.295	1.048	0.44	-0.44	0.37	0.123333	-0.405	0.07	0.254197	0.484098	0.715633	0.921417	0.995559	0.958488	0.992535	0.95	10.16	9.21	111.5	82.1	106.4	3.62	4.52	5.16	108.6	114.3	79.5	84.8	110.3	102.5	119.9	126.2	87.8	93.6	121.7	113.1
Spag7	High	Q7TNE3	Sperm-associated antigen 7 OS=Mus musculus OX=10090 GN=Spag7 PE=1 SV=1	0	36.052	40	8	10	8	227	25.9	7.43	1.43	1.264	1.132	0.52	-0.52	0.34	0.113333	-0.43	0.18	0.250455	0.527025	0.456741	0.921417	0.995559	0.958488	0.959744	1.72	6.36	4.64	116.2	81.2	102.6	10.32	8.68	14.7	107.6	124.5	76.1	86.1	92.2	113.5	798.1	923.7	564.4	638.3	683.5	842.1
Rpl21; Gm14648; Gm10240; Rpl21-ps15	High	Q9CQM8	60S ribosomal protein L21 OS=Mus musculus OX=10090 GN=Rpl21 PE=1 SV=1	0	24.559	46	8	17	8	160	18.6	10.49	1.405	1.309	1.073	0.49	-0.49	0.39	0.13	-0.44	0.1	0.251502	0.459286	0.578758	0.921417	0.995559	0.958488	0.97291	39.69	56.13	15.67	113.5	80.8	105.7	9.12	27.91	23.82	105.2	119.7	97.6	65.4	88.2	123.9	1856.7	2112.8	1722.1	1154.3	1557	2187.7
Cplx4	High	Q80WM3	Complexin-4 OS=Mus musculus OX=10090 GN=Cplx4 PE=1 SV=2	0	80.6	75	10	35	8	160	18.3	4.72	0.71	1.035	0.685	-0.5	0.5	0.05	0.0166667	0.225	-0.54	0.249559	0.983996	0.0196064	0.921417	0.998403	0.95991	0.249848	5.99	8.82	14.83	77.6	109.3	113.1	9.15	3.44	4.96	82.7	72.6	111.9	106.6	109.1	117.1	2830.9	2487	3831.9	3649.7	3737.5	4009.4
Try5	High	Q9QUK9	TESP4 OS=Mus musculus OX=10090 GN=Try5 PE=1 SV=1	0	8.261	12	2	2	1	246	26.3	5.3	0.747	1.078	0.693	-0.42	0.42	0.11	0.0366667	0.155	-0.53	0.251591	0.884703	0.0378233	0.921417	0.998403	0.95991	0.37358	30.6	11.93	18.52	79.3	106.2	114.5	24.69	4.03	7.33	94.2	66.2	102.7	108.7	120	108.2	431.1	302.9	470.2	497.8	549.4	495.3
	High	A0A0G2JG13	Kelch-like protein 18 OS=Mus musculus OX=10090 GN=Klhl18 PE=1 SV=1	0.001	6.429	3	2	2	2	509	56.4	5.77	1.36	1.021	1.332	0.44	-0.44	0.03	0.01	-0.235	0.41	0.252301	0.966813	0.0587085	0.921417	0.998403	0.95991	0.466259	2.02	5.89	3.87	120.7	88.7	90.6	1.19	3.12	2.49	119.7	121.7	86.8	90.7	92.2	89	179.8	182.8	130.4	136.2	138.5	133.7
Micall1	High	Q8BGT6	MICAL-like protein 1 OS=Mus musculus OX=10090 GN=Micall1 PE=1 SV=3	0.003	3.845	1	1	1	1	870	94	6.68	1.391	2.04	0.682	0.48	-0.48	1.03	0.343333	-0.755	-0.55	0.26347	0.0364353	0.0552963	0.923229	0.476393	0.699811	0.450649	29.39	6.23	23.07	94.2	67.7	138.1	21.75	5.93	0.01	109.6	80.4	64.7	70.3	137.6	137.5	29.5	21.6	17.4	18.9	37	37
Dpp4	High	P28843	Dipeptidyl peptidase 4 OS=Mus musculus OX=10090 GN=Dpp4 PE=1 SV=3	0.006	3.136	1	1	1	1	760	87.4	6.42	1.366	1.966	0.695	0.45	-0.45	0.97	0.323333	-0.71	-0.53	0.264677	0.0413425	0.044111	0.923229	0.503578	0.713403	0.405969	1.88	6.13	4.25	94.6	69.3	136.1	5.28	7.07	1.23	91.1	98.1	65.8	72.8	134.9	137.3	34.1	36.7	24.6	27.2	50.4	51.3
Crk	High	Q5ND50	Adapter molecule crk OS=Mus musculus OX=10090 GN=Crk PE=1 SV=2	0.001	5.293	6	1	1	1	261	29.3	7.14	0.742	0.599	1.238	-0.43	0.43	-0.74	-0.246667	0.585	0.31	0.259816	0.0904282	0.284913	0.923229	0.696518	0.809874	0.886074	7.46	18.9	26.44	95.1	128.2	76.8	6.78	0.33	18.21	99.5	90.4	127.6	128.2	67.3	87.2	20.1	18.3	25.8	25.9	13.6	17.6
Rap1gap	High	A2ALS5	Rap1 GTPase-activating protein 1 OS=Mus musculus OX=10090 GN=Rap1gap PE=1 SV=2	0.001	6.325	3	2	2	2	663	73.4	5.87	1.373	1.648	0.833	0.46	-0.46	0.72	0.24	-0.59	-0.26	0.261111	0.148152	0.286508	0.923229	0.845082	0.884156	0.886074	6.59	3.08	3.5	102.4	74.6	123	5.53	11.78	8.86	98.3	106.3	68.5	81	115.3	130.7	235.5	254.7	164.1	194	276.1	313
Uqcrb	High	Q9CQB4	Cytochrome b-c1 complex subunit 7 OS=Mus musculus OX=10090 GN=Uqcrb PE=1 SV=1	0	28.308	64	8	13	8	111	13.6	9.11	1.394	1.628	0.856	0.48	-0.48	0.7	0.233333	-0.59	-0.22	0.256262	0.158935	0.368412	0.923229	0.854407	0.888818	0.920165	9.55	0.25	9.31	104	74.6	121.4	7.7	16.74	16.51	98	109.3	65.9	83.6	107.4	135.8	1335.2	1489	898.1	1139.2	1464.4	1851.4
Hspd1	High	P63038	60 kDa heat shock protein, mitochondrial OS=Mus musculus OX=10090 GN=Hspd1 PE=1 SV=1	0	162.008	51	26	51	26	573	60.9	6.18	1.397	1.62	0.862	0.48	-0.48	0.7	0.233333	-0.59	-0.21	0.259391	0.163352	0.392643	0.923229	0.869445	0.896337	0.930646	8.46	11.22	2.76	104.3	74.7	121	8.15	16.16	5.53	98.2	110.2	66.4	83.6	116.1	125.5	4520.3	5073.1	3056.5	3844.9	5340.7	5775.1
	High	A0A571BDM4	AP2-associated protein kinase 1 (Fragment) OS=Mus musculus OX=10090 GN=Aak1 PE=1 SV=1	0	35.82	46	8	12	1	237	25.2	8.66	0.766	0.692	1.106	-0.39	0.39	-0.53	-0.176667	0.46	0.15	0.259158	0.203765	0.532514	0.923229	0.912882	0.918056	0.966946	1.56	4.49	2.93	93.5	122.1	84.5	5.73	7.22	2.94	89.7	97.2	115.9	128.3	82.7	86.2	84.3	91.4	108.9	120.6	77.7	81
Raly	High	Q64012	RNA-binding protein Raly OS=Mus musculus OX=10090 GN=Raly PE=1 SV=3	0	4.849	9	3	3	3	312	33.2	8.84	1.358	1.55	0.876	0.44	-0.44	0.63	0.21	-0.535	-0.19	0.267846	0.195706	0.462364	0.923229	0.912882	0.918056	0.959744	26.98	25.3	1.65	104.2	76.8	119	13.72	11.8	12.16	94.2	114.4	83.1	70.3	108.7	129.2	37.9	46	33.4	28.3	43.7	51.9
Ssb	High	P32067	Lupus La protein homolog OS=Mus musculus OX=10090 GN=Ssb PE=1 SV=1	0	23.993	14	6	7	6	415	47.7	9.77	1.38	1.549	0.891	0.47	-0.47	0.63	0.21	-0.55	-0.17	0.26052	0.209042	0.46849	0.923229	0.912882	0.918056	0.961044	22.85	52.59	28.96	105.4	76.3	118.3	6.38	15.26	33.21	99.4	108.8	84	67.6	91.9	148.3	777.5	851	656.7	528.7	718.4	1159.4
Gpx4	High	O70325	Phospholipid hydroperoxide glutathione peroxidase OS=Mus musculus OX=10090 GN=Gpx4 PE=1 SV=4	0	160.862	59	15	77	15	197	22.2	8.46	1.397	1.563	0.893	0.48	-0.48	0.64	0.213333	-0.56	-0.16	0.259763	0.199041	0.531158	0.923229	0.912882	0.918056	0.966946	3.49	5.04	1.55	105.8	75.8	118.4	6.87	3.54	8.34	110.9	100.7	77.6	73.8	125.5	111.5	12763.3	11581.4	8926.5	8490.7	14436.3	12828.5
	High	F8WGD9	1-acyl-sn-glycerol-3-phosphate acyltransferase epsilon OS=Mus musculus OX=10090 GN=Agpat5 PE=1 SV=1	0.001	5.089	4	1	1	1	291	33.8	9.2	1.401	1.526	0.918	0.49	-0.49	0.61	0.203333	-0.55	-0.12	0.261993	0.229458	0.70273	0.923229	0.935009	0.929119	0.992014	34.25	15.14	18.88	107	76.4	116.6	10.13	22.05	7.8	99.2	114.5	89	65	122.6	109.8	15	17.4	13.5	9.9	18.6	16.7
Cox6b1	High	P56391	Cytochrome c oxidase subunit 6B1 OS=Mus musculus OX=10090 GN=Cox6b1 PE=1 SV=2	0	35.557	71	7	17	7	86	10.1	8.72	1.397	1.504	0.929	0.48	-0.48	0.59	0.196667	-0.535	-0.11	0.267896	0.243383	0.707559	0.923229	0.940628	0.931928	0.992508	1.63	3.43	1.8	107.4	76.9	115.7	17.4	15.87	19.09	94.2	120.6	68.2	85.4	100.2	131.5	1220.3	1562.8	883	1106.2	1297.9	1703
Hbs1l	High	Q3TGM7	HBS1-like protein OS=Mus musculus OX=10090 GN=Hbs1l PE=1 SV=1	0.008	3.028	3	2	2	2	679	74.8	6.35	0.797	0.729	1.093	-0.33	0.33	-0.46	-0.153333	0.395	0.13	0.260366	0.269259	0.51744	0.923229	0.953285	0.938257	0.964378	7.52	21.95	14.38	94.7	118.7	86.6	1.85	5.32	15.48	95.7	93.3	114.1	123	96.5	77.4	138.1	134.5	164.6	177.5	139.2	111.7
Rab8a	High	P55258	Ras-related protein Rab-8A OS=Mus musculus OX=10090 GN=Rab8a PE=1 SV=2	0	52.037	41	11	25	5	207	23.7	9.07	0.717	0.725	0.989	-0.48	0.48	-0.46	-0.153333	0.47	-0.02	0.263864	0.282847	0.975883	0.923229	0.95582	0.939525	0.997221	5.01	4.96	9.97	88.1	122.9	89	3.12	1.66	6.38	86.1	90	124.3	121.4	93.1	85.1	1511.5	1579.7	2181.2	2130.7	1634.2	1493.1
Ppp2r2a	High	Q6P1F6	Serine/threonine-protein phosphatase 2A 55 kDa regulatory subunit B alpha isoform OS=Mus musculus OX=10090 GN=Ppp2r2a PE=1 SV=1	0	20.682	13	5	8	3	447	51.7	6.2	0.753	0.734	1.026	-0.41	0.41	-0.45	-0.15	0.43	0.04	0.266824	0.30024	0.909455	0.923229	0.95582	0.939525	0.992535	7.08	1.87	5.2	90.8	120.7	88.5	3.53	3.22	1.43	93.1	88.6	117.9	123.4	87.6	89.4	609.8	580.1	772.5	808.5	573.9	585.7
Gpm6a	High	P35802	Neuronal membrane glycoprotein M6-a OS=Mus musculus OX=10090 GN=Gpm6a PE=1 SV=1	0	50.976	23	9	32	9	278	31.1	5.27	1.392	1.437	0.969	0.48	-0.48	0.52	0.173333	-0.5	-0.05	0.264288	0.304636	0.916338	0.923229	0.95582	0.939525	0.992535	2.44	12.09	9.64	109.1	78.3	112.6	5.86	3.53	15	104.4	113.4	76.2	80.1	101	124.9	3815.6	4145.3	2786.4	2929.1	3691.2	4566.9
Rab24	High	P35290	Ras-related protein Rab-24 OS=Mus musculus OX=10090 GN=Rab24 PE=1 SV=2	0	58.745	53	9	15	9	203	23.1	6.23	0.732	0.747	0.979	-0.45	0.45	-0.42	-0.14	0.435	-0.03	0.257979	0.327656	0.894354	0.923229	0.962373	0.942801	0.992535	3.9	0.04	3.86	88.6	121	90.4	0.11	3.61	3.58	88.5	88.6	124.1	117.9	92.7	88.2	789.9	791	1107.8	1052.6	827.8	786.9
Tmem222	High	Q8BVA2	Transmembrane protein 222 OS=Mus musculus OX=10090 GN=Tmem222 PE=1 SV=1	0	24.756	26	3	6	3	208	23.2	6.61	0.715	0.779	0.918	-0.48	0.48	-0.36	-0.12	0.42	-0.12	0.257344	0.393655	0.637253	0.923229	0.983885	0.953557	0.983598	26.65	15.97	10.58	86	120.3	93.7	14.68	10.53	4.65	95.2	77.3	111.3	129.2	96.5	90.4	270.2	219.4	316	366.8	274	256.5
Meig1	High	A2AJG4	Meiosis-expressed gene 1 protein (Fragment) OS=Mus musculus OX=10090 GN=Meig1 PE=1 SV=1	0.001	4.286	20	1	1	1	65	7.8	9.52	0.762	0.806	0.945	-0.39	0.39	-0.31	-0.103333	0.35	-0.08	0.267264	0.432805	0.81143	0.923229	0.993996	0.958613	0.992535	0.51	42.87	43.4	89	116.8	94.2	6.34	5.85	33.82	84.3	92.2	111	120.5	119	73.1	106.9	116.9	140.8	152.9	150.9	92.7
Tnfaip3	High	Q60769	Tumor necrosis factor alpha-induced protein 3 OS=Mus musculus OX=10090 GN=Tnfaip3 PE=1 SV=2	0	302.401	60	46	138	46	775	87.6	8.16	0.716	0.819	0.874	-0.48	0.48	-0.29	-0.0966667	0.385	-0.19	0.262688	0.485446	0.443751	0.923229	0.995559	0.959394	0.958608	1.73	3.37	5.11	84.7	118.3	96.9	0.38	2.03	5.25	84.9	84.5	120	116.6	100.6	93.4	12353.1	12287.4	17451.7	16958	14625.1	13578.9
Nap1l4	High	B7ZNL2	Nap1l4 protein OS=Mus musculus OX=10090 GN=Nap1l4 PE=1 SV=1	0	30.602	23	7	10	6	386	43.9	4.68	0.723	0.851	0.85	-0.47	0.47	-0.23	-0.0766667	0.35	-0.23	0.266179	0.561196	0.37155	0.923229	0.995559	0.959394	0.920165	13.37	3.76	17.16	84.3	116.5	99.2	5.29	7.44	11.01	87.4	81.1	110.4	122.6	91.6	107	292.2	271.1	369.1	410.1	306.2	357.9
Cadm1	High	Q8R5M8	Cell adhesion molecule 1 OS=Mus musculus OX=10090 GN=Cadm1 PE=1 SV=2	0	50.096	25	8	15	2	456	49.8	5.03	0.712	0.895	0.795	-0.49	0.49	-0.16	-0.0533333	0.325	-0.33	0.265368	0.67064	0.167676	0.923229	0.995559	0.959394	0.738806	5.61	14.44	8.82	81.9	115.1	103	4.31	1.04	12.68	79.3	84.3	115.8	114.1	94	112.5	1306.2	1388.2	1906.4	1878.6	1548.6	1853.6
Ppm1a	High	Q9EQE2	Protein-serine/threonine phosphatase OS=Mus musculus OX=10090 GN=Ppm1a PE=1 SV=1	0	25.629	17	5	6	3	323	35.9	5.67	0.75	0.858	0.875	-0.41	0.41	-0.22	-0.0733333	0.315	-0.19	0.266836	0.5788	0.409053	0.923229	0.995559	0.959394	0.936398	11.06	14.14	25.29	86.3	115	98.7	3.6	6.94	20.27	88.2	83.8	109.1	120.3	85.1	113.6	537.2	510.6	664.5	733	518.4	691.9
Pcdhgb2	High	Q91XX7	Protocadherin gamma B2 OS=Mus musculus OX=10090 GN=Pcdhgb2 PE=1 SV=1	0	10.306	4	3	3	1	928	100.8	4.97	0.792	0.838	0.945	-0.34	0.34	-0.25	-0.0833333	0.295	-0.08	0.266503	0.514805	0.759302	0.923229	0.995559	0.959394	0.992535	6.92	21.86	28.88	90.3	114	95.6	2.53	9.12	29.47	88	91.2	106.1	120.7	76.8	117.2	144.1	149.4	173.6	197.6	125.7	191.9
Tpd52	High	F8WHQ1	Tumor protein D52 OS=Mus musculus OX=10090 GN=Tpd52 PE=1 SV=1	0	36.285	31	6	8	6	247	26.9	4.96	0.753	0.892	0.845	-0.41	0.41	-0.17	-0.0566667	0.29	-0.24	0.259916	0.661397	0.350206	0.923229	0.995559	0.959394	0.909467	9.35	6.14	15.51	85.4	113.4	101.1	4.95	3.96	9.8	88.4	82.4	110.2	116.5	94.2	108.3	387.2	361.1	482.8	510.6	413	474.5
Vtn	High	P29788	Vitronectin OS=Mus musculus OX=10090 GN=Vtn PE=1 SV=2	0	28.765	18	7	8	7	478	54.8	5.88	0.746	0.928	0.804	-0.42	0.42	-0.11	-0.0366667	0.265	-0.32	0.257965	0.752222	0.168431	0.923229	0.995559	0.959394	0.738806	9.65	8.03	1.62	83.7	112.2	104.1	5.01	4.19	3.46	80.7	86.7	115.5	108.9	101.5	106.6	594.7	638.4	851.3	802.3	748.2	785.7
	High	J3QNM3	Protein enabled homolog OS=Mus musculus OX=10090 GN=Enah PE=1 SV=1	0	26.379	14	9	10	9	789	84.5	7.52	1.338	1.146	1.167	0.42	-0.42	0.2	0.0666667	-0.31	0.22	0.262073	0.739333	0.371334	0.923229	0.995559	0.959394	0.920165	12.28	16.95	4.65	115.2	86.1	98.7	1.11	10.58	5.54	116	114.2	79.8	92.7	102.5	94.8	561.8	553.1	386.6	449.1	496.7	459.3
	High	Q5M8N4	Epimerase family protein SDR39U1 OS=Mus musculus OX=10090 GN=Sdr39u1 PE=1 SV=2	0	12.526	19	5	5	5	293	31.4	9.31	1.366	1.21	1.129	0.45	-0.45	0.27	0.09	-0.36	0.18	0.259029	0.618487	0.475306	0.923229	0.995559	0.959394	0.962228	3.6	1.16	2.45	114.6	83.9	101.5	6.58	10	8.91	109.2	119.8	78	89.9	95.1	107.9	360.2	395.3	257.4	296.5	313.7	355.9
Rpl38; Rpl38-ps1; Rpl38-ps2	High	Q9JJI8	60S ribosomal protein L38 OS=Mus musculus OX=10090 GN=Rpl38 PE=1 SV=3	0	16.814	51	4	8	4	70	8.2	10.1	1.395	1.198	1.165	0.48	-0.48	0.26	0.0866667	-0.37	0.22	0.262226	0.639654	0.366275	0.923229	0.995559	0.959394	0.920165	42.56	66.92	22.93	116.5	83.5	100	10.02	29.58	31.3	106.8	123.1	101.6	66.5	78.6	123.3	715.6	824.7	680.7	445.3	526.6	826
Rpl23; LOC100044627; LOC100862455	High	P62830	60S ribosomal protein L23 OS=Mus musculus OX=10090 GN=Rpl23 PE=1 SV=1	0	28.508	55	7	11	7	140	14.9	10.51	1.371	1.214	1.129	0.46	-0.46	0.28	0.0933333	-0.37	0.18	0.260157	0.610287	0.374104	0.923229	0.995559	0.959394	0.920165	41.89	57.66	14.97	114.7	83.7	101.6	13.38	25.74	27.33	103	124.6	99.3	68.7	82.5	122	1298.7	1570.2	1251.6	866.2	1039.6	1537.6
Rpl34-ps1; Rpl34; Gm4705	High	Q9D1R9	60S ribosomal protein L34 OS=Mus musculus OX=10090 GN=Rpl34 PE=1 SV=2	0	25.492	43	7	17	7	117	13.3	11.47	1.393	1.206	1.155	0.48	-0.48	0.27	0.09	-0.375	0.21	0.263538	0.624877	0.304006	0.923229	0.995559	0.959394	0.900242	46.66	57	9.77	116.1	83.4	100.5	16.36	27.03	25.47	102	128.7	99.8	67.8	82.7	119	1899.6	2396.7	1859	1262.4	1540.1	2216.6
Rpl5	High	P47962	60S ribosomal protein L5 OS=Mus musculus OX=10090 GN=Rpl5 PE=1 SV=3	0	63.12	42	13	24	13	297	34.4	9.77	1.4	1.222	1.146	0.49	-0.49	0.29	0.0966667	-0.39	0.2	0.256437	0.597433	0.328182	0.923229	0.995559	0.959394	0.905687	47.65	52.67	4.75	116	82.8	101.2	17.88	26.42	22.31	100.9	130.1	98.9	67.7	85.3	117.2	1882.1	2426.7	1844.4	1263.7	1590.7	2186.7
	High	A0A1W2P7A1	40S ribosomal protein S12 OS=Mus musculus OX=10090 GN=Rps12 PE=1 SV=1	0	50.003	49	8	14	8	148	16	8.16	1.365	1.255	1.088	0.45	-0.45	0.33	0.11	-0.39	0.12	0.257286	0.540829	0.520875	0.923229	0.995559	0.959394	0.964378	48.99	74.33	23.49	113.1	82.9	104	11.98	33.27	33.66	101.9	120.8	103.3	63.9	80	130	1504	1782.4	1524	943.5	1180.9	1918.6
Them4	Medium	Q3UUI3	Acyl-coenzyme A thioesterase THEM4 OS=Mus musculus OX=10090 GN=Them4 PE=1 SV=1	0.014	2.245	5	1	1	1	230	26	9.64	1.36	1.264	1.076	0.44	-0.44	0.34	0.113333	-0.39	0.11	0.267376	0.530995	0.595796	0.923229	0.995559	0.959394	0.977452	9.58	15.25	24.91	112.6	82.8	104.6	12.44	3.34	11.16	102.8	122.6	80.6	84.5	113	96.4	121.2	144.5	95	99.6	133.1	113.7
Rps25	High	P62852	40S ribosomal protein S25 OS=Mus musculus OX=10090 GN=Rps25 PE=1 SV=1	0	15.318	36	6	10	6	125	13.7	10.11	1.397	1.249	1.119	0.48	-0.48	0.32	0.106667	-0.4	0.16	0.26392	0.551521	0.421715	0.923229	0.995559	0.959394	0.939192	48.05	62.14	13.22	115	82.3	102.7	13.17	31.33	25.52	103.2	124.4	101.6	64.8	84.4	121.6	1163.3	1402.2	1144.9	729.6	950.9	1369.7
Rab3a	High	P63011	Ras-related protein Rab-3A OS=Mus musculus OX=10090 GN=Rab3a PE=1 SV=1	0	86.885	54	10	38	7	220	25	5.03	0.715	0.955	0.749	-0.48	0.48	-0.07	-0.0233333	0.275	-0.42	0.260377	0.820895	0.0773437	0.923229	0.998403	0.960816	0.529507	20.8	2.38	18.4	80.3	112.4	107.3	5.51	14.21	11.96	83.2	77	101.2	123.9	98.3	116.4	3479	3218	4230.7	5176.2	4106.6	4865.6
Sh3d21	Medium	Z4YK11	SH3 domain-containing protein 21 OS=Mus musculus OX=10090 GN=Sh3d21 PE=1 SV=1	0.041	1.655	1	1	23	1	665	73.7	8.28	0.719	1.024	0.702	-0.48	0.48	0.03	0.01	0.225	-0.51	0.267869	0.989793	0.0291411	0.923229	0.998403	0.960816	0.324926	35.87	13.7	21.93	78.6	109.4	112	24.19	9.45	3.59	93	65.8	101.8	116.4	114.3	108.7	3779.2	2675.1	4137.5	4729.9	4646.8	4417
Grn	High	P28798	Progranulin OS=Mus musculus OX=10090 GN=Grn PE=1 SV=2	0	22.733	7	3	5	3	589	63.4	6.8	0.763	1.068	0.715	-0.39	0.39	0.09	0.03	0.15	-0.48	0.26633	0.907896	0.0391125	0.923229	0.998403	0.960816	0.380996	0.78	25.3	26.09	80.9	106	113.2	2.13	1.39	22.44	81.7	79.3	106.5	104.4	96	132.2	431.6	418.8	562.5	551.6	506.9	698.1
Nxnl2	High	Q9D531	Nucleoredoxin-like protein 2 OS=Mus musculus OX=10090 GN=Nxnl2 PE=1 SV=1	0	16.466	44	5	6	5	156	17.6	7.34	1.364	0.994	1.372	0.45	-0.45	-0.01	-0.00333333	-0.22	0.46	0.262345	0.917612	0.0619734	0.923229	0.998403	0.960816	0.476659	1.25	4.89	6.14	121.8	89.3	88.8	1.35	0.16	4.5	120.7	123	89.2	89.4	91.7	86	506.7	516.4	374.6	375.5	385	361.2
Tdrd7	High	Q8K1H1	Tudor domain-containing protein 7 OS=Mus musculus OX=10090 GN=Tdrd7 PE=1 SV=1	0	54.688	17	17	19	17	1086	122.1	6.7	1.393	1.07	1.302	0.48	-0.48	0.1	0.0333333	-0.29	0.38	0.263511	0.904263	0.0714443	0.923229	0.998403	0.960816	0.508468	1.14	3.68	4.82	120.7	86.6	92.7	4.99	3.91	0.4	116.5	125	84.3	89	92.4	92.9	2549.5	2736.1	1844.5	1949.3	2022.2	2033.7
Idh1	High	O88844	Isocitrate dehydrogenase [NADP] cytoplasmic OS=Mus musculus OX=10090 GN=Idh1 PE=1 SV=2	0	210.14	72	32	80	30	414	46.6	7.17	1.398	1.107	1.263	0.48	-0.48	0.15	0.05	-0.315	0.34	0.257779	0.821197	0.108186	0.923229	0.998403	0.960816	0.630562	21.31	10.99	32.47	119.7	85.6	94.7	20.29	0.18	10.28	137.6	103.1	85.3	85	87.6	101.4	9952.6	7455.1	6167	6151.7	6339.7	7333.5
2610029G23Rik; Pbdc1	High	Q9D0B6	Protein PBDC1 OS=Mus musculus OX=10090 GN=Pbdc1 PE=1 SV=1	0	9.86	16	2	2	2	198	22.2	4.55	0.767	0.543	1.411	-0.38	0.38	-0.88	-0.293333	0.63	0.5	0.26853	0.0458475	0.0501864	0.923593	0.520047	0.72182	0.427567	12.89	20.16	7.23	99.6	129.8	70.6	8.05	4.23	14.89	93.9	105.2	133.5	125.8	63.4	78.3	58.9	66	83.8	78.9	39.8	49.1
Mrps36	High	Q9CQX8	28S ribosomal protein S36, mitochondrial OS=Mus musculus OX=10090 GN=Mrps36 PE=1 SV=1	0	17.098	49	3	3	3	102	11.1	9.99	1.349	1.422	0.949	0.43	-0.43	0.51	0.17	-0.47	-0.08	0.269155	0.320258	0.717577	0.923593	0.95582	0.939707	0.992535	8.67	1.45	7.22	107.3	79.6	113.1	3.25	11.48	10.11	104.7	109.6	73.2	86.1	105.1	121.3	463.3	485	323.9	381.2	465.1	536.8
Cox7a2	High	P48771	Cytochrome c oxidase subunit 7A2, mitochondrial OS=Mus musculus OX=10090 GN=Cox7a2 PE=1 SV=2	0	15.419	28	2	7	2	83	9.3	10.27	1.357	1.429	0.949	0.44	-0.44	0.52	0.173333	-0.48	-0.08	0.269011	0.312807	0.724532	0.923593	0.95582	0.939707	0.992535	3.86	10.1	6.23	107.5	79.2	113.3	15.19	11.54	21.03	95.8	118.9	72.5	85.4	96.8	130.6	472.6	586.3	357.6	421.1	477.4	644.2
Eef1b2	High	O70251	Elongation factor 1-beta OS=Mus musculus OX=10090 GN=Eef1b PE=1 SV=5	0	23.509	31	8	11	8	225	24.7	4.69	1.365	1.32	1.034	0.45	-0.45	0.4	0.133333	-0.425	0.05	0.269022	0.443484	0.75122	0.923593	0.994631	0.959112	0.992535	1.81	15.17	16.99	111.1	81.4	107.5	3.33	1.61	12.81	113.6	108.4	82.2	80.3	98	117.5	1756.9	1676.1	1271.1	1242.6	1515.2	1817
Rpl31	High	P62900	60S ribosomal protein L31 OS=Mus musculus OX=10090 GN=Rpl31 PE=1 SV=1	0	19.652	30	4	8	4	125	14.5	10.54	1.385	1.21	1.145	0.47	-0.47	0.27	0.09	-0.37	0.19	0.268646	0.617936	0.387783	0.923593	0.995559	0.959576	0.930646	54.37	64.84	9.72	115.6	83.5	101	20.45	29.72	29.43	98.1	131.3	101.5	66.2	80.3	122.5	929.9	1244.3	961.4	627.5	760.9	1160.7
Pik3r2	Medium	O08908	Phosphatidylinositol 3-kinase regulatory subunit beta OS=Mus musculus OX=10090 GN=Pik3r2 PE=1 SV=2	0.01	2.701	1	1	1	1	722	81.2	6.07	1.356	1.126	1.205	0.44	-0.44	0.17	0.0566667	-0.305	0.27	0.26907	0.773477	0.275209	0.923593	0.996298	0.959946	0.876067	3.23	8.45	11.69	116.9	86.2	97	13.45	10.39	2.35	105.9	128.2	79.8	92.5	95.1	98.4	83.6	101.2	63	73	75.1	77.6
Prps1l3	High	G3UXL2	Ribose-phosphate diphosphokinase OS=Mus musculus OX=10090 GN=Prps1l3 PE=3 SV=1	0	48.456	38	11	19	5	318	34.8	6.98	0.72	0.701	1.027	-0.47	0.47	-0.51	-0.17	0.49	0.04	0.26991	0.239409	0.785217	0.924098	0.937938	0.931018	0.992535	7.17	6.35	0.83	89.2	123.9	86.9	1.24	8.07	2.03	88.4	89.9	117	131.1	85.6	88	2030.1	2065.9	2687.4	3012.6	1965.5	2022.7
Tmod2	High	Q9JKK7	Tropomodulin-2 OS=Mus musculus OX=10090 GN=Tmod2 PE=1 SV=2	0	22.752	23	6	6	6	351	39.5	5.35	0.769	0.814	0.945	-0.38	0.38	-0.3	-0.1	0.34	-0.08	0.269568	0.472555	0.692723	0.924098	0.995559	0.959828	0.991285	24.03	3.72	27.81	89.3	116.2	94.5	10.18	12.59	16.11	95.5	82.7	105.8	126.5	83.9	105.5	513.3	444.4	568.4	679.5	451	566.9
Lmnb1	High	P14733	Lamin-B1 OS=Mus musculus OX=10090 GN=Lmnb1 PE=1 SV=3	0	27.535	13	7	7	7	588	66.7	5.16	1.304	1.115	1.17	0.38	-0.38	0.16	0.0533333	-0.27	0.23	0.269961	0.804658	0.368499	0.924098	0.998403	0.96125	0.920165	27.78	23.74	3.99	114.5	87.7	97.8	8.47	17.78	4.67	107.5	121.1	99.2	77.1	94.3	100.8	404.5	456	373.6	290.2	355.1	379.4
Pcp4l1	High	Q6W8Q3	Purkinje cell protein 4-like protein 1 OS=Mus musculus OX=10090 GN=Pcp4l1 PE=1 SV=1	0.002	4.15	22	2	2	2	68	7.5	5.52	0.77	1.047	0.736	-0.38	0.38	0.07	0.0233333	0.155	-0.44	0.270376	0.956782	0.0651825	0.924953	0.998403	0.961678	0.491746	32.64	10.14	22.34	82	106.5	111.5	13.58	17.19	7.6	89.9	74.1	93.8	119.8	105.2	117.1	201.1	165.9	210	268.1	235.4	262.1
6230416C02Rik; Zfp973	Low	A2ARV7	Predicted gene 14401 OS=Mus musculus OX=10090 GN=Gm14401 PE=1 SV=1	0.055	1.382	3	1	1	1	303	35	8.81	0.768	0.797	0.963	-0.38	0.38	-0.33	-0.11	0.355	-0.05	0.272179	0.428786	0.860712	0.930555	0.993996	0.962276	0.992535	42.73	15.69	26.64	89.8	116.9	93.2	21.03	18.91	4.08	76.8	103.6	132.8	101.5	95.3	90	55.4	74.8	95.9	73.3	68.8	65
Gltp	High	Q9JL62	Glycolipid transfer protein OS=Mus musculus OX=10090 GN=Gltp PE=1 SV=3	0	7.986	13	3	3	3	209	23.7	7.39	0.718	0.518	1.387	-0.48	0.48	-0.95	-0.316667	0.715	0.47	0.280347	0.0353505	0.0445194	0.933919	0.476393	0.705156	0.405969	50.81	48.88	1.82	96.4	134.2	69.5	1.4	47.1	3.14	92.9	94.7	92.4	184.7	66.2	69.2	270.2	275.6	268.8	537.2	192.4	201.2
Prom1	High	Q8R056	Prom1 protein OS=Mus musculus OX=10090 GN=Prom1 PE=1 SV=1	0	283.736	38	32	123	1	842	94.4	6.9	1.383	2.028	0.682	0.47	-0.47	1.02	0.34	-0.745	-0.55	0.274157	0.0372447	0.0178553	0.933919	0.480071	0.706995	0.236677	4.26	9.37	13.64	94	68	137.9	0.19	4.25	13.14	94	93.7	69.9	65.9	151.1	125.4	13385.4	13350.4	9962.4	9381.7	21523.3	17863.3
Ulk3	High	Q3U3Q1	Serine/threonine-protein kinase ULK3 OS=Mus musculus OX=10090 GN=Ulk3 PE=2 SV=1	0	18.604	14	5	5	5	472	53.5	7.03	0.77	0.529	1.455	-0.38	0.38	-0.92	-0.306667	0.65	0.54	0.289601	0.0414933	0.0293915	0.933919	0.503578	0.718749	0.325688	12.42	3.07	15.5	100.4	130.5	69	11.99	0.18	2.75	92.2	109.2	130.2	130.5	70.3	67.6	347.8	412.2	491.3	492.6	265.4	255.3
Blmh	High	Q8R016	Bleomycin hydrolase OS=Mus musculus OX=10090 GN=Blmh PE=1 SV=1	0	32.467	17	7	11	7	455	52.5	6.48	0.728	0.548	1.329	-0.46	0.46	-0.87	-0.29	0.665	0.41	0.285918	0.0534684	0.0766698	0.933919	0.556351	0.745135	0.526178	3.15	2.46	0.69	96	131.8	72.2	7.49	4.5	6.84	90.9	101.1	127.6	135.9	68.7	75.7	945.5	1051.3	1326.7	1413.8	714.9	787.6
Guk1	High	Q64520	Guanylate kinase OS=Mus musculus OX=10090 GN=Guk1 PE=1 SV=2	0	38.903	43	10	16	10	198	21.9	6.55	0.721	0.587	1.228	-0.47	0.47	-0.77	-0.256667	0.62	0.3	0.299221	0.0858281	0.194582	0.933919	0.684547	0.809233	0.784518	4.98	24.28	19.25	93.7	130	76.3	2.87	1.88	21.02	91.6	95.4	131.3	127.9	65.5	88.4	1009.6	1051.4	1447.7	1409.7	722.4	974.6
Gng11	High	P61953	Guanine nucleotide-binding protein G(I)/G(S)/G(O) subunit gamma-11 OS=Mus musculus OX=10090 GN=Gng11 PE=1 SV=1	0	25.766	47	5	105	1	73	8.5	5.54	1.362	1.771	0.769	0.45	-0.45	0.82	0.273333	-0.635	-0.38	0.280136	0.0859735	0.113654	0.933919	0.684547	0.809233	0.643956	9.67	26.67	16.9	98.9	72.6	128.5	17.2	8.06	32.77	110.1	86.2	75.7	67.6	160.4	100	179	140.2	123.1	109.8	260.7	162.6
Nedd4	High	P46935	E3 ubiquitin-protein ligase NEDD4 OS=Mus musculus OX=10090 GN=Nedd4 PE=1 SV=3	0	68.452	25	20	24	18	887	102.6	5.26	0.725	0.592	1.224	-0.46	0.46	-0.76	-0.253333	0.61	0.29	0.280373	0.0905139	0.160687	0.933919	0.696518	0.815219	0.733685	8.5	3.6	12.11	93.9	129.5	76.7	3.14	4.96	8.39	95.9	91.7	124.9	134	72.2	81.3	1633.6	1562.7	2128.2	2283	1230.1	1385.2
Osbp	High	Q3B7Z2	Oxysterol-binding protein 1 OS=Mus musculus OX=10090 GN=Osbp PE=1 SV=3	0	17.648	9	5	5	4	805	88.7	7.2	0.757	0.592	1.28	-0.4	0.4	-0.76	-0.253333	0.58	0.36	0.284224	0.0899188	0.116794	0.933919	0.696518	0.815219	0.652907	3.43	5.9	2.47	96.7	127.7	75.6	1.24	4.51	1.12	97.5	95.8	131.8	123.7	75	76.1	207.5	203.9	280.5	263.1	159.4	162
Ush2a	High	Q2QI47	Usherin OS=Mus musculus OX=10090 GN=Ush2A PE=1 SV=2	0	9.324	1	4	4	4	5193	569.3	6.81	1.373	1.741	0.789	0.46	-0.46	0.8	0.266667	-0.63	-0.34	0.275088	0.101135	0.145473	0.933919	0.730698	0.832309	0.70691	28.31	37.78	9.25	100.1	72.9	126.9	12.97	13.8	21.65	109	90.7	65.6	79.8	147	108	152.2	126.6	91.7	111.5	205.3	150.8
Myh9	High	Q8VDD5	Myosin-9 OS=Mus musculus OX=10090 GN=Myh9 PE=1 SV=4	0	69.646	12	20	24	13	1960	226.2	5.66	0.746	0.629	1.187	-0.42	0.42	-0.67	-0.223333	0.545	0.25	0.293475	0.131085	0.313621	0.933919	0.805029	0.869474	0.904944	5.24	0.99	6.23	94.2	126.3	79.4	6.43	11.41	12.35	89.8	98.4	116.2	136.6	72.6	86.4	669.6	733.5	866.7	1018.7	541.1	644.7
Vbp1	High	P61759	Prefoldin subunit 3 OS=Mus musculus OX=10090 GN=Vbp1 PE=1 SV=2	0	15.013	28	6	7	6	196	22.4	6.28	0.769	0.63	1.221	-0.38	0.38	-0.67	-0.223333	0.525	0.29	0.297302	0.132674	0.261462	0.933919	0.808474	0.871196	0.858323	11.66	7.27	4.38	96.2	125.1	78.8	2.24	8.86	1.94	97.6	94.6	117.4	133	77.6	79.8	554.8	537.5	667.1	756.2	441.3	453.5
Arl8b	High	Q9CQW2	ADP-ribosylation factor-like protein 8B OS=Mus musculus OX=10090 GN=Arl8b PE=1 SV=1	0	103.361	59	10	30	5	186	21.5	8.43	1.411	1.65	0.855	0.5	-0.5	0.72	0.24	-0.61	-0.23	0.275274	0.146874	0.363406	0.933919	0.84464	0.88928	0.917813	2.48	0.6	3.08	104.2	73.9	121.9	2.9	5.26	5.84	106.3	102.1	76.6	71.1	127	116.9	1355.1	1300.6	976.5	906.4	1618.1	1489.8
Rdh11	Medium	Q9R1R8	Retinol dehydrogenase 11 OS=Mus musculus OX=10090 GN=Rdh11 PE=1 SV=1	0.01	2.693	4	1	1	1	300	33.2	8.79	1.335	1.623	0.823	0.42	-0.42	0.7	0.233333	-0.56	-0.28	0.284545	0.15137	0.275482	0.933919	0.847685	0.890802	0.876067	2.57	27.47	24.86	101.2	75.8	123	5.18	7.62	18.32	104.6	97.2	79.7	71.5	107.5	139.6	90.4	84	68.9	61.9	93	120.7
Bdh1	High	Q80XN0	D-beta-hydroxybutyrate dehydrogenase, mitochondrial OS=Mus musculus OX=10090 GN=Bdh1 PE=1 SV=2	0	15.87	9	3	5	3	343	38.3	9.01	1.35	1.633	0.827	0.43	-0.43	0.71	0.236667	-0.57	-0.27	0.284708	0.156208	0.262541	0.933919	0.847685	0.890802	0.859471	8.13	3.7	4.43	101.7	75.3	123	16.3	23.89	20.45	89.7	113	62.9	88.4	105.2	140.8	209.9	264.5	147.2	207	246.3	329.6
Vwa8	High	Q8CC88	von Willebrand factor A domain-containing protein 8 OS=Mus musculus OX=10090 GN=Vwa8 PE=1 SV=2	0	4.906	1	1	1	1	1905	213.3	6.6	1.327	1.593	0.833	0.41	-0.41	0.67	0.223333	-0.54	-0.26	0.277136	0.169079	0.320948	0.933919	0.874948	0.904434	0.905687	3.65	1.24	2.41	101.5	76.5	121.9	8.15	11.61	10.44	95.6	107.3	70.3	82.9	113	131	70	78.6	51.5	60.7	82.7	95.9
Hectd1	High	Q69ZR2	E3 ubiquitin-protein ligase HECTD1 OS=Mus musculus OX=10090 GN=Hectd1 PE=1 SV=2	0	15.955	2	3	3	3	2618	289.9	5.41	0.803	0.671	1.196	-0.32	0.32	-0.58	-0.193333	0.45	0.26	0.281959	0.171716	0.245746	0.933919	0.875485	0.904702	0.840125	4.28	9.03	13.32	97.3	121.3	81.4	1.91	2.17	10.76	98.6	96	119.3	123.1	75.3	87.7	135.7	132.1	164.3	169.4	103.7	120.8
Tmx2	High	Q9D710	Thioredoxin-related transmembrane protein 2 OS=Mus musculus OX=10090 GN=Tmx2 PE=1 SV=1	0.001	6.77	13	4	4	4	295	33.9	8.75	1.292	1.582	0.817	0.37	-0.37	0.66	0.22	-0.515	-0.29	0.297502	0.186624	0.232618	0.933919	0.900299	0.917109	0.820824	7.36	16.8	9.41	100.1	77.4	122.5	0.95	7.96	8.02	100.6	99.3	81.8	73.1	115.6	129.5	427.5	421.8	347.6	310.6	491.1	550.1
	High	A0A2I3BR11	Bcl-2-like protein 2 (Fragment) OS=Mus musculus OX=10090 GN=Bcl2l2 PE=3 SV=1	0	21.159	44	3	5	3	117	12.6	5.9	1.36	1.582	0.86	0.44	-0.44	0.66	0.22	-0.55	-0.22	0.289458	0.186739	0.418472	0.933919	0.900299	0.917109	0.936675	20.1	6.77	13.29	103.5	76.1	120.4	13.43	5.64	0.81	113.7	94	73	79.1	120.8	119.5	390.3	322.6	250.6	271.4	414.9	410.2
Nedd8	High	P29595	NEDD8 OS=Mus musculus OX=10090 GN=Nedd8 PE=1 SV=2	0	10.731	17	2	7	2	81	9	7.25	0.735	0.677	1.086	-0.44	0.44	-0.56	-0.186667	0.5	0.12	0.274698	0.199373	0.615371	0.933919	0.912882	0.923401	0.978268	0.55	2.47	3.02	91.4	124.4	84.2	1.4	1.92	4.28	90.5	92.3	122.7	126.1	81.7	86.8	292.2	298.1	396.3	407.2	263.8	280.2
Abcc4	Low	E9Q467	ATP-binding cassette, sub-family C (CFTR/MRP), member 4 OS=Mus musculus OX=10090 GN=Abcc4 PE=1 SV=1	0.053	1.42	1	1	1	1	1250	140.1	8.29	1.324	1.543	0.858	0.4	-0.4	0.63	0.21	-0.515	-0.22	0.283956	0.202712	0.41292	0.933919	0.912882	0.923401	0.936398	25.5	41.13	15.28	102.7	77.6	119.7	14.37	9.76	28.57	91.8	112.5	82.3	71.6	96.5	145.3	67.8	83.1	60.8	52.9	71.3	107.4
Smad2	High	Q62432	Mothers against decapentaplegic homolog 2 OS=Mus musculus OX=10090 GN=Smad2 PE=1 SV=2	0	8.499	4	2	2	2	467	52.2	6.58	1.355	1.56	0.869	0.44	-0.44	0.64	0.213333	-0.54	-0.2	0.298135	0.195419	0.399227	0.933919	0.912882	0.923401	0.932623	8.72	5.81	2.91	103.8	76.6	119.5	5.11	13.38	7.88	107.5	100	84.1	69.5	126.1	112.8	144.9	134.8	113.4	93.8	170.1	152.2
Akna	High	Q80VW7	Microtubule organization protein AKNA OS=Mus musculus OX=10090 GN=Akna PE=1 SV=1	0	9.662	3	4	5	4	1404	153	6.19	1.363	1.529	0.891	0.45	-0.45	0.61	0.203333	-0.53	-0.17	0.286553	0.212173	0.508081	0.933919	0.913066	0.923493	0.964378	4.42	0.72	3.69	105.1	77.1	117.9	3.71	0.5	0.19	102.3	107.8	77.3	76.8	117.7	118	166.6	175.6	125.9	125.1	191.6	192.2
Slc25a4	High	P48962	ADP/ATP translocase 1 OS=Mus musculus OX=10090 GN=Slc25a4 PE=1 SV=4	0	139.043	53	19	77	10	298	32.9	9.72	1.365	1.545	0.883	0.45	-0.45	0.63	0.21	-0.54	-0.18	0.29375	0.211608	0.483963	0.933919	0.913066	0.923493	0.964378	11.19	0.52	10.67	104.7	76.7	118.6	3.39	14.01	13.52	101.9	106.9	69.2	84.5	107.4	130.1	9877.4	10362	6710.8	8186.4	10406.9	12606.8
Ndufs2	High	Q91WD5	NADH dehydrogenase [ubiquinone] iron-sulfur protein 2, mitochondrial OS=Mus musculus OX=10090 GN=Ndufs2 PE=1 SV=1	0	34.381	21	8	8	8	463	52.6	6.99	1.375	1.546	0.889	0.46	-0.46	0.63	0.21	-0.545	-0.17	0.294358	0.211505	0.515505	0.933919	0.913066	0.923493	0.964378	10.73	8.91	1.81	105.2	76.5	118.3	11.05	21.13	12.76	96.7	113.1	65.5	88.5	107.4	128.8	916.2	1071.5	620	837.9	1017.6	1219.5
Lrba	High	E9Q3Y4	Lipopolysaccharide-responsive and beige-like anchor protein OS=Mus musculus OX=10090 GN=Lrba PE=1 SV=1	0	20.618	2	6	6	4	2854	316.6	5.54	0.772	0.69	1.119	-0.37	0.37	-0.53	-0.176667	0.45	0.16	0.287009	0.221493	0.511365	0.933919	0.928186	0.931053	0.964378	9.81	11.68	1.87	94.1	121.8	84.1	16.38	7.11	18.14	83.3	105.2	115.3	127.5	73.5	95.2	355.3	448.4	491.3	543.3	313.5	405.8
Tomm5	Medium	B1AXP6	Mitochondrial import receptor subunit TOM5 homolog OS=Mus musculus OX=10090 GN=Tomm5 PE=3 SV=1	0.048	1.517	14	1	1	1	51	6	9.6	1.368	1.516	0.902	0.45	-0.45	0.6	0.2	-0.525	-0.15	0.282158	0.22269	0.557429	0.933919	0.931113	0.932516	0.971569	4.71	6.96	11.68	105.6	77.2	117.1	1.12	5.61	12.22	104.6	106.3	74.1	80.2	107.2	127.5	166.5	169.1	117.9	127.6	170.6	202.8
Lactb2	High	Q99KR3	Endoribonuclease LACTB2 OS=Mus musculus OX=10090 GN=Lactb2 PE=1 SV=1	0.001	4.632	6	1	1	1	288	32.7	6.33	0.794	0.705	1.126	-0.33	0.33	-0.5	-0.166667	0.415	0.17	0.292412	0.226353	0.440181	0.933919	0.935009	0.934464	0.954775	5.27	3.88	1.39	95.3	120.1	84.6	1.79	6.81	3.11	96.4	94	125.9	114.4	86.5	82.8	126.2	123.1	164.8	149.7	113.2	108.3
Uqcrc2	High	Q9DB77	Cytochrome b-c1 complex subunit 2, mitochondrial OS=Mus musculus OX=10090 GN=Uqcrc2 PE=1 SV=1	0	90.318	41	17	32	17	453	48.2	9.25	1.377	1.527	0.902	0.46	-0.46	0.61	0.203333	-0.535	-0.15	0.28062	0.225471	0.571013	0.933919	0.935009	0.934464	0.97291	3.62	1.57	2.05	105.8	76.9	117.3	10.46	13.88	12.4	97.9	113.5	69.4	84.5	107.1	127.6	2863.9	3321.2	2030	2472	3132.4	3734.5
Armc1	Medium	Q9D7A8	Armadillo repeat-containing protein 1 OS=Mus musculus OX=10090 GN=Armc1 PE=1 SV=1	0.011	2.513	3	1	1	1	282	31.2	5.57	1.364	1.508	0.905	0.45	-0.45	0.59	0.196667	-0.52	-0.14	0.282356	0.24065	0.590273	0.933919	0.938987	0.936453	0.974289	7.77	3.95	3.82	105.7	77.5	116.8	0.01	7.4	3.65	105.7	105.7	73.5	81.6	113.8	119.8	278.3	278.3	193.6	214.9	299.7	315.5
Uqcrq	High	Q9CQ69	Cytochrome b-c1 complex subunit 8 OS=Mus musculus OX=10090 GN=Uqcrq PE=1 SV=3	0	26.108	38	3	7	3	82	9.8	10.26	1.358	1.503	0.903	0.44	-0.44	0.59	0.196667	-0.515	-0.15	0.29877	0.244098	0.588161	0.933919	0.940656	0.937288	0.973095	10.54	3.35	7.18	105.5	77.7	116.8	4.78	14.77	11.6	101.7	108.8	69.8	86	107.3	126.4	1046	1119.2	717.4	884.8	1103.2	1300.5
Dlat	High	Q8BMF4	Dihydrolipoyllysine-residue acetyltransferase component of pyruvate dehydrogenase complex, mitochondrial OS=Mus musculus OX=10090 GN=Dlat PE=1 SV=2	0	33.154	14	7	10	7	642	67.9	8.57	1.399	1.493	0.937	0.48	-0.48	0.58	0.193333	-0.53	-0.09	0.28298	0.252681	0.699989	0.933919	0.950035	0.941977	0.991285	5.75	6.36	12.13	107.8	77.1	115.1	7.09	12.55	18.54	102	112.8	70.2	83.9	100.4	130.7	864	955.2	594.3	710	850.1	1106.6
Prps2	High	Q9CS42	Ribose-phosphate pyrophosphokinase 2 OS=Mus musculus OX=10090 GN=Prps2 PE=1 SV=4	0	20.972	22	7	9	1	318	34.8	6.61	0.78	0.721	1.082	-0.36	0.36	-0.47	-0.156667	0.415	0.11	0.276535	0.261586	0.626788	0.933919	0.951072	0.942496	0.980381	67.94	42.24	24.18	93.6	120	86.5	16.77	44.34	6.11	102.9	81.1	84.7	162.1	80.9	88.2	42.3	33.3	34.8	66.6	33.2	36.2
U2af1	High	Q9D883	Splicing factor U2AF 35 kDa subunit OS=Mus musculus OX=10090 GN=U2af1 PE=1 SV=4	0.005	3.532	9	2	2	2	239	27.8	8.81	1.331	1.468	0.907	0.41	-0.41	0.55	0.183333	-0.48	-0.14	0.275869	0.261282	0.594599	0.933919	0.951072	0.942496	0.977452	4.15	43.43	39.12	105.1	79	115.9	4.16	8.11	32.16	107.1	100.9	82.7	73.7	91	144.5	81.6	76.9	63	56.2	69.3	110.1
Stt3a	Medium	P46978	Dolichyl-diphosphooligosaccharide--protein glycosyltransferase subunit STT3A OS=Mus musculus OX=10090 GN=Stt3a PE=1 SV=1	0.03	1.88	1	1	1	1	705	80.5	8.1	1.339	1.47	0.911	0.42	-0.42	0.56	0.186667	-0.49	-0.13	0.274728	0.260018	0.6082	0.933919	0.951072	0.942496	0.978268	1.95	3.39	5.34	105.5	78.8	115.8	8.84	10.69	13.9	98.8	111.9	72.8	84.7	104.5	127.3	40.9	46.3	30.1	35	43.3	52.7
Glod4	High	Q9CPV4	Glyoxalase domain-containing protein 4 OS=Mus musculus OX=10090 GN=Glod4 PE=1 SV=1	0	48	46	12	16	12	298	33.3	5.47	0.754	0.717	1.052	-0.41	0.41	-0.48	-0.16	0.445	0.07	0.280933	0.26795	0.776691	0.933919	0.953285	0.943602	0.992535	1.85	1.55	0.3	91.5	121.4	87	2.31	0.54	2.02	93	90	121.9	121	88.3	85.8	656.2	635.1	859.8	853.2	622.6	605.1
Madd	High	A0A0R4J1F4	MAP kinase-activating death domain protein OS=Mus musculus OX=10090 GN=Madd PE=1 SV=1	0	34.11	7	11	11	11	1558	173.1	6.2	0.745	0.727	1.023	-0.43	0.43	-0.46	-0.153333	0.445	0.03	0.290748	0.288413	0.911439	0.933919	0.95582	0.94487	0.992535	7.51	1.21	6.3	90.4	121.4	88.3	6.13	1.02	0.13	94.3	86.5	120.5	122.2	88.3	88.2	747.9	685.7	955	968.9	700.4	699.1
	Medium	D3Z710	Kinesin light chain OS=Mus musculus OX=10090 GN=Klc3 PE=1 SV=1	0.035	1.788	2	1	1	1	505	55.6	6.77	0.776	0.739	1.05	-0.37	0.37	-0.44	-0.146667	0.405	0.07	0.298247	0.290116	0.704751	0.933919	0.95582	0.94487	0.992485	12.06	8.38	3.67	92.5	119.3	88.2	0.38	11.08	3.11	92.7	92.2	110.2	128.9	86.1	90	117.7	117	139.9	163.7	109.4	114.3
	High	A0A2R8VHM4	Mitochondrial import receptor subunit TOM22 homolog OS=Mus musculus OX=10090 GN=Tomm22 PE=1 SV=1	0	10.568	40	2	3	2	89	9.9	9.98	1.341	1.413	0.949	0.42	-0.42	0.5	0.166667	-0.46	-0.08	0.285411	0.314228	0.77229	0.933919	0.95582	0.94487	0.992535	27.98	30.44	2.41	107.2	79.9	112.9	4.79	30.83	2.5	102.9	110.1	63.6	99	110.2	114.1	54.6	58.5	33.8	52.6	58.5	60.6
Pck2	High	A0A0R4J0G0	Phosphoenolpyruvate carboxykinase (GTP) OS=Mus musculus OX=10090 GN=Pck2 PE=1 SV=1	0.008	2.957	2	1	1	1	667	73.4	7.74	1.339	1.421	0.942	0.42	-0.42	0.51	0.17	-0.465	-0.09	0.290079	0.30883	0.733401	0.933919	0.95582	0.94487	0.992535	12.95	11.89	1.06	106.8	79.8	113.4	3.65	8.68	2.63	109.5	104	75	84.8	115.4	111.2	52.1	49.5	35.7	40.3	54.9	52.9
Bnip2	High	G5E8U9	BCL2/adenovirus E1B 19 kDa protein-interacting protein 2 OS=Mus musculus OX=10090 GN=Bnip2 PE=1 SV=1	0.001	5.47	6	2	2	2	348	39.8	5.22	1.336	1.423	0.938	0.42	-0.42	0.51	0.17	-0.465	-0.09	0.292095	0.318885	0.75271	0.933919	0.95582	0.94487	0.992535	10.65	21.78	11.08	106.6	79.8	113.6	2.04	8.1	12.56	107.9	104.9	75.2	84.4	123.9	103.7	224.1	217.7	156.2	175.1	257.3	215.3
Nqo1	High	Q64669	NAD(P)H dehydrogenase [quinone] 1 OS=Mus musculus OX=10090 GN=Nqo1 PE=1 SV=3	0	45.857	36	12	22	12	274	30.9	8.72	1.375	1.458	0.943	0.46	-0.46	0.54	0.18	-0.5	-0.08	0.282429	0.284528	0.782434	0.933919	0.95582	0.94487	0.992535	8.75	21	12.2	107.6	78.3	114.1	7.59	0.75	19.1	101.6	113.1	78.4	77.5	99.2	130.2	2310	2572	1782	1763.3	2255.7	2960.2
	High	H7BWX9	Small ubiquitin-related modifier 2 OS=Mus musculus OX=10090 GN=Sumo2 PE=1 SV=1	0	9.626	55	3	7	3	53	6	8.91	0.741	0.752	0.986	-0.43	0.43	-0.41	-0.136667	0.42	-0.02	0.284041	0.336402	0.959078	0.933919	0.975287	0.954603	0.992903	3.18	12.6	9.41	89.2	120.3	90.5	1.75	4.78	7.22	90.3	88.1	124.4	116.3	85.9	95.1	972.9	949.2	1340.7	1253.1	925.8	1025.4
1500003O03Rik; Chp1	High	P61022	Calcineurin B homologous protein 1 OS=Mus musculus OX=10090 GN=Chp1 PE=1 SV=2	0	10.474	17	3	3	3	195	22.4	5.1	0.766	0.754	1.016	-0.39	0.39	-0.41	-0.136667	0.4	0.02	0.296008	0.340667	0.889858	0.933919	0.976046	0.954983	0.992535	0.14	4.72	4.58	91.2	119.1	89.8	4.31	4.18	8.67	88.3	93.9	115.5	122.5	84.3	95.4	207	220	270.7	287.1	197.6	223.4
Dlg4	High	Q62108	Disks large homolog 4 OS=Mus musculus OX=10090 GN=Dlg4 PE=1 SV=1	0	21.557	10	6	6	4	724	80.4	5.87	0.766	0.769	0.997	-0.38	0.38	-0.38	-0.126667	0.38	0	0.297865	0.372567	0.982598	0.933919	0.977313	0.955616	0.997766	8.55	12.87	4.31	90.7	118.3	91	5.51	13.62	1.4	87	94.1	107.2	130.1	89.9	91.7	202.3	218.6	249.1	302.2	208.9	213.1
Lmtk2	High	Q3TYD6	Serine/threonine-protein kinase LMTK2 OS=Mus musculus OX=10090 GN=Lmtk2 PE=1 SV=3	0	4.872	2	2	2	2	1471	160.4	4.51	0.775	0.767	1.01	-0.37	0.37	-0.38	-0.126667	0.375	0.01	0.276797	0.368607	0.910995	0.933919	0.977313	0.955616	0.992535	13.94	7.67	21.67	91.5	118	90.5	7.51	5.76	13.04	96.2	86.5	113.1	122.7	82.4	99.1	175.6	157.9	206.4	223.9	150.3	180.9
Slc23a2	High	Q9EPR4	Solute carrier family 23 member 2 OS=Mus musculus OX=10090 GN=Slc23a2 PE=1 SV=2	0	17.538	11	5	5	5	648	70	7.5	0.79	0.764	1.034	-0.34	0.34	-0.39	-0.13	0.365	0.05	0.297085	0.362055	0.781821	0.933919	0.977313	0.955616	0.992535	1.95	5.97	4.01	92.8	117.4	89.7	1.83	3.69	2	91.6	94	114.4	120.5	91	88.5	174.4	178.9	217.7	229.4	173.2	168.3
	High	G3UZI2	Heterogeneous nuclear ribonucleoprotein Q OS=Mus musculus OX=10090 GN=Syncrip PE=1 SV=1	0	18.404	14	7	8	5	527	58.7	7.56	1.351	1.369	0.987	0.43	-0.43	0.45	0.15	-0.44	-0.02	0.29897	0.380339	0.967191	0.933919	0.977313	0.955616	0.994816	22.58	38.96	16.06	108.9	80.7	110.4	2.75	18.6	17.94	106.3	110.5	91.6	70.3	96.7	124.7	348.6	362.4	300.4	230.5	317.1	409.2
Phb2	High	O35129	Prohibitin-2 OS=Mus musculus OX=10090 GN=Phb2 PE=1 SV=1	0	41.215	41	12	17	12	299	33.3	9.83	1.347	1.367	0.986	0.43	-0.43	0.45	0.15	-0.44	-0.02	0.276615	0.383057	0.993579	0.933919	0.977313	0.955616	0.999918	4.82	2.79	7.61	108.8	80.8	110.4	7.6	12.17	14.81	102.8	114.4	73.8	87.7	99	122.2	1463.3	1629.5	1051.4	1249.4	1410.1	1740
Hspa9	High	P38647	Stress-70 protein, mitochondrial OS=Mus musculus OX=10090 GN=Hspa9 PE=1 SV=3	0	117.822	38	22	37	21	679	73.4	6.07	1.373	1.382	0.993	0.46	-0.46	0.47	0.156667	-0.465	-0.01	0.284713	0.364473	0.954317	0.933919	0.977313	0.955616	0.992884	13.96	6.1	7.84	109.7	79.9	110.4	7.29	20.45	14.72	103.6	114.9	68.7	91.9	98.9	121.9	2818.4	3124.9	1868.5	2500.3	2691.2	3316.6
Wwp1	High	Q8BZZ3	NEDD4-like E3 ubiquitin-protein ligase WWP1 OS=Mus musculus OX=10090 GN=Wwp1 PE=1 SV=2	0	13.805	4	4	7	4	918	104.6	6.38	0.744	0.792	0.94	-0.43	0.43	-0.34	-0.113333	0.385	-0.09	0.283034	0.423269	0.752488	0.933919	0.993996	0.963958	0.992535	1.35	11.25	9.9	88	118.3	93.7	2.32	3.61	7.1	89.4	86.6	121.3	115.2	89	98.5	220.8	213.7	299.3	284.4	219.8	243
2310008H09Rik; Knop1	Low	F6ZLH4	Lysine-rich nucleolar protein 1 OS=Mus musculus OX=10090 GN=Knop1 PE=1 SV=2	0.081	1.202	4	1	1	1	347	38.9	10.23	0.785	0.803	0.977	-0.35	0.35	-0.32	-0.106667	0.335	-0.03	0.297306	0.432458	0.978541	0.933919	0.993996	0.963958	0.997578	34.55	2.04	32.46	91	115.9	93.1	13.06	19.44	17.53	99.1	82.3	100.2	132.1	81.6	104.7	31.7	26.3	32	42.2	26.1	33.5
Rbp1	High	Q00915	Retinol-binding protein 1 OS=Mus musculus OX=10090 GN=Rbp1 PE=1 SV=2	0	144.848	79	19	65	19	135	15.8	5.25	1.373	1.335	1.028	0.46	-0.46	0.42	0.14	-0.44	0.04	0.284756	0.423007	0.780159	0.933919	0.993996	0.963958	0.992535	10.96	23.47	12.44	111.1	80.9	108	7.65	2.79	19.38	104.8	116.8	82.2	79	93.7	123.5	6022.8	6711.4	4723	4540.2	5387.1	7098
Lonp1	High	Q8CGK3	Lon protease homolog, mitochondrial OS=Mus musculus OX=10090 GN=Lonp1 PE=1 SV=2	0	11.496	4	4	4	4	949	105.8	6.57	1.341	1.316	1.018	0.42	-0.42	0.4	0.133333	-0.41	0.03	0.296597	0.448758	0.915831	0.933919	0.994631	0.964275	0.992535	5.15	4.49	9.65	110	82	108	2.15	7.05	11.32	108.2	111.5	77.9	86.1	99.5	116.8	326	336	234.8	259.5	299.9	352.1
Syp	High	Q62277	Synaptophysin OS=Mus musculus OX=10090 GN=Syp PE=1 SV=2	0	23.143	15	5	21	5	314	34	4.94	0.726	0.87	0.834	-0.46	0.46	-0.2	-0.0666667	0.33	-0.26	0.283345	0.608899	0.286389	0.933919	0.995559	0.964739	0.886074	17.66	1.37	19.04	83.9	115.5	100.6	4.47	12.3	13.59	86.3	81	105.6	125.7	91	110.4	2571.2	2413.6	3143.6	3742.4	2710.9	3287.5
	High	D3YVY0	E3 ubiquitin-protein ligase MARCHF1 OS=Mus musculus OX=10090 GN=Marchf1 PE=1 SV=1	0	70.696	35	15	24	15	540	61.2	8.21	0.729	0.902	0.808	-0.46	0.46	-0.15	-0.05	0.305	-0.31	0.288569	0.686575	0.203681	0.933919	0.995559	0.964739	0.789791	15.59	15.18	0.4	83.1	114.1	102.8	6.43	8.4	6.04	86.9	79.3	107.3	120.9	107.2	98.4	2363.8	2158.3	2920.3	3289.2	2916.3	2677.4
Eif4b	High	Q8BGD9	Eukaryotic translation initiation factor 4B OS=Mus musculus OX=10090 GN=Eif4b PE=1 SV=1	0	50.82	18	8	10	8	611	68.8	5.67	0.741	0.885	0.837	-0.43	0.43	-0.18	-0.06	0.305	-0.26	0.277165	0.644817	0.268274	0.933919	0.995559	0.964739	0.869723	10.11	5.53	15.66	84.6	114.3	101.1	10.46	0.84	4.43	91	78.5	114.8	113.5	97.9	104.2	840.8	725	1060.5	1048	904.1	962.6
Ufd1l; Ufd1	High	P70362	Ubiquitin recognition factor in ER-associated degradation protein 1 OS=Mus musculus OX=10090 GN=Ufd1 PE=1 SV=2	0.006	3.316	7	2	2	2	307	34.5	6.7	0.785	0.898	0.875	-0.35	0.35	-0.16	-0.0533333	0.255	-0.19	0.285508	0.651807	0.470946	0.933919	0.995559	0.964739	0.961211	12.93	0.56	12.37	87.8	111.8	100.4	0.03	12.25	11.72	87.6	87.6	102.3	121.7	92.1	108.8	91.1	91	106.3	126.5	95.8	113.1
Rgmb	Medium	Q7TQ33	Repulsive guidance molecule B OS=Mus musculus OX=10090 GN=Rgmb PE=1 SV=1	0.041	1.638	2	1	1	1	436	47.2	6.34	0.756	1.16	0.652	-0.4	0.4	0.21	0.07	0.095	-0.62	0.283349	0.720663	0.038115	0.933919	0.995559	0.964739	0.37358	0.87	0.51	1.38	77.8	102.9	119.3	5.37	6.2	6.68	74.8	80.7	98.4	107.4	113.7	125	20.3	21.9	26.7	29.1	30.8	33.9
Try10	High	Q792Z1	Trypsin 10 OS=Mus musculus OX=10090 GN=Try10 PE=1 SV=1	0	8.204	4	1	3	1	246	26.2	5.83	0.77	1.139	0.676	-0.38	0.38	0.19	0.0633333	0.095	-0.56	0.282608	0.753946	0.0167635	0.933919	0.995559	0.964739	0.225403	19.64	8.73	10.86	79.4	103.1	117.4	20.73	2.21	10.51	91.7	68.3	104.3	101.1	126	108.6	518.5	385.9	589.8	571.7	712.6	613.9
	High	E0CY16	Cell adhesion molecule 1 OS=Mus musculus OX=10090 GN=Cadm1 PE=1 SV=1	0	42.71	24	7	13	1	390	42.9	5.72	0.756	1.231	0.614	-0.4	0.4	0.3	0.1	0.05	-0.7	0.292982	0.597378	0.021126	0.933919	0.995559	0.964739	0.261486	41.88	69.5	25.97	75.9	100.4	123.7	7.21	31.67	31.33	78.3	70.7	78.4	123.7	152	96.8	14.1	12.7	14.1	22.3	27.3	17.4
Prrc2c	High	A0A0A0MQ79	Protein PRRC2C OS=Mus musculus OX=10090 GN=Prrc2c PE=1 SV=1	0.001	4.44	1	2	2	2	2844	310.5	9.1	1.333	1.137	1.173	0.41	-0.41	0.18	0.06	-0.295	0.23	0.298696	0.750391	0.337854	0.933919	0.995559	0.964739	0.90633	23.49	44.5	20.53	115.2	86.5	98.3	6.27	15.97	25.51	109.4	119.6	96.1	76.6	81.3	117	101.7	111.1	89.3	71.2	75.5	108.8
	Medium	A0A571BF54	K(+) channel subunit beta-1 OS=Mus musculus OX=10090 GN=Kcnab2 PE=1 SV=1	0.012	2.373	2	1	1	1	398	44	9.13	1.325	1.135	1.167	0.41	-0.41	0.18	0.06	-0.295	0.22	0.288252	0.762811	0.373938	0.933919	0.995559	0.964739	0.920165	16.38	2.31	18.71	114.9	86.7	98.4	5.51	20.96	23.11	109.6	118.5	74.1	99.9	82.8	115.1	300.6	325	203.3	274	227.1	315.8
	High	G3UX48	Protein PRRC2A OS=Mus musculus OX=10090 GN=Prrc2a PE=1 SV=1	0.001	6.166	1	2	2	2	2069	219.3	9.25	1.343	1.148	1.17	0.43	-0.43	0.2	0.0666667	-0.315	0.23	0.29317	0.738342	0.314351	0.933919	0.995559	0.964739	0.904944	8.52	10.44	1.91	115.4	85.9	98.6	9.13	1.01	10.94	108	122.9	85.2	86.4	91.1	106.4	211	240.1	166.4	168.8	178	207.8
Rpl32; Rpl32p	High	P62911	60S ribosomal protein L32 OS=Mus musculus OX=10090 GN=Rpl32 PE=1 SV=2	0	52.14	40	8	18	8	135	15.9	11.33	1.365	1.139	1.198	0.45	-0.45	0.19	0.0633333	-0.32	0.26	0.29344	0.753719	0.205222	0.933919	0.995559	0.964739	0.795216	40.03	53.7	13.04	116.9	85.6	97.5	13.37	24.09	25.55	105.1	127	100.5	71.3	80.3	115.7	1827.9	2209.7	1748.4	1239.5	1396.9	2013.1
Purb	High	O35295	Transcriptional activator protein Pur-beta OS=Mus musculus OX=10090 GN=Purb PE=1 SV=3	0	79.814	58	11	18	10	324	33.9	5.43	1.338	1.179	1.135	0.42	-0.42	0.24	0.08	-0.33	0.18	0.293598	0.675828	0.358804	0.933919	0.995559	0.964739	0.914601	3.83	20.89	17.02	114.1	85.3	100.5	0.69	2.97	16.81	113.3	114.4	86.9	83.3	89	113	1445.1	1459.2	1108.3	1062.7	1135.1	1441.4
Rps2; Rps2-ps13	High	P25444	40S ribosomal protein S2 OS=Mus musculus OX=10090 GN=Rps2 PE=1 SV=3	0	81.533	49	13	28	13	293	31.2	10.24	1.379	1.148	1.202	0.46	-0.46	0.2	0.0666667	-0.33	0.26	0.278188	0.736495	0.19924	0.933919	0.995559	0.964739	0.786971	50.8	71.97	19.61	117.3	85.1	97.6	16.08	30.9	34.11	102.6	129	104.2	66.8	74.9	122.5	3782.2	4752.7	3839.1	2462.3	2758.8	4512.8
Hmgb3	High	A2AP78	High mobility group protein B3 (Fragment) OS=Mus musculus OX=10090 GN=Hmgb3 PE=1 SV=1	0	13.717	20	3	3	2	159	18.3	9.77	1.362	1.168	1.166	0.45	-0.45	0.22	0.0733333	-0.335	0.22	0.285671	0.701097	0.300525	0.933919	0.995559	0.964739	0.900242	6.67	2.36	4.3	115.8	85	99.3	8.03	1.68	3.93	109.3	122.4	83.9	85.9	96.5	102	155.4	174.1	119.3	122.2	137.2	145
Rpl6	High	P47911	60S ribosomal protein L6 OS=Mus musculus OX=10090 GN=Rpl6 PE=1 SV=3	0	74.039	49	18	36	18	296	33.5	10.7	1.383	1.157	1.195	0.47	-0.47	0.21	0.07	-0.34	0.26	0.273925	0.717503	0.211636	0.933919	0.995559	0.964739	0.804012	46.48	60.88	13.55	117.2	84.7	98.1	16.04	27.19	28.62	103	129.4	101.5	68.7	78.7	118.6	4464	5606.5	4394.9	2977.6	3409.3	5139.3
Rpl28	High	P41105	60S ribosomal protein L28 OS=Mus musculus OX=10090 GN=Rpl28 PE=1 SV=2	0	40.562	46	9	19	9	137	15.7	12.02	1.373	1.163	1.18	0.46	-0.46	0.22	0.0733333	-0.34	0.24	0.284921	0.705974	0.242325	0.933919	0.995559	0.964739	0.836649	44.59	58.39	13.05	116.5	84.8	98.7	13.51	28	25.69	104.5	126.5	102.4	68.5	81.1	117	2649.9	3209.5	2596.2	1738.2	2055.9	2968.8
Rps7	High	P62082	40S ribosomal protein S7 OS=Mus musculus OX=10090 GN=Rps7 PE=2 SV=1	0	41.548	60	10	17	10	194	22.1	10.1	1.368	1.171	1.169	0.45	-0.45	0.23	0.0766667	-0.34	0.22	0.28876	0.690485	0.269282	0.933919	0.995559	0.964739	0.871244	48.61	70.11	20.01	116	84.8	99.2	16.72	28.38	35.08	101.1	128.2	101.9	67.8	75.6	125.4	1668.1	2115.5	1682.4	1120	1247.6	2070.8
	Medium	E9PX24	LYR motif-containing protein 9 (Fragment) OS=Mus musculus OX=10090 GN=Lyrm9 PE=1 SV=1	0.029	1.906	7	1	1	1	97	11.1	6.89	1.362	1.184	1.15	0.45	-0.45	0.24	0.08	-0.345	0.2	0.287446	0.669504	0.34402	0.933919	0.995559	0.964739	0.907771	14.39	16.73	2.32	115.2	84.6	100.2	4.81	18.41	2.59	111.1	118.9	74	96.2	98.1	101.7	143.2	153.3	95.4	124	126.4	131.1
Rps8; Gm15501	High	P62242	40S ribosomal protein S8 OS=Mus musculus OX=10090 GN=Rps8 PE=1 SV=2	0	46.127	35	8	16	8	208	24.2	10.32	1.381	1.198	1.153	0.47	-0.47	0.26	0.0866667	-0.365	0.21	0.29635	0.640366	0.317458	0.933919	0.995559	0.964739	0.904944	35.19	50.63	14.85	115.8	83.8	100.4	11.24	21.83	25.13	105.8	124.1	97	71	83.1	119	1205.8	1413.9	1104.7	809.3	946.2	1355.2
Rps3a; Rps3a1	High	P97351	40S ribosomal protein S3a OS=Mus musculus OX=10090 GN=Rps3a PE=1 SV=3	0	79.273	63	20	34	20	264	29.9	9.73	1.368	1.216	1.126	0.45	-0.45	0.28	0.0933333	-0.365	0.17	0.289893	0.607965	0.388125	0.933919	0.995559	0.964739	0.930646	41.21	59.93	17.75	114.5	83.7	101.8	10.97	27.47	27.53	104.6	122.2	100.6	67.9	82.5	122.3	3389.7	3960	3259.8	2199.3	2672.4	3964.1
Eif4a3	High	Q91VC3	Eukaryotic initiation factor 4A-III OS=Mus musculus OX=10090 GN=Eif4a3 PE=1 SV=3	0	23.755	20	7	7	5	411	46.8	6.73	1.366	1.222	1.118	0.45	-0.45	0.29	0.0966667	-0.37	0.16	0.279467	0.597369	0.481567	0.933919	0.995559	0.964739	0.964378	0.91	1.82	0.91	114.2	83.6	102.2	5.71	4.85	6.58	109.6	118.8	80.7	86.5	97.4	106.9	270.5	293.3	199.2	213.4	240.4	263.9
Fsd1l	High	Q8BYN5	FSD1-like protein OS=Mus musculus OX=10090 GN=Fsd1l PE=1 SV=2	0	32.349	17	9	12	9	507	56.9	6.7	1.351	1.247	1.083	0.43	-0.43	0.32	0.106667	-0.375	0.12	0.27988	0.55439	0.537563	0.933919	0.995559	0.964739	0.966946	10.29	25.23	14.85	112.6	83.4	104	0.35	9.44	14.45	112.7	112.1	77.8	88.9	114.9	93.6	1431.8	1424.6	988.8	1130.2	1460.5	1189.8
Rpl19; Rpl19-ps11	High	P84099	60S ribosomal protein L19 OS=Mus musculus OX=10090 GN=Rpl19 PE=1 SV=1	0	38.829	35	9	16	9	196	23.5	11.47	1.399	1.21	1.156	0.48	-0.48	0.28	0.0933333	-0.38	0.21	0.274593	0.617747	0.324294	0.933919	0.995559	0.964739	0.905687	46.1	60.45	13.52	116.3	83.1	100.6	16.23	26.68	28.77	102.1	128.6	99.1	67.7	80.6	121.8	1125.8	1417.6	1092.7	745.9	888.8	1342.7
Ubtd1	High	Q91WB7	Ubiquitin domain-containing protein 1 OS=Mus musculus OX=10090 GN=Ubtd1 PE=2 SV=1	0	4.872	6	1	1	1	227	26	7.83	1.347	1.267	1.063	0.43	-0.43	0.34	0.113333	-0.385	0.09	0.288633	0.51835	0.726618	0.933919	0.995559	0.964739	0.992535	46.48	73.55	25.19	111.8	83	105.2	3.21	45.21	20.56	112.2	107.2	113.4	58.5	89.2	119.5	52.7	50.4	53.3	27.5	41.9	56.2
	Low	F7AGB5	Methyltransferase-like protein 17, mitochondrial (Fragment) OS=Mus musculus OX=10090 GN=Mettl17 PE=1 SV=1	0.06	1.324	3	1	1	1	280	31.6	8.25	1.336	1.284	1.04	0.42	-0.42	0.36	0.12	-0.39	0.06	0.299012	0.495524	0.762118	0.933919	0.995559	0.964739	0.992535	31.89	61.08	27.98	110.7	82.9	106.4	11.39	18.66	37.07	118.1	100.5	71.4	93.1	136.9	80.1	225.5	191.9	136.4	177.9	261.6	152.9
Cirbp	High	P60824	Cold-inducible RNA-binding protein OS=Mus musculus OX=10090 GN=Cirbp PE=1 SV=1	0	16.472	24	3	4	3	172	18.6	9.61	1.356	1.283	1.057	0.44	-0.44	0.36	0.12	-0.4	0.08	0.292651	0.497828	0.768584	0.933919	0.995559	0.964739	0.992535	8.75	28.54	19.68	111.8	82.4	105.7	2.47	10.79	16.18	113.4	109.5	88.7	76.1	94	118.2	635.8	613.9	497.2	426.7	526.7	662.8
Lin7a	High	Q8JZS0	Protein lin-7 homolog A OS=Mus musculus OX=10090 GN=Lin7a PE=1 SV=2	0	36.02	39	7	11	4	233	26	8.72	0.768	0.956	0.803	-0.38	0.38	-0.07	-0.0233333	0.225	-0.32	0.29872	0.822053	0.222347	0.933919	0.998403	0.966161	0.807447	21.18	1.83	19.33	84.6	110.2	105.3	9.8	10.3	8.56	90.5	78.7	102.2	118.2	98.8	111.6	373.5	325.1	421.8	488.1	408.1	460.7
Mtap7d3; Map7d3	Medium	A0A0R4J1R4	MAP7 domain-containing protein 3 (Fragment) OS=Mus musculus OX=10090 GN=Map7d3 PE=4 SV=1	0.026	1.959	1	1	1	1	489	54.3	9.33	0.777	0.968	0.803	-0.36	0.36	-0.05	-0.0166667	0.205	-0.32	0.299314	0.851783	0.212297	0.933919	0.998403	0.966161	0.804012	16.29	9.46	6.81	84.9	109.3	105.8	7.88	7.62	1.4	89.7	80.2	103.5	115.2	106.7	104.6	192.6	172.3	222.1	247.4	229.1	224.6
Eea1	High	Q8BL66	Early endosome antigen 1 OS=Mus musculus OX=10090 GN=Eea1 PE=1 SV=2	0	10.066	3	3	4	2	1411	160.8	5.77	0.772	0.973	0.793	-0.37	0.37	-0.04	-0.0133333	0.205	-0.33	0.298152	0.856197	0.218569	0.933919	0.998403	0.966161	0.805811	7.89	1.26	6.63	84.4	109.3	106.3	0.79	6.73	5.53	84.8	83.9	104.1	114.5	102.2	110.5	71.9	71.1	88.3	97.1	86.7	93.7
Gfap	High	P03995	Glial fibrillary acidic protein OS=Mus musculus OX=10090 GN=Gfap PE=1 SV=4	0	9.269	9	4	6	2	430	49.9	5.34	0.763	0.998	0.764	-0.39	0.39	0	0	0.195	-0.39	0.278372	0.907558	0.124972	0.933919	0.998403	0.966161	0.678507	16.72	31.48	14.59	82.9	108.7	108.5	11.51	4.38	25.15	75.9	89.3	111.3	104.6	90	128.9	71.3	83.9	104.6	98.3	84.5	121.1
S100a1	High	Q91V77	Protein S100 OS=Mus musculus OX=10090 GN=S100a1 PE=1 SV=1	0	10.017	16	1	2	1	94	10.5	4.59	0.785	1.004	0.781	-0.35	0.35	0.01	0.00333333	0.17	-0.36	0.285613	0.945167	0.17271	0.933919	0.998403	0.966161	0.738845	6.14	2.35	3.79	84.4	107.6	108	5.2	0.65	1.6	81.3	87.6	108.1	107.1	106.8	109.2	55.9	60.2	74.3	73.6	73.4	75.1
Gm4980; Tpbgl	High	Q8C013	Trophoblast glycoprotein-like OS=Mus musculus OX=10090 GN=Tpbgl PE=1 SV=2	0.002	4.114	3	1	1	1	384	41.1	7.39	0.787	1.078	0.73	-0.35	0.35	0.11	0.0366667	0.12	-0.45	0.296626	0.877048	0.0790327	0.933919	0.998403	0.966161	0.539752	17.08	2.18	19.27	82.4	104.7	112.9	14.26	1.94	4.02	74.3	91	106	103.1	116	109.6	36.4	44.6	51.9	50.5	56.8	53.7
Bzw2	High	Q91VK1	Basic leucine zipper and W2 domain-containing protein 2 OS=Mus musculus OX=10090 GN=Bzw2 PE=1 SV=1	0	42.961	34	14	21	14	419	48	6.68	1.363	0.937	1.454	0.45	-0.45	-0.09	-0.03	-0.18	0.54	0.281507	0.776271	0.0138854	0.933919	0.998403	0.966161	0.19319	1.79	2.03	3.81	123.9	90.9	85.2	5.18	3.48	1.55	119.4	128.5	88.7	93.1	84.3	86.1	1355.9	1459.1	1007.1	1057.9	957	978.2
Hepacam	High	Q640R3	Hepatocyte cell adhesion molecule OS=Mus musculus OX=10090 GN=Hepacam PE=1 SV=2	0.006	3.129	2	1	1	1	418	46.3	9.42	1.353	0.991	1.365	0.44	-0.44	-0.01	-0.00333333	-0.215	0.45	0.294377	0.892838	0.0510914	0.933919	0.998403	0.966161	0.427567	4.59	16.26	11.66	121.4	89.7	88.9	1.81	6.18	9.29	122.8	119.7	93.6	85.8	83.2	94.9	144.9	141.3	110.5	101.2	98.1	111.9
Rpl7	High	P14148	60S ribosomal protein L7 OS=Mus musculus OX=10090 GN=Rpl7 PE=1 SV=2	0	95.227	51	18	36	18	270	31.4	10.89	1.383	1.08	1.28	0.47	-0.47	0.11	0.0366667	-0.29	0.36	0.274104	0.880137	0.0907127	0.933919	0.998403	0.966161	0.57606	49.2	56.54	6.92	119.8	86.6	93.6	19.93	25.75	26.35	102.5	136.1	102.7	71	76.4	111.4	3755.5	4987.6	3762.8	2603.4	2800	4082.3
Arhgef12	High	Q8R4H2	Rho guanine nucleotide exchange factor 12 OS=Mus musculus OX=10090 GN=Arhgef12 PE=1 SV=2	0.006	3.176	1	1	1	1	1543	172.2	5.74	1.338	1.115	1.201	0.42	-0.42	0.16	0.0533333	-0.29	0.26	0.283966	0.800549	0.29973	0.933919	0.998403	0.966161	0.900242	45.44	23.48	21.45	116.3	86.9	96.8	10.67	31.47	9.68	106.8	124.3	107.9	68.6	102.8	89.6	52.4	61	53	33.7	50.4	44
	High	A0A1D5RLW5	60S ribosomal protein L18a OS=Mus musculus OX=10090 GN=Rpl18a PE=1 SV=1	0	39.11	41	7	17	7	147	17.4	10.89	1.377	1.123	1.226	0.46	-0.46	0.17	0.0566667	-0.315	0.29	0.280222	0.786945	0.157336	0.933919	0.998403	0.966161	0.733366	48.5	63.47	14.01	118	85.7	96.3	17.78	27.26	30.73	102.3	131.8	102.5	69.4	75.9	118.1	2509.4	3231.4	2513.4	1701.2	1862.2	2896.2
	High	E9Q2S9	Coiled-coil domain-containing protein 43 OS=Mus musculus OX=10090 GN=Ccdc43 PE=1 SV=1	0.003	3.965	4	1	1	1	222	25	5.02	0.776	0.779	0.996	-0.37	0.37	-0.36	-0.12	0.365	-0.01	0.300265	0.370913	0.952932	0.934805	0.977313	0.956059	0.992535	0.43	1.73	1.3	91.1	117.4	91.5	0.31	0.72	0.93	90.9	91.3	116.8	118	92.1	90.9	115.3	115.8	148.2	149.7	116.8	115.3
Tuba1a	High	P68369	Tubulin alpha-1A chain OS=Mus musculus OX=10090 GN=Tuba1a PE=1 SV=1	0	399.607	62	25	172	6	451	50.1	5.06	1.359	1.38	0.985	0.44	-0.44	0.46	0.153333	-0.45	-0.02	0.30013	0.367149	0.997235	0.934805	0.977313	0.956059	0.999918	24.28	13.27	10.93	109.1	80.2	110.7	0.79	22.08	9.61	109.2	108	68.3	93.5	103	118	2903.5	2871.1	1814.6	2486.1	2738.1	3137.2
Rps23	High	P62267	40S ribosomal protein S23 OS=Mus musculus OX=10090 GN=Rps23 PE=1 SV=3	0	33.102	30	6	10	6	143	15.8	10.49	1.32	1.155	1.143	0.4	-0.4	0.21	0.07	-0.305	0.19	0.300025	0.721706	0.337685	0.934805	0.995559	0.965182	0.90633	43.65	59.44	14.94	113.9	86.3	99.7	13.09	27.57	27.02	102.5	123.4	103.8	69.9	81.1	119.4	1382.4	1664.3	1400.4	943.5	1094.2	1610.9
Daglb	High	Q91WC9	Diacylglycerol lipase-beta OS=Mus musculus OX=10090 GN=Daglb PE=1 SV=2	0.008	2.986	1	1	1	1	669	73.9	6.73	0.783	0.757	1.034	-0.35	0.35	-0.4	-0.133333	0.375	0.05	0.300502	0.340071	0.820505	0.935024	0.976046	0.955535	0.992535	1.94	23.86	21.9	92.4	118.1	89.4	9.07	7.23	29.46	86	97.8	111.4	123.4	71.8	109.6	59.2	67.4	76.7	85	49.5	75.5
Fam162a	High	Q9D6U8	Protein FAM162A OS=Mus musculus OX=10090 GN=Fam162a PE=1 SV=1	0	9.805	19	4	4	4	155	17.7	9.88	1.294	1.384	0.935	0.37	-0.37	0.47	0.156667	-0.42	-0.1	0.300979	0.361854	0.689221	0.935615	0.977313	0.956464	0.991285	5.63	10.11	15.76	105.5	81.6	112.9	3.75	9.11	18.65	102.4	107.9	76.2	86.6	98.5	128.4	413.2	435.7	307.5	349.8	397.6	518.4
Alb	High	P07724	Albumin OS=Mus musculus OX=10090 GN=Alb PE=1 SV=3	0	49.493	22	13	17	13	608	68.6	6.07	0.735	0.968	0.759	-0.44	0.44	-0.05	-0.0166667	0.245	-0.4	0.301025	0.85169	0.0940598	0.935615	0.998403	0.967009	0.5834	6.53	7	0.47	81.6	111	107.4	2.6	8.81	2.15	83	80	118.1	104.2	109	105.7	1812.1	1746.6	2577.5	2275.1	2378.9	2307.6
Tab3	Medium	Q571K4	TGF-beta-activated kinase 1 and MAP3K7-binding protein 3 OS=Mus musculus OX=10090 GN=Tab3 PE=1 SV=2	0.01	2.702	1	1	1	1	716	79	8.5	0.771	0.731	1.054	-0.38	0.38	-0.45	-0.15	0.415	0.08	0.301556	0.286152	0.750175	0.936226	0.95582	0.946023	0.992535	10.56	1.57	12.14	92.4	119.9	87.7	6.18	3.88	5.38	96.5	88.4	116.6	123.2	84.3	91	45.1	41.4	54.5	57.6	39.5	42.6
Slc39a4	High	Q78IQ7	Zinc transporter ZIP4 OS=Mus musculus OX=10090 GN=Slc39a4 PE=1 SV=1	0	57.227	24	9	18	9	660	71	5.57	1.364	1.184	1.152	0.45	-0.45	0.24	0.08	-0.345	0.2	0.302237	0.666121	0.370919	0.937304	0.995559	0.966432	0.920165	14.62	32.68	17.86	115.3	84.6	100.1	9.18	4.73	25.9	107.4	122.3	86.9	81.2	82.6	119.7	930.7	1059.9	752.9	704.1	716.2	1037.2
Psat1	High	Q99K85	Phosphoserine aminotransferase OS=Mus musculus OX=10090 GN=Psat1 PE=1 SV=1	0	39.084	22	8	12	8	370	40.4	8.03	1.336	1.25	1.069	0.42	-0.42	0.32	0.106667	-0.37	0.1	0.302422	0.549216	0.597348	0.937357	0.995559	0.966458	0.977452	3.34	4.85	8.19	111.8	83.7	104.6	3.67	6.85	11.45	108.7	114.5	79.6	87.7	96.3	113.2	1642.9	1730.5	1202.4	1324.8	1454.8	1711.2
Prom1	High	Q8CDK8	Prominin-1 OS=Mus musculus OX=10090 GN=Prom1 PE=1 SV=1	0	267.467	39	32	110	1	827	92.7	6.55	0.798	0.778	1.027	-0.33	0.33	-0.36	-0.12	0.345	0.04	0.302862	0.369451	0.874471	0.938202	0.977313	0.957758	0.992535	22.72	16.79	5.88	93	116.5	90.6	4.83	16.67	0.77	95.9	89.6	103.2	130.7	89.8	90.8	97.7	91.3	105.1	133.2	91.5	92.5
Hspa4	High	Q3U2G2	Heat shock 70 kDa protein 4 OS=Mus musculus OX=10090 GN=Hspa4 PE=1 SV=1	0	145.33	48	32	46	29	842	94.1	5.21	0.736	0.736	1.001	-0.44	0.44	-0.44	-0.146667	0.44	0	0.304355	0.304388	0.916825	0.940231	0.95582	0.948026	0.992535	10.47	8.16	18.66	89.3	121.4	89.3	6.55	3.41	11.17	93.5	85.2	118.3	124.2	82.4	96.5	4018.3	3662.3	5086.4	5338	3542	4149.4
Arhgap1	High	Q5FWK3	Rho GTPase-activating protein 1 OS=Mus musculus OX=10090 GN=Arhgap1 PE=1 SV=1	0	33.484	28	9	10	9	439	50.4	6.44	1.316	1.455	0.905	0.4	-0.4	0.54	0.18	-0.47	-0.14	0.304314	0.287614	0.532659	0.940231	0.95582	0.948026	0.966946	11.49	7.25	18.78	104.7	79.6	115.7	10.34	0.59	7.5	112.5	97.2	79.1	79.8	109.6	121.9	622.8	537.9	438.1	441.7	606.8	674.7
Faim2	High	Q8K097	Protein lifeguard 2 OS=Mus musculus OX=10090 GN=Faim2 PE=2 SV=1	0.001	5.617	7	1	1	1	317	35.2	6.92	0.766	0.93	0.824	-0.38	0.38	-0.1	-0.0333333	0.24	-0.28	0.304248	0.756772	0.30891	0.940231	0.995559	0.967895	0.904944	24.02	3.02	20.97	85.3	111.3	103.5	2.28	20.39	17.57	86.1	83.4	95.6	127.8	90.7	116.5	69.7	67.5	77.4	103.5	73.5	94.3
Rps19	High	Q9CZX8	40S ribosomal protein S19 OS=Mus musculus OX=10090 GN=Rps19 PE=1 SV=3	0	45.511	55	12	19	12	145	16.1	10.4	1.356	1.26	1.076	0.44	-0.44	0.33	0.11	-0.385	0.11	0.304302	0.533334	0.567028	0.940231	0.995559	0.967895	0.97291	43.92	53.46	9.06	112.5	83	104.5	13.91	27.01	22.41	100.8	122.7	99.5	67.6	88.1	121.3	1828.5	2227.6	1806.2	1226.9	1598.6	2200.6
Rap1gds1	High	E9Q912	Rap1 GTPase-GDP dissociation stimulator 1 OS=Mus musculus OX=10090 GN=Rap1gds1 PE=2 SV=1	0	37.85	17	8	11	8	607	66	5.35	0.755	0.893	0.846	-0.4	0.4	-0.16	-0.0533333	0.28	-0.24	0.304606	0.664332	0.320607	0.940489	0.995559	0.968024	0.905613	14.18	8.32	22.56	85.6	113.3	101.1	7.46	6.04	13.93	90	81	108.3	118	91.4	111.4	941	846.7	1132.4	1233.4	955.7	1164.5
Lamp1	High	P11438	Lysosome-associated membrane glycoprotein 1 OS=Mus musculus OX=10090 GN=Lamp1 PE=1 SV=2	0.001	5.254	3	1	1	1	406	43.8	8.4	0.786	1.038	0.757	-0.35	0.35	0.05	0.0166667	0.15	-0.4	0.304874	0.985092	0.170566	0.940797	0.998403	0.9696	0.738845	20.61	31.42	10.66	83.5	106.2	110.3	15.1	4.44	25.05	74.4	92.2	108.8	102.2	91.5	130.9	27.7	34.3	40.5	38	34.1	48.7
Cops2	High	P61202	COP9 signalosome complex subunit 2 OS=Mus musculus OX=10090 GN=Cops2 PE=1 SV=1	0	19.672	18	7	7	7	443	51.6	5.53	0.753	0.729	1.032	-0.41	0.41	-0.46	-0.153333	0.435	0.05	0.305246	0.291688	0.870971	0.94092	0.95582	0.94837	0.992535	0.93	14.1	13.16	91	120.9	88.1	0.99	0.1	13.48	90.2	91.5	120.6	120.8	80	96.9	710.5	720.5	950.1	951.4	630.1	762.9
Uqcrh	High	P99028	Cytochrome b-c1 complex subunit 6, mitochondrial OS=Mus musculus OX=10090 GN=Uqcrh PE=1 SV=2	0	11.407	28	2	6	2	89	10.4	4.87	1.329	1.454	0.914	0.41	-0.41	0.54	0.18	-0.475	-0.13	0.305249	0.288476	0.616999	0.94092	0.95582	0.94837	0.978268	8.18	6.98	15.18	105.4	79.3	115.3	11.77	19.47	25.95	96	113.4	68.3	90.2	94.8	137.4	225.2	266.1	160.3	211.6	222.4	322.3
	High	A0A286YEB7	40S ribosomal protein S24 OS=Mus musculus OX=10090 GN=Rps24 PE=1 SV=1	0	24.382	23	5	13	5	118	13.6	10.77	1.355	1.091	1.242	0.44	-0.44	0.13	0.0433333	-0.285	0.31	0.305593	0.857164	0.134165	0.941462	0.998403	0.969932	0.69757	42.39	57.75	14.58	118	87.1	95	13.25	26.3	26.84	106	128	103.8	71.2	77.4	113.6	2447.3	2953.4	2395.5	1644.2	1786	2622.8
Nploc4	Medium	P60670	Nuclear protein localization protein 4 homolog OS=Mus musculus OX=10090 GN=Nploc4 PE=1 SV=3	0.018	2.074	1	1	1	1	608	68	6.46	0.786	0.654	1.202	-0.35	0.35	-0.61	-0.203333	0.48	0.26	0.305909	0.151516	0.273155	0.941464	0.847685	0.894574	0.876067	2.61	19.91	17.28	96.7	122.9	80.4	2.96	0.47	19.28	94.4	98.4	122.2	123	69.9	92	87	90.7	112.5	113.3	64.4	84.8
	Low	D3Z408	High affinity cGMP-specific 3',5'-cyclic phosphodiesterase 9A OS=Mus musculus OX=10090 GN=Pde9a PE=1 SV=2	0.08	1.21	4	1	1	1	387	45.3	5.69	1.327	1.494	0.888	0.41	-0.41	0.58	0.193333	-0.495	-0.17	0.310295	0.237532	0.52665	0.941464	0.937375	0.939419	0.964378	17.49	21.76	4.23	104.2	78.5	117.3	5.12	21.6	1.09	107.7	100.1	91.3	67.1	117.8	116	64.9	60.4	55.1	40.5	71.1	70
	High	F8WJ64	Acyl carrier protein (Fragment) OS=Mus musculus OX=10090 GN=Ndufab1 PE=1 SV=1	0	15.701	26	3	5	3	128	14.4	4.77	1.335	1.43	0.933	0.42	-0.42	0.52	0.173333	-0.47	-0.1	0.307878	0.311425	0.721103	0.941464	0.95582	0.948642	0.992535	9.26	11.43	2.17	106.4	79.7	114	20.82	29.36	18.79	90.5	121.8	63.7	97.1	98.4	128.6	245.3	330	172.6	263.1	266.7	348.4
Gdi1	High	P50396	Rab GDP dissociation inhibitor alpha OS=Mus musculus OX=10090 GN=Gdi1 PE=1 SV=3	0	120.874	72	23	36	18	447	50.5	5.08	0.737	0.768	0.96	-0.44	0.44	-0.38	-0.126667	0.41	-0.06	0.306009	0.369592	0.871584	0.941464	0.977313	0.959388	0.992535	0.26	11.84	12.1	88.3	119.8	91.9	1.15	0.9	10.36	88.9	87.5	120.4	118.9	85.4	98.9	2094.5	2060.6	2837	2800.9	2010.5	2328.4
Tars	High	Q9D0R2	Threonine--tRNA ligase 1, cytoplasmic OS=Mus musculus OX=10090 GN=Tars1 PE=1 SV=2	0	19.986	10	7	8	6	722	83.3	7.36	0.766	0.769	0.996	-0.38	0.38	-0.38	-0.126667	0.38	-0.01	0.306528	0.373551	0.962138	0.941464	0.977313	0.959388	0.99396	13.35	10.22	3.12	90.7	118.3	91	7.27	5.44	4.3	95.4	86.1	113.7	122.8	93.8	88.2	678.7	612.3	809.4	874.1	667.1	627.8
Scai	High	Q8C8N2	Protein SCAI OS=Mus musculus OX=10090 GN=Scai PE=1 SV=2	0.001	6.418	4	3	3	3	606	70.2	8.6	0.774	0.872	0.887	-0.37	0.37	-0.2	-0.0666667	0.285	-0.17	0.309301	0.611012	0.536258	0.941464	0.995559	0.968511	0.966946	45.74	13.22	32.09	87.7	113.4	98.9	2.81	39.11	27.22	87.6	84.2	83.5	147.4	79.7	117.6	68.4	65.8	65.3	115.2	62.2	91.9
	High	G5E8Y0	Na(+)/Ca(2+)-exchange protein 1 OS=Mus musculus OX=10090 GN=Slc8a1 PE=1 SV=2	0.001	5.979	2	2	2	2	970	107.9	5	0.801	0.929	0.862	-0.32	0.32	-0.11	-0.0366667	0.215	-0.21	0.3087	0.729151	0.392353	0.941464	0.995559	0.968511	0.930646	15.5	2.68	18.19	88	109.9	102.1	0.27	14.44	16.96	87.8	87.5	98.8	121.2	90.1	114.7	126.2	125.8	142	174.2	129.5	164.8
Alyref	High	O08583	THO complex subunit 4 OS=Mus musculus OX=10090 GN=Alyref PE=1 SV=3	0.001	4.679	7	1	1	1	255	26.9	11.15	1.354	1.143	1.185	0.44	-0.44	0.19	0.0633333	-0.315	0.25	0.30692	0.767192	0.337459	0.941464	0.995559	0.968511	0.90633	5.54	32.93	27.28	116.2	85.8	98	7.78	13.03	17.99	109.5	122.2	77.9	93.7	110.9	85.9	26.8	29.9	19	22.9	27.1	21
Rpl3	High	P27659	60S ribosomal protein L3 OS=Mus musculus OX=10090 GN=Rpl3 PE=1 SV=3	0	77.182	34	24	37	24	403	46.1	10.21	1.352	1.187	1.139	0.44	-0.44	0.25	0.0833333	-0.345	0.19	0.308401	0.66	0.347029	0.941464	0.995559	0.968511	0.909248	40.45	50.68	9.78	114.6	84.8	100.6	13.53	24.31	22.7	103.1	124.9	99.8	70.5	84.7	117.1	3481.9	4218.8	3371.6	2382.6	2861.3	3955.4
Rpl27a	High	P14115	60S ribosomal protein L27a OS=Mus musculus OX=10090 GN=Rpl27a PE=1 SV=5	0	19.193	31	5	10	5	148	16.6	11.12	1.353	1.196	1.131	0.44	-0.44	0.26	0.0866667	-0.35	0.18	0.307772	0.642385	0.372647	0.941464	0.995559	0.968511	0.920165	48.34	59.47	10.47	114.3	84.5	101.1	15.08	29.74	24.86	101.3	125.5	103.2	67.3	83.5	119.1	1736.2	2150.7	1768.3	1153.9	1431	2041.2
Rps5	High	Q91V55	40S ribosomal protein S5 OS=Mus musculus OX=10090 GN=Rps5 PE=1 SV=1	0	44.458	33	8	14	8	204	22.9	9.72	1.358	1.223	1.11	0.44	-0.44	0.29	0.0966667	-0.365	0.15	0.307326	0.594996	0.450207	0.941464	0.995559	0.968511	0.95945	37.18	47.21	9.66	113.8	83.8	102.5	10.86	23.99	19.95	104.4	121.8	98.6	70	88.1	117.1	1168.9	1363.3	1103.2	783.2	986.3	1310.3
Rps14	High	P62264	40S ribosomal protein S14 OS=Mus musculus OX=10090 GN=Rps14 PE=1 SV=3	0	31.203	38	5	13	5	151	16.3	10.05	1.366	1.216	1.123	0.45	-0.45	0.28	0.0933333	-0.365	0.17	0.307434	0.606402	0.462468	0.941464	0.995559	0.968511	0.959744	50.54	63.99	12.56	114.4	83.8	101.9	17.4	29.4	29.04	99.4	127.3	101.7	66.7	81.4	123.4	835.9	1070.5	855.4	561	684.3	1037.8
Scarb1	High	Q61009	Scavenger receptor class B member 1 OS=Mus musculus OX=10090 GN=Scarb1 PE=1 SV=1	0	16.677	14	6	7	6	509	56.7	8.09	1.354	1.264	1.071	0.44	-0.44	0.34	0.113333	-0.39	0.1	0.306525	0.527346	0.696721	0.941464	0.995559	0.968511	0.991285	23.08	48.6	24.9	112.3	82.9	104.8	10.96	10.93	33.94	102.6	119.8	88.5	75.8	81	132.2	609.5	711.9	525.8	450.4	481.4	785.5
Sub1	High	P11031	Activated RNA polymerase II transcriptional coactivator p15 OS=Mus musculus OX=10090 GN=Sub1 PE=1 SV=3	0	16.177	26	4	6	4	127	14.4	9.6	1.364	0.977	1.396	0.45	-0.45	-0.03	-0.01	-0.21	0.48	0.307147	0.875531	0.0375275	0.941464	0.998403	0.969933	0.37358	21.2	26.15	4.88	122.5	89.8	87.7	4.38	15.71	9.02	118.4	126	100.1	80.1	82.1	93.3	969.1	1031.1	819.6	655.7	672	763.6
Hkdc1	High	Q91W97	Hexokinase HKDC1 OS=Mus musculus OX=10090 GN=Hkdc1 PE=2 SV=1	0	8.455	3	4	5	2	915	102.2	7.09	0.796	0.787	1.012	-0.33	0.33	-0.35	-0.116667	0.34	0.02	0.311107	0.411057	0.901213	0.942398	0.986643	0.964521	0.992535	12.28	1.56	10.71	92.4	116.2	91.4	2.85	8.84	7.36	94.2	90.5	109	123.5	86.6	96.1	173.3	166.4	200.5	227.2	159.4	176.9
Usp5	High	P56399	Ubiquitin carboxyl-terminal hydrolase 5 OS=Mus musculus OX=10090 GN=Usp5 PE=1 SV=1	0	45.07	21	15	17	15	858	95.8	5.01	0.757	0.851	0.89	-0.4	0.4	-0.23	-0.0766667	0.315	-0.17	0.311049	0.561358	0.44905	0.942398	0.995559	0.968979	0.958608	16.09	8.82	25	87.1	115	97.9	8.29	7.01	15.37	92.1	81.9	109.1	120.5	87.5	108.8	888.2	789.9	1052.6	1162.4	844	1049.8
Cox6c	High	Q9CPQ1	Cytochrome c oxidase subunit 6C OS=Mus musculus OX=10090 GN=Cox6c PE=1 SV=3	0	15.855	38	5	9	5	76	8.5	10.14	1.362	1.447	0.941	0.45	-0.45	0.53	0.176667	-0.49	-0.09	0.312084	0.294505	0.789485	0.94458	0.95582	0.9502	0.992535	9.8	10.93	1.13	107.3	78.7	114	10.06	19.3	9	99.5	114.7	68.4	90	106.5	121	1139.3	1313.8	782.9	1030.4	1219.8	1385.5
Ift52	High	F6RBL8	Intraflagellar transport protein 52 homolog (Fragment) OS=Mus musculus OX=10090 GN=Ift52 PE=1 SV=1	0.001	6.419	9	2	2	2	234	26.2	8.31	1.338	1.048	1.277	0.42	-0.42	0.07	0.0233333	-0.245	0.35	0.312333	0.969994	0.0961527	0.94458	0.998403	0.971491	0.590616	9.02	13.79	4.76	118.6	88.6	92.8	6.92	1.67	11.43	112.7	124.3	89.5	87.4	85.5	100.5	154.6	170.5	122.7	119.9	117.2	137.9
Cox4i1	High	P19783	Cytochrome c oxidase subunit 4 isoform 1, mitochondrial OS=Mus musculus OX=10090 GN=Cox4i1 PE=1 SV=2	0	32.092	40	6	16	6	169	19.5	9.23	1.357	1.408	0.964	0.44	-0.44	0.49	0.163333	-0.465	-0.05	0.312589	0.335305	0.890556	0.944599	0.975041	0.95982	0.992535	5.24	2.64	7.88	108.1	79.7	112.2	9.62	14.58	17.06	100.5	115.2	71.5	87.9	98.9	126	969.1	1110.6	689.5	847.9	953.6	1215.3
Prkaa1	High	Q3TUQ7	Acetyl-CoA carboxylase kinase OS=Mus musculus OX=10090 GN=Prkaa1 PE=1 SV=1	0	10.594	7	3	3	3	550	62.7	7.59	0.791	0.768	1.03	-0.34	0.34	-0.38	-0.126667	0.36	0.04	0.313013	0.370048	0.793104	0.944599	0.977313	0.960956	0.992535	17.17	9.43	7.71	92.7	117.3	90	5.68	10.64	1.67	96.4	88.9	108.6	126.3	88.8	91	195.8	180.7	220.6	256.5	180.5	184.8
Camkv	High	Q3UHL1	CaM kinase-like vesicle-associated protein OS=Mus musculus OX=10090 GN=Camkv PE=1 SV=2	0	54.475	38	10	17	10	512	54.8	5.54	0.755	0.845	0.894	-0.41	0.41	-0.24	-0.08	0.325	-0.16	0.312892	0.54588	0.508162	0.944599	0.995559	0.970079	0.964378	18.66	0.83	17.83	87.1	115.4	97.5	1.27	16.41	15.63	87.5	86	102.2	129.1	86.8	108.4	952.5	935.6	1112.5	1404.6	944.8	1179.6
Rbbp9	High	O88851	Putative hydrolase RBBP9 OS=Mus musculus OX=10090 GN=Rbbp9 PE=1 SV=2	0	9.906	19	2	2	2	186	20.9	5.97	0.783	0.914	0.856	-0.35	0.35	-0.13	-0.0433333	0.24	-0.22	0.313706	0.696503	0.415711	0.94618	0.995559	0.97087	0.936398	8.89	18.78	9.85	87.1	111.2	101.7	5.82	14.26	3.56	90.5	83.4	122.8	100.3	98.9	104	117.2	107.9	158.9	129.8	128.1	134.7
Usp47	High	A0A1L1SV73	Ubiquitin carboxyl-terminal hydrolase 47 OS=Mus musculus OX=10090 GN=Usp47 PE=1 SV=1	0	10.53	2	3	3	3	1376	157.1	5.06	0.807	0.554	1.458	-0.31	0.31	-0.85	-0.283333	0.58	0.54	0.324479	0.0476143	0.0209405	0.950027	0.520047	0.735037	0.259765	9.83	18.34	28.29	102.6	127.1	70.4	2.55	11.89	28.95	100.1	103.8	116	137.3	56.8	86	122.9	127.4	142.5	168.7	69.8	105.7
Ndufv3	High	Q8BK30	NADH dehydrogenase [ubiquinone] flavoprotein 3, mitochondrial OS=Mus musculus OX=10090 GN=Ndufv3 PE=1 SV=1	0.001	6.297	16	1	1	1	104	11.8	9.35	1.318	1.95	0.676	0.4	-0.4	0.96	0.32	-0.68	-0.56	0.318312	0.0457242	0.0289782	0.950027	0.520047	0.735037	0.324926	11.15	0.33	10.82	92.7	70.3	137	14.82	4.24	4.56	83.3	102.7	68.1	72.3	132.4	141.2	90.8	112	74.2	78.8	144.3	154
Nefm	High	P08553	Neurofilament medium polypeptide OS=Mus musculus OX=10090 GN=Nefm PE=1 SV=4	0	8.385	3	2	4	1	848	95.9	4.77	0.795	0.569	1.399	-0.33	0.33	-0.81	-0.27	0.57	0.48	0.32201	0.0616842	0.0745687	0.950027	0.586561	0.768294	0.520185	1.98	4.69	2.71	100.9	126.9	72.2	1.46	3.35	1.12	99.9	102	123.9	129.9	72.7	71.6	28.2	28.8	35	36.7	20.5	20.2
Ndufa5	High	Q9CPP6	NADH dehydrogenase [ubiquinone] 1 alpha subcomplex subunit 5 OS=Mus musculus OX=10090 GN=Ndufa5 PE=1 SV=3	0	25.954	45	5	8	5	116	13.4	8.1	1.317	1.699	0.775	0.4	-0.4	0.76	0.253333	-0.58	-0.37	0.323093	0.123746	0.12369	0.950027	0.799286	0.874657	0.677193	11.66	16.56	4.89	98.4	74.7	126.9	5.4	16.43	0.74	94.5	102	66.3	83.8	126	127.3	487.8	526.5	342.4	432.4	650.2	657.1
Bpgm	High	P15327	Bisphosphoglycerate mutase OS=Mus musculus OX=10090 GN=Bpgm PE=1 SV=2	0	13.478	7	1	2	1	259	30	7.06	0.798	0.658	1.212	-0.33	0.33	-0.6	-0.2	0.465	0.28	0.318241	0.163342	0.274279	0.950027	0.869445	0.909736	0.876067	9.75	27.52	17.66	97.5	122.1	80.4	5.03	14.27	11.75	93.8	100.7	110	134.7	87.1	73.7	55.9	60	65.6	80.3	51.9	44
Rheb	High	Q921J2	GTP-binding protein Rheb OS=Mus musculus OX=10090 GN=Rheb PE=1 SV=1	0	12.57	26	5	6	5	184	20.4	5.92	0.776	0.663	1.171	-0.37	0.37	-0.59	-0.196667	0.48	0.23	0.315566	0.17806	0.376057	0.950027	0.875954	0.912991	0.92035	5.01	4.5	0.51	95.5	123	81.5	2.71	2.07	2.22	93.7	97.3	124.8	121.2	80.2	82.8	565.9	588	754	732.2	484.9	500.4
Map3k7	High	A2AP92	Mitogen-activated protein kinase kinase kinase 7 OS=Mus musculus OX=10090 GN=Map3k7 PE=1 SV=1	0.006	3.415	2	1	1	1	518	56.7	7.24	0.786	0.679	1.157	-0.35	0.35	-0.56	-0.186667	0.455	0.21	0.319125	0.176845	0.378494	0.950027	0.875954	0.912991	0.922487	3.84	0.45	4.29	95.6	121.7	82.6	0.14	3.53	3.95	95.5	95.7	124.7	118.7	85	80.4	105	105.2	137.1	130.4	93.4	88.3
Ak3	High	Q9WTP7	GTP:AMP phosphotransferase AK3, mitochondrial OS=Mus musculus OX=10090 GN=Ak3 PE=1 SV=3	0.001	7.18	12	3	3	3	227	25.4	8.84	1.301	1.476	0.881	0.38	-0.38	0.56	0.186667	-0.47	-0.18	0.320789	0.266273	0.488131	0.950027	0.951072	0.95055	0.964378	0.51	5.06	5.57	103.3	79.4	117.2	10.91	11.39	16.17	95.2	111.1	72.9	85.7	104.1	130.9	175.6	205	134.6	158.1	192	241.5
Mdh1	High	P14152	Malate dehydrogenase, cytoplasmic OS=Mus musculus OX=10090 GN=Mdh1 PE=1 SV=3	0	162.624	48	17	70	17	334	36.5	6.58	0.743	0.72	1.032	-0.43	0.43	-0.47	-0.156667	0.45	0.05	0.319252	0.274644	0.763096	0.950027	0.95582	0.952924	0.992535	0.65	16.35	17	90.5	121.8	87.7	2.56	1.95	13.57	92	88.7	123.3	119.9	79.5	96.4	6325.8	6100.5	8476	8245.8	5468.5	6629.6
Atp1b3	High	P97370	Sodium/potassium-transporting ATPase subunit beta-3 OS=Mus musculus OX=10090 GN=Atp1b3 PE=1 SV=1	0	46.536	45	10	18	10	278	31.8	8.51	0.742	0.724	1.024	-0.43	0.43	-0.47	-0.156667	0.45	0.03	0.316376	0.282099	0.798938	0.950027	0.95582	0.952924	0.992535	3.37	4.5	7.87	90.2	121.7	88.1	3.56	0.35	3.94	92.5	88	121.9	121.3	85.7	90.6	1599.7	1521	2108.2	2097.7	1481	1565.9
Ogfr	High	Q99PG2	Opioid growth factor receptor OS=Mus musculus OX=10090 GN=Ogfr PE=1 SV=1	0	8.226	4	2	2	2	633	70.6	4.77	0.78	0.742	1.052	-0.36	0.36	-0.43	-0.143333	0.395	0.07	0.319586	0.306846	0.756121	0.950027	0.95582	0.952924	0.992535	21.15	18.75	2.38	92.8	119	88.2	7.67	12.39	5.41	97.8	87.7	108.7	129.6	91.5	84.7	75.2	67.5	83.6	99.7	70.3	65.2
Aimp2	High	Q8R010	Aminoacyl tRNA synthase complex-interacting multifunctional protein 2 OS=Mus musculus OX=10090 GN=Aimp2 PE=1 SV=2	0	19.655	13	3	4	3	320	35.4	7.83	1.316	1.427	0.922	0.4	-0.4	0.51	0.17	-0.455	-0.12	0.319129	0.314784	0.672134	0.950027	0.95582	0.952924	0.990251	0.64	13.33	12.69	105.4	80.2	114.4	9.15	9.76	2.92	112.3	98.7	85.8	74.7	111.9	116.6	234.7	206.2	179.2	156.1	233.8	243.6
Cdhr1	High	Q8VHP6	Cadherin-related family member 1 OS=Mus musculus OX=10090 GN=Cdhr1 PE=1 SV=1	0	207.104	42	23	70	23	859	94	5.73	1.341	1.436	0.933	0.42	-0.42	0.52	0.173333	-0.47	-0.1	0.322341	0.305424	0.730754	0.950027	0.95582	0.952924	0.992535	1.64	13.92	15.57	106.5	79.4	114.1	1.42	2.99	16.17	107.3	105.1	80.9	77.6	127.6	101.4	7091.1	6949.9	5348	5126.7	8436.6	6705.1
Dync1i1	Medium	Q3TYJ3	Cytoplasmic dynein 1 intermediate chain 1 OS=Mus musculus OX=10090 GN=Dync1i1 PE=1 SV=1	0.011	2.485	3	1	1	1	617	69.6	5.08	1.328	1.405	0.945	0.41	-0.41	0.49	0.163333	-0.45	-0.08	0.320033	0.337574	0.817078	0.950027	0.976046	0.963037	0.992535	44.35	45.43	1.04	106.7	80.4	112.9	31.82	9.31	32.76	131.5	83.2	73.7	84.1	140.1	87.4	42.9	27.2	24.1	27.5	45.7	28.5
Ppp3r1	High	Q63810	Calcineurin subunit B type 1 OS=Mus musculus OX=10090 GN=Ppp3r1 PE=1 SV=3	0	120.379	74	12	41	12	170	19.3	4.81	0.744	0.761	0.977	-0.43	0.43	-0.39	-0.13	0.41	-0.03	0.320638	0.356421	0.959492	0.950027	0.977313	0.96367	0.992963	4.77	0.03	4.8	89.1	119.8	91.2	1.63	2.92	2.95	88	90.1	122.2	117.3	93.1	89.3	2969.7	3039	4123.8	3956.9	3140.1	3011.9
Fam120c	High	Q8C3F2	Constitutive coactivator of PPAR-gamma-like protein 2 OS=Mus musculus OX=10090 GN=Fam120c PE=1 SV=3	0	13.313	4	4	4	4	1091	119.6	8.46	1.332	1.358	0.981	0.41	-0.41	0.44	0.146667	-0.425	-0.03	0.323422	0.384741	0.947467	0.950027	0.977313	0.96367	0.992535	25.84	8.17	17.58	108.3	81.3	110.4	12.89	11.57	3.8	98.6	118.4	88	74.7	113.1	107.2	160	192.1	142.8	121.2	183.6	174
	High	A0A0A0MQA5	Tubulin alpha chain (Fragment) OS=Mus musculus OX=10090 GN=Tuba4a PE=1 SV=1	0	364.922	58	25	160	6	477	52.9	5.19	1.344	1.387	0.969	0.43	-0.43	0.47	0.156667	-0.45	-0.05	0.318277	0.358381	0.916742	0.950027	0.977313	0.96367	0.992535	22.14	13.32	8.76	108.1	80.4	111.5	3.4	17.55	4.95	110.4	105.2	70.8	90.9	107.4	115.2	17562.2	16736.7	11260.1	14450.7	17089.2	18328.1
Mvp	High	Q9EQK5	Major vault protein OS=Mus musculus OX=10090 GN=Mvp PE=1 SV=4	0.001	5.878	4	1	1	1	861	95.9	5.59	1.364	1.374	0.993	0.45	-0.45	0.46	0.153333	-0.455	-0.01	0.320552	0.374922	0.98716	0.950027	0.977313	0.96367	0.998908	13.04	33.86	20.61	109.5	80.3	110.3	5.58	6.83	24.92	104.6	113.1	83.7	76	91.7	130.9	11.2	12.2	9	8.2	9.9	14.1
Npc1	Medium	O35604	NPC intracellular cholesterol transporter 1 OS=Mus musculus OX=10090 GN=Npc1 PE=1 SV=2	0.019	2.055	1	1	1	1	1277	142.8	5.71	0.8	0.792	1.01	-0.32	0.32	-0.34	-0.113333	0.33	0.01	0.323204	0.41755	0.939072	0.950027	0.993996	0.972012	0.992535	20.81	14.35	6.42	92.6	115.8	91.7	10.73	9.02	4.63	99.7	85.6	108.4	123.2	94.6	88.6	60	51.6	65.3	74.2	56.9	53.3
Pvrl1; Nectin1	High	Q9JKF6	Nectin-1 OS=Mus musculus OX=10090 GN=Nectin1 PE=1 SV=3	0	28.302	16	7	11	7	515	57	6.35	0.776	0.844	0.92	-0.37	0.37	-0.24	-0.08	0.305	-0.12	0.321064	0.54416	0.604781	0.950027	0.995559	0.972793	0.978268	15.71	3.14	12.56	88.9	114.5	96.6	4.74	10.19	7.21	91.8	85.8	106.4	122.9	91.7	101.5	628.3	587.5	728.2	841.3	627.6	695
Prpsap1	High	Q9D0M1	Phosphoribosyl pyrophosphate synthase-associated protein 1 OS=Mus musculus OX=10090 GN=Prpsap1 PE=1 SV=1	0	17.964	16	5	7	3	356	39.4	7.2	0.772	0.891	0.866	-0.37	0.37	-0.17	-0.0566667	0.27	-0.21	0.318117	0.637932	0.515215	0.950027	0.995559	0.972793	0.964378	7.38	1.96	9.34	86.9	112.7	100.4	17.91	24.79	26.59	97.4	75.5	132.6	93	119.7	81.8	19.3	15	26.3	18.5	23.8	16.2
	Medium	A0A1Y7VNP4	Eukaryotic translation initiation factor 5 (Fragment) OS=Mus musculus OX=10090 GN=Eif5 PE=1 SV=1	0.018	2.098	6	1	1	1	146	16.5	8.94	0.795	0.876	0.907	-0.33	0.33	-0.19	-0.0633333	0.26	-0.14	0.318643	0.622409	0.580455	0.950027	0.995559	0.972793	0.97291	228.16	189.52	22.47	89.3	112.3	98.4	27.1	109	6.08	88.9	60.3	33.1	256	84.3	77.3	58.3	39.5	21.7	167.8	55.2	50.7
Arfgap3	High	A0A0R4J0T8	ADP-ribosylation factor GTPase-activating protein 3 OS=Mus musculus OX=10090 GN=Arfgap3 PE=1 SV=1	0	8.138	5	3	3	2	524	57.5	8.47	0.788	0.906	0.87	-0.34	0.34	-0.14	-0.0466667	0.24	-0.2	0.324256	0.672759	0.461517	0.950027	0.995559	0.972793	0.959744	12.81	27.79	14.86	87.8	111.4	100.9	4.12	8.08	18.17	85	90	117.5	104.8	88.3	114.4	101.5	107.6	140.4	125.2	105.6	136.7
Rdh5	High	O55240	Retinol dehydrogenase 5 OS=Mus musculus OX=10090 GN=Rdh5 PE=1 SV=1	0	22.647	26	7	7	7	318	34.8	8.48	0.758	1.156	0.656	-0.4	0.4	0.21	0.07	0.095	-0.61	0.322222	0.720495	0.0171185	0.950027	0.995559	0.972793	0.229077	4.71	44.16	39.28	78.1	102.9	119	0.74	3.74	36.91	76.6	77.4	104.2	98.8	89.8	153.2	322.5	325.9	438.8	416.2	378.1	645.1
	Medium	A0A140LHA2	Mitotic checkpoint protein BUB3 OS=Mus musculus OX=10090 GN=Bub3 PE=1 SV=1	0.011	2.386	3	1	1	1	324	36.7	6.84	0.798	1.131	0.705	-0.33	0.33	0.18	0.06	0.075	-0.5	0.320229	0.760338	0.0582635	0.950027	0.995559	0.972793	0.465757	17.38	1.17	16.2	81.7	102.4	115.8	9.07	7.46	6.34	87	76.5	97	107.8	110.6	121	62.2	54.7	69.4	77.2	79.1	86.5
	Medium	A0A0A6YY84	TRAF3-interacting JNK-activating modulator (Fragment) OS=Mus musculus OX=10090 GN=Traf3ip3 PE=1 SV=1	0.011	2.48	8	1	1	1	147	17	5	1.309	1.143	1.145	0.39	-0.39	0.19	0.0633333	-0.29	0.2	0.320768	0.736526	0.425151	0.950027	0.995559	0.972793	0.94118	19.73	7.6	12.08	113.8	86.9	99.3	4.72	14	6.79	117.4	109.8	78.5	95.8	94.5	104	66.8	62.5	44.7	54.6	53.8	59.2
Rpl26; Gm15772	High	P61255	60S ribosomal protein L26 OS=Mus musculus OX=10090 GN=Rpl26 PE=1 SV=1	0	20.35	39	7	10	7	145	17.2	10.55	1.338	1.191	1.123	0.42	-0.42	0.25	0.0833333	-0.335	0.17	0.318962	0.652564	0.374959	0.950027	0.995559	0.972793	0.920181	39.28	49.73	10.02	113.7	85	101.3	14.71	22.1	24.07	101.4	124.9	98.5	71.9	84.4	119	1251.7	1542.2	1216	887.3	1041.8	1469.2
Rps13; Rps13-ps1; LOC102642137	High	P62301	40S ribosomal protein S13 OS=Mus musculus OX=10090 GN=Rps13 PE=1 SV=2	0	33.599	50	9	12	9	151	17.2	10.54	1.314	1.22	1.077	0.39	-0.39	0.29	0.0966667	-0.34	0.11	0.324639	0.600702	0.562672	0.950027	0.995559	0.972793	0.97291	40.81	55.36	13.85	111.5	84.9	103.6	14.58	23.6	27.47	99.3	122.1	99.2	70.8	84	124.5	1501.9	1847.2	1500.5	1071.2	1270.2	1882.6
Rnf114	Medium	Q9ET26	E3 ubiquitin-protein ligase RNF114 OS=Mus musculus OX=10090 GN=Rnf114 PE=1 SV=2	0.042	1.61	3	1	1	1	229	25.7	7.03	1.321	1.227	1.077	0.4	-0.4	0.3	0.1	-0.35	0.11	0.321443	0.59138	0.598819	0.950027	0.995559	0.972793	0.977452	13.65	13.6	0.05	111.7	84.6	103.7	18.51	5.62	18.47	97.3	126.6	80.7	87.4	90.4	117.5	125	162.6	103.7	112.3	116.1	151
Esd	High	Q9R0P3	S-formylglutathione hydrolase OS=Mus musculus OX=10090 GN=Esd PE=1 SV=1	0	37.563	50	7	8	7	282	31.3	7.12	0.757	1.025	0.738	-0.4	0.4	0.04	0.0133333	0.18	-0.44	0.324253	0.99251	0.0899889	0.950027	0.998403	0.974215	0.574663	11.37	18.23	6.83	81.6	107.8	110.6	5.05	5.78	11.54	78.6	84.4	112.1	103.3	101.7	119.8	287.8	309.1	410.6	378.4	372.4	438.6
Mtch1	High	Q791T5	Mitochondrial carrier homolog 1 OS=Mus musculus OX=10090 GN=Mtch1 PE=1 SV=1	0.001	6.758	5	2	2	2	389	41.5	9.32	0.796	0.988	0.805	-0.33	0.33	-0.02	-0.00666667	0.175	-0.31	0.316869	0.904083	0.225758	0.950027	0.998403	0.974215	0.813917	1.03	2.73	1.7	85.8	107.8	106.5	6.74	5.76	8.36	81.7	89.8	103.3	112.1	100.2	112.8	51.3	56.5	64.9	70.4	63	70.9
Nlgn3	High	A2AGI2	Neuroligin-3 OS=Mus musculus OX=10090 GN=Nlgn3 PE=1 SV=1	0.005	3.627	2	1	1	1	845	93.4	6.28	0.79	1.003	0.788	-0.34	0.34	0	0	0.17	-0.34	0.323	0.939158	0.154589	0.950027	0.998403	0.974215	0.729	18.36	3.48	21.87	84.9	107.4	107.7	7.01	10.43	13.73	88.9	80.5	99.4	115.3	97.4	118.4	206.4	186.9	230.8	267.5	226.1	274.7
Nucks1	High	A0A087WRY3	Nuclear ubiquitous casein and cyclin-dependent kinase substrate 1 OS=Mus musculus OX=10090 GN=Nucks1 PE=1 SV=1	0.005	3.798	7	2	2	2	233	26.2	5.12	1.337	0.977	1.368	0.42	-0.42	-0.03	-0.01	-0.195	0.45	0.317651	0.875991	0.0508976	0.950027	0.998403	0.974215	0.427567	6.34	12.68	19.05	121	90.5	88.5	3.33	9.36	21.29	117.7	123.4	84.4	96.3	75.7	102.5	271.3	284.4	194.4	222	174.5	236.3
Myrip	High	Q8K3I4	Rab effector MyRIP OS=Mus musculus OX=10090 GN=Myrip PE=1 SV=1	0	19.682	8	6	8	6	856	94.9	6.07	1.287	1.101	1.169	0.36	-0.36	0.14	0.0466667	-0.25	0.23	0.315959	0.833668	0.369093	0.950027	0.998403	0.974215	0.920165	15.12	21.3	6.13	114	88.5	97.5	5.86	8.53	11.68	109.1	118.6	93.9	83.2	89.6	105.7	385.2	418.5	331.3	293.6	316.1	373.1
Pacsin1	High	Q61644	Protein kinase C and casein kinase substrate in neurons protein 1 OS=Mus musculus OX=10090 GN=Pacsin1 PE=1 SV=1	0	105.716	44	21	34	19	441	50.5	5.24	0.746	0.827	0.902	-0.42	0.42	-0.27	-0.09	0.345	-0.15	0.325283	0.504362	0.570375	0.951116	0.995559	0.973338	0.97291	16.18	1.71	14.47	87	116.6	96.4	7.03	8.36	6.74	91.3	82.6	109.7	123.5	91.8	101	2041.6	1848.3	2454.9	2763.5	2054.2	2259.8
	High	A0A3B2WDD2	Ribosomal protein OS=Mus musculus OX=10090 GN=Rpl10a PE=1 SV=1	0	47.625	44	9	21	9	190	21.6	9.98	1.338	1.155	1.158	0.42	-0.42	0.21	0.07	-0.315	0.21	0.326199	0.721656	0.295695	0.951116	0.995559	0.973338	0.894412	44.7	65.29	19.35	114.9	85.9	99.2	15.87	25.79	33.68	100.9	126.4	101.6	70.2	76.5	124.3	2100	2630.7	2113.2	1461.3	1592.2	2587.4
Sri	High	Q6P069	Sorcin OS=Mus musculus OX=10090 GN=Sri PE=1 SV=1	0	11.638	11	2	5	2	198	21.6	5.59	0.76	0.95	0.8	-0.4	0.4	-0.07	-0.0233333	0.235	-0.32	0.325553	0.807838	0.22599	0.951116	0.998403	0.974759	0.813917	6.2	22.52	16.28	84.1	110.7	105.2	4.83	10.72	10.64	86.8	81.1	119.2	102.4	97.3	113.2	334.8	312.7	459.7	394.9	375.3	436.4
Psip1	High	Q99JF8	PC4 and SFRS1-interacting protein OS=Mus musculus OX=10090 GN=Psip1 PE=1 SV=1	0	19.213	13	6	6	5	528	59.7	9.13	1.354	1.08	1.254	0.44	-0.44	0.11	0.0366667	-0.275	0.33	0.325829	0.879826	0.167999	0.951116	0.998403	0.974759	0.738806	0.67	4.08	4.75	118.3	87.3	94.4	2.73	2.09	1.8	120.6	116	88.6	86	93.2	95.6	939.5	903.9	690.5	670.4	725.8	744.5
Paip1	High	F6Y616	Polyadenylate-binding protein-interacting protein 1 OS=Mus musculus OX=10090 GN=Paip1 PE=1 SV=2	0.001	5.009	5	2	2	2	484	53.9	4.78	0.778	0.835	0.932	-0.36	0.36	-0.26	-0.0866667	0.31	-0.1	0.326771	0.515457	0.701007	0.95229	0.995559	0.973924	0.991285	22.1	17.19	4.87	89.3	114.8	95.8	24.62	3.87	20.09	74.3	105.7	110.8	117.1	82.4	109.7	36.1	51.3	53.8	56.9	40	53.3
Grm2	High	A0A0J9YVF0	Metabotropic glutamate receptor 2 OS=Mus musculus OX=10090 GN=Grm2 PE=1 SV=1	0.001	4.363	2	1	1	1	594	65.7	8.28	0.795	0.885	0.899	-0.33	0.33	-0.18	-0.06	0.255	-0.15	0.327136	0.625764	0.637037	0.952364	0.995559	0.973962	0.983598	17.08	5.16	22.28	89	112	99	7.38	23.42	28.18	83.4	92.6	93.6	130.7	79.9	119.7	30.4	33.8	34.1	47.6	29.1	43.6
	Medium	D3YWY6	Mitochondrial pyruvate carrier OS=Mus musculus OX=10090 GN=Mpc1 PE=1 SV=1	0.011	2.516	9	1	1	1	85	9.7	9.39	1.313	1.468	0.894	0.39	-0.39	0.55	0.183333	-0.47	-0.16	0.328078	0.261184	0.528735	0.952633	0.951072	0.951853	0.965674	37.59	17.75	19.55	104.2	79.3	116.5	0.85	33.96	17.65	103.7	102.4	61.4	100.3	101.6	130.6	50.5	49.9	29.9	48.9	49.5	63.7
Rps3	High	P62908	40S ribosomal protein S3 OS=Mus musculus OX=10090 GN=Rps3 PE=1 SV=1	0	80.363	74	17	29	17	243	26.7	9.66	1.336	1.156	1.157	0.42	-0.42	0.21	0.07	-0.315	0.21	0.327638	0.720688	0.299545	0.952633	0.995559	0.974096	0.900242	50.06	62.8	11.92	114.8	85.9	99.3	17.63	28.76	28.67	99.7	128.1	103.9	68.8	79.5	120	3567.1	4582.9	3718.4	2461.6	2846.3	4294
[truncated: 2,036 more rows]
[truncated: 16 more columns]
