# Supplementary material for: The tectonic complex regulates membrane protein composition in the photoreceptor cilium
Source: Nat Commun. 2023 Sep 13;14:5671. doi: 10.1038/s41467-023-41450-z (PMC10500017; doi:10.1038/s41467-023-41450-z)
Supplement: Supplementary file 6 — Source Data [file 41467_2023_41450_MOESM6_ESM.xlsx]

## Sheet: Figure 1d
Well	Sample	Biological Set Name	Cq	Mean
TCTN1-Ex2										Tctn1 St Curve
A01	10	mTctn1 Plasmid	7.06744	5.87221						10	5.87221
A02	10	mTctn1 Plasmid	5.89813							1	9.27902
A03	10	mTctn1 Plasmid	5.84629							0.1	12.4177
B01	1	mTctn1 Plasmid	9.23115	9.27902						0.01	15.6985
B02	1	mTctn1 Plasmid	9.28223							0.001	18.7959
B03	1	mTctn1 Plasmid	9.32369							0.0001	22.1003
C01	.1	mTctn1 Plasmid	12.6181	12.4177						1e-05	25.0962
C02	.1	mTctn1 Plasmid	12.3134							1e-06	28.3476
C03	.1	mTctn1 Plasmid	12.3216
D01	.01	mTctn1 Plasmid	15.8183	15.6985
D02	.01	mTctn1 Plasmid	15.692
D03	.01	mTctn1 Plasmid	15.5851
E01	.001	mTctn1 Plasmid	18.9919	18.7959
E02	.001	mTctn1 Plasmid	18.7257
E03	.001	mTctn1 Plasmid	18.6701
F01	.0001	mTctn1 Plasmid	22.1512	22.1003
F02	.0001	mTctn1 Plasmid	22.1214
F03	.0001	mTctn1 Plasmid	22.0284
G01	.00001	mTctn1 Plasmid	25.1375	25.0962
G02	.00001	mTctn1 Plasmid	25.1399
G03	.00001	mTctn1 Plasmid	25.0113
H01	.000001	mTctn1 Plasmid	28.3609	28.3476
H02	.000001	mTctn1 Plasmid	28.3758
H03	.000001	mTctn1 Plasmid	28.3062
Well	Anmial #				ng	pg
A04	2029	Het-iCre	27.3384	27.308	2.17107e-06	0.00217107
A05	2029	Het-iCre	27.3963
A06	2029	Het-iCre	27.2198
B04	2031	Het-iCre	27.4172	27.3763	2.06679e-06	0.00206679
B05	2031	Het-iCre	27.4554
B06	2031	Het-iCre	27.2973
C04	2122	Het-iCre	26.7596	26.7562	3.23097e-06	0.00323097
C05	2122	Het-iCre	26.6934
C06	2122	Het-iCre	26.819
D04	2126	Het-iCre	27.3229	27.2193	2.31434e-06	0.00231434
D05	2126	Het-iCre	27.2274
D06	2126	Het-iCre	27.2112
Well	Anmial #
E04	2023	Floxed	26.1844	26.3433	4.3505e-06	0.0043505
E05	2023	Floxed	26.2307
E06	2023	Floxed	26.4559
F04	2024	Floxed	26.432	26.3626	4.29044e-06	0.00429044
F05	2024	Floxed	26.4093
F06	2024	Floxed	26.3158
G04	2026	Floxed	26.4073	26.3763	4.24817e-06	0.00424817
G05	2026	Floxed	26.3662
G06	2026	Floxed	26.3864
Well	Anmial #
H04	2025	Floxed-iCre	28.4028	28.7306	7.79019e-07	0.000779019
H05	2025	Floxed-iCre	28.7345
H06	2025	Floxed-iCre	28.7268
A07	2027	Floxed-iCre	27.9663	28.1935	1.14717e-06	0.00114717
A08	2027	Floxed-iCre	28.082
A09	2027	Floxed-iCre	28.3049
B07	2123	Floxed-iCre	28.2912	28.377	1.00506e-06	0.00100506
B08	2123	Floxed-iCre	28.4825
B09	2123	Floxed-iCre	28.2715
C07	2124	Floxed-iCre	28.304	27.9858	1.33228e-06	0.00133228
C08	2124	Floxed-iCre	28.2064
C09	2124	Floxed-iCre	27.7652

## Sheet: Figure 1e and 5a
Gene Symbol	Accession	Fold Change (Log2) iCre-Tctn1Flox / iCre-Tctn1Het	Log10 p-value
Btc	Q05928	4.33	9.345e-15
Stx3	Q64704	3.77	9.345e-15
Slco4a1	Q8K078	3.09	2.31215e-12
Slc38a3	Q9DCP2	3.31	7.74669e-12
Slc6a6	O35316	3.06	4.76044e-10
Cetn3	A0A286YD15	-2.64	5.73698e-10
Antxr2	Q6DFX2	3.03	5.83907e-10
Podxl	Q9R0M4	2.49	9.67075e-10
Hcn4	B2RY58	2.44	1.23179e-09
Scml2	B1AVB3	-2.54	6.01422e-09
Scamp5	Q9JKD3	2.84	7.63901e-09
Ndrg3	Q9QYF9	2.77	2.20121e-08
Ndrg1	Q62433	2.7	6.69285e-08
Stxbp1	O08599	2.56	4.85999e-07
Slc16a3	P57787	2.43	5.574e-07
Tnip1	D3Z3B6	2.12	7.13611e-07
Spata7	Q80VP2	-2.15	1.32215e-06
Kcnj14	Q8JZN3	2.45	1.96745e-06
Slc11a2	P49282	1.99	1.96745e-06
Cep68	Q3TRP8	-2.1	3.17823e-06
Ptp4a3	Q9D658	2.04	5.14404e-06
Jam2	Q9JI59	2.16	5.20835e-06
Tax1bp1	Q3UKC1	2.25	5.82376e-06
Uba5	D6RH76	2.09	8.26205e-06
Cacng7	P62956	1.94	8.3255e-06
Marveld3	Q9D956	1.88	8.58864e-06
Slc4a7	F8VQC9	2.27	1.03512e-05
A2m	Q6GQT1	2.26	1.21592e-05
Prcd	Q00LT2	-1.92	1.56167e-05
Shisa2	Q8QZV2	1.86	1.73461e-05
Ift20	Z4YJL9	-1.85	1.94169e-05
Sppl2b	Q3TD49	1.87	2.57175e-05
Cetn2	Q9R1K9	-2.13	3.11558e-05
Cnnm2	Q3TWN3	1.86	3.28604e-05
Dnajc5	P60904	1.84	3.46913e-05
Rgs20	E9Q720	2	7.10447e-05
Nphp1	Q3TWM5	-2.02	7.43381e-05
Tctn2	Q2MV57	-1.8	9.25312e-05
Hcn1	O88704	2.04	0.00013005
Slc12a6	Q924N4	1.91	0.000284054
Mdm1	B2RPU6	-1.95	0.000348036
Ofd1	A2AEG2	-1.88	0.000420145
Nbr1	K3W4P1	1.91	0.000421021
Pla2r1	Q62028	1.57	0.000511906
Spice1	Q8C804	-1.7	0.000542032
Fgfr1op	Q66JX5	-1.72	0.000603761
Ssna1	Q9JJ94	-1.64	0.000689758
Cep120	Q7TSG1	-1.84	0.000689758
Stx12	Q9ER00	1.83	0.000760237
Poc5	Q9DBS8	-1.86	0.000784072
Acacb	E9Q4Z2	1.62	0.00106562
Wbp2	P97765	1.83	0.00114679
Aqp1	Q02013	1.82	0.00116095
Lca5	G5E886	-1.78	0.00124523
Rtbdn	Q8QZY4	1.5	0.00124523
Sirpa	P97797	1.66	0.00127513
Plpp2	Q9DAX2	1.59	0.00131884
Rp1	P56716	-1.8	0.00132881
Slc30a1	Q60738	1.71	0.00175787
Crocc	Q8CJ40	-1.77	0.00180582
Tspan7	Q62283	1.43	0.00188323
Clu	Q06890	1.75	0.00214431
Ano2	Q8CFW1	1.65	0.00219326
Drd4	P51436	1.49	0.00233055
Wdr13	S4R225	1.54	0.00238528
Advgr1	Q8VHN7	-1.45	0.0026979
Ubap1l-fr	A0A6I8MWX1	1.57	0.00305136
Itm2b	O89051	1.41	0.00307903
Cep350	E9Q309	-1.39	0.00320407
Zfp365	Q8BG89	-1.39	0.00364514
Rp1l1	Q8CGM2	-1.66	0.00447053
Nr2e3	Q9QXZ7	-1.43	0.00505598
Atp1b2	P14231	1.64	0.00583312
Vps37a	Q8CHS8	1.65	0.00598853
Snap25	P60879	1.62	0.00654908
Atp4a	E9QNX7	1.58	0.00689083
Ick	Q9JKV2	-1.54	0.0078654
Rpgrip1	E9QQ97	-1.58	0.0089482
Ccdc8	D3YZV8	-1.3	0.00954575
Cd47	A0A2R8W6P0	1.57	0.00964238
Plekhb1	D3Z6S5	1.33	0.00975644
Hmgn2	A3KGL9	-1.35	0.0105851
Spry2	Q9QXV8	1.35	0.0107943
Bub1b	Q9Z1S0	1.32	0.0108179
Hsbp1	Q9CQZ1	-1.32	0.0108694
Cfap20	Q8BTU1	-1.34	0.0109223
Ccdc181	Q80ZU5	-1.47	0.0116547
Traf2	P39429	1.39	0.0116547
B9d1	Q9R1S0	-1.41	0.0126224
Dnajc5	G5E8T0	1.52	0.0138781
Fam161	A0A140LHD1	-1.46	0.0138781
Sdcbp-Fr	H3BLG5	1.33	0.0138781
Abcg4	Q91WA9	1.3	0.0138781
Ift43	Q9DA69	-1.34	0.0150726
Eif2s1	Q6ZWX6	1.27	0.015548
Wdr19	Q3UGF1	-1.47	0.015548
Sema4b	Q62179	1.4	0.0156667
Gnb3	Q61011	1.48	0.0187786
Mks1	Q5SW45	-1.23	0.0213683
Ift88	Q61371	-1.28	0.0234628
Tchp	Q3TVW5	-1.45	0.0243109
Cep41	Q99NF3	-1.23	0.0244731
Ptprf	A2A8L5	1.09	0.0280553
Abhd8	Q8R0P8	-1.23	0.0283594
Spry3	Q3UUD2	1.35	0.0289416
Ift46	A0A1L1SR19	-1.17	0.0299441
Dync2li1	Q8K0T2	-1.17	0.0310237
Tctn1	Q8BZ64	-1.25	0.0321712
Ncstn	P57716	1.34	0.0321712
Cep290	Q6A078	-1.39	0.0347954
Slc38a2	Q8CFE6	1.17	0.0347954
Tmem87a	A2AQJ7	-1.19	0.0347954
Mga	E9QLG3	1.12	0.0354
Cfap97	Q6ZPR1	-1.38	0.0357338
Apoe	P08226	1.25	0.0357338
Aplp2	Q06335	1.25	0.0363565
Cdip1	Q9DB75	1.2	0.0376288
Plekhb2	Q9QZC7	1.36	0.0398599
Mia3	Q8BI84	1.09	0.0398599
Ipo5	Q8BKC5	1.31	0.040036
Csnk1a1	E9Q2U6	-1.2	0.0413544
Prepl	Q8C167	-1.2	0.0425133
Tubg1	P83887	-1.27	0.0425133
Slc2a3	P32037	1.35	0.0434246
Vps4a	Q8VEJ9	1.35	0.0434246
Efnb1	P52795	1.11	0.045506
Rps27a	P62983	1.32	0.0523125
Chmp4b	Q9D8B3	1.32	0.0534182
Pitpnc1	Q8K4R4	-1.31	0.055169
Cc2d2a	Q8CFW7	-1.26	0.055169
Trf	Q921I1	1.31	0.055169
Fsip2	A2ARZ3	1.09	0.0557144
Plcxd2	B2RXA1	-1.3	0.0562909
Cd63-fr	A0A1W2P8C6	1	0.0585621
Vps37c	Q8R105	1.13	0.0600671
Atp1a3	A0A0G2JGX4	1.29	0.0624129
Cldn23	Q9D7D7	1.06	0.0625033
Ndfip1	A0A494BAK0	1.18	0.0674459
Spata6	Q3U6K5	-1.12	0.0706235
Krt76	Q3UV17	-1.06	0.0724472
Alms1	Q8K4E0	-1.18	0.0725055
Ccsap	Q8QZT2	-1.13	0.0725055
Nme7	Q3UMG6	-1.22	0.0725055
Efnb2	F6RSU6	0.98	0.0725055
Rad23a	Q3TN85	1.06	0.0725055
Traf3ip1	A0A087WQD8	-1.07	0.0743072
Mecr	Q9DCS3	-1.11	0.0743072
D8Ertd738e	Q8R1F0	-1.16	0.0749292
Lrrc8b	Q5DU41	1.05	0.07559
Xiap	Q60989	1.05	0.07559
Nucb2	P81117	-1.08	0.077105
Nphp4	P59240	-1.25	0.0802158
Serinc3	Q9QZI9	1.24	0.0805177
Ank	Q9JHZ2	1.06	0.0809573
Plekhb1	Q9QYE9	1.23	0.0836327
Podxl2	Q8CAE9	1.02	0.0864179
Chmp1b	Q99LU0	1.15	0.0864179
Csnk1a1	E9Q3W1	-1.22	0.0864179
Susd3-fr	D3YY27	1.08	0.0864179
Chmp5	Q9D7S9	1.25	0.0864179
H2-K1	P01901	1.04	0.0864179
Phlpp1	Q8CHE4	1.02	0.0864179
Gnaq	P21279	1.21	0.0887233
Polg2	Q9QZM2	-1.08	0.0897093
Vps28	Q9D1C8	1.13	0.0911917
Elmod2	Q8BGF6	-1.04	0.0931205
Glb1l2	A0A0R4J0L1	-1.19	0.0961214
Mak	Q04859	-1.17	0.106412
Lztfl1	Q9JHQ5	1.17	0.109512
Arhgef18	A0A5F8MPF6	0.94	0.111832
Elfn1	Q8C8T7	1.1	0.111832
Stx7	Q8BH40	1.17	0.118197
Slc39a6	Q8C145	1.03	0.119443
Mt3	P28184	-1.12	0.125559
Golga5	Q9QYE6	0.92	0.125961
Gtf3c4	E9Q2B0	-0.97	0.130322
Scamp2	Q9ERN0	0.9	0.13468
Mrpl22	Q8BU88	0.87	0.139679
Tsg101	Q61187	1.13	0.14193
Snf8	Q9CZ28	0.96	0.143036
Scg2	Q03517	0.97	0.143613
Krt16	Q9Z2K1	-0.98	0.148062
Cd44	A2APM3	0.91	0.152974
Zc3h18	G3X8T2	-1.06	0.152974
Cfh	P06909	0.98	0.154669
Dync2h1	Q45VK7	-1.09	0.154669
Armc9	Q9D2I5	-0.99	0.154669
Ift57	Q8BXG3	-0.99	0.158524
Cep135	Q6P5D4	-1.03	0.159292
Ilf3	A0A1L1STE4	0.89	0.159457
Tollip	Q9QZ06	1.1	0.160127
Kras	P32883	1.16	0.160157
Brox	Q8K2Q7	0.98	0.160157
Chmp3	Q9CQ10	1.06	0.160157
Gm20390	E9PZF0	1.09	0.160157
Zfpl1	E0CZD9	0.9	0.160157
Sirpa	E0CX65	0.97	0.160908
Pcdh15	Q99PJ1	-0.96	0.161861
Impg2	Q80XH2	1.14	0.164701
Stk10	O55098	0.88	0.164701
Pdcd6ip	Q9WU78	1.08	0.167128
Lpcat1	D6RFA8	0.92	0.167502
Eno3	P21550	0.9	0.17066
Luc7l2	E9Q715	-0.96	0.17589
Wdr54	Q9R0D8	1.03	0.179039
Tmsb4x	P20065	1.09	0.179514
Chmp2a	Q9DB34	1.06	0.186631
Slc9a1	Q61165	0.94	0.186631
Arrb2	Q5F2D9	-1.04	0.188198
Fcgbp	E9Q0B5	-1.1	0.188198
Arpin	Q9D0A3	0.84	0.195128
Ift140	E9PY46	-0.99	0.199416
B9d2	Q3UK10	-1	0.204865
Zc2hc1a	Q8BJH1	0.93	0.209637
Ift81	O35594	-1.02	0.211207
Cep250	A3KGJ7	-1.04	0.217436
Chmp2b	Q8BJF9	1.04	0.22068
Nadk2-fr	A0A7N9VS49	-0.93	0.22068
Inpp1	P49442	0.78	0.222663
Sectm1a	A2ABP7	0.87	0.228734
Cnnm4	Q69ZF7	1.02	0.229317
Ankrd33	Q8BXP5	-1.04	0.229682
Ttc21b	Q0HA38	-0.98	0.233761
Tubb2b	Q9CWF2	-0.97	0.234059
Gars	Q9CZD3	1.01	0.235102
Flvcr2	A0A0R4J0E9	-0.87	0.236541
Slc22a8	O88909	-0.96	0.238521
Tom1l2	Q5SRX1	1.01	0.241697
Fnta	Q61239	0.89	0.242965
Tspan31	Q9CQ88	0.81	0.250958
Myo7a	P97479	0.85	0.253528
Tom1	Q3UDC3	0.94	0.261705
Vta1	Q9CR26	0.89	0.261952
Ptges2	Q8BWM0	-0.87	0.261952
Cdc37	Q61081	0.84	0.262203
Man2a2	Q8BRK9	-0.98	0.268325
Tnpo1	Q3TKD0	0.9	0.268325
Vps26a	P40336	0.75	0.268325
Stam2	O88811	0.79	0.268325
Rap1a	P62835	0.98	0.270342
Eif3l	Q8QZY1	-0.85	0.270483
Afdn	E9Q852	0.77	0.272985
Trim28	Q62318	-0.92	0.274256
Pibf1	E9Q6K3	-0.88	0.275137
Slc25a5	P51881	-0.93	0.275137
Stx8	O88983	0.83	0.276087
Arl4d	Q99PE9	-0.88	0.276087
Serf2	P84102	-0.88	0.29176
Krt5	Q922U2	-0.92	0.29176
Ubap1	Q8BH48	0.87	0.292041
Osmr	A0A0R4J268	0.81	0.292041
Rims2	D9HP81	-0.85	0.292041
Rhot1	Q8BG51	-0.95	0.294003
Rock2	P70336	0.8	0.295787
Vldlr	F8WGI9	0.78	0.306534
Ksr1-fr	A0A140LHS5	0.81	0.306534
Ptges3	D3Z7C6	0.82	0.309642
Fkbp3	Q62446	-0.94	0.311957
Hba-a1; Hba-a2	Q91VB8	-0.94	0.323442
Sfxn5	Q925N0	-0.96	0.325656
Acadvl	P50544	-0.86	0.327057
Ubr2	Q6WKZ8	0.94	0.329393
Cep104	Q80V31	-0.91	0.329393
Isoc2a	P85094	-0.83	0.332127
Lyrm4	Q8K215	-0.86	0.334548
Stam	P70297	0.79	0.334996
Slco1a6	Q99J94	0.83	0.338064
Micos13	Q8R404	-0.83	0.338971
Tulp1	Q9Z273	-0.92	0.34438
Krt78	E9Q0F0	-0.83	0.344767
Hibadh	Q99L13	-0.93	0.345815
Hadha	Q8BMS1	-0.89	0.348985
Ahi1	A0A1L1SQE2	-0.87	0.34964
Ttpal	Q9D3D0	-0.84	0.34964
Cadm2-fr	G3UZM4	0.95	0.34964
Zc3h3	Q8CHP0	-0.81	0.351674
Nras	P08556	0.79	0.352478
Smn1	P97801	-0.84	0.352478
Rnf149	Q3U2C5	0.75	0.353605
Gripap1	A2AEW9	0.85	0.360759
Clauap1-fr	D3Z1F2	-0.78	0.37026
Lgalsl	Q8VED9	0.83	0.370604
Immt	E9Q800	-0.81	0.370604
Smg5-fr	A0A0A6YWQ7	-0.78	0.373483
Krt42	Q6IFX2	-0.79	0.377065
Chmp1a	Q921W0	0.93	0.382825
Pon1	P52430	-0.89	0.384895
Gnas	P63094	0.71	0.386065
Nae1	Q8VBW6	0.74	0.387856
Rbp3	A0A0R4J0H3	0.89	0.392042
Tbk1	Q9WUN2	0.73	0.39455
Mien1	Q9CQ86	0.73	0.395499
Reep6	Q9JM62	-0.83	0.402177
Pitpnb	Q8JZZ5	-0.86	0.402177
Samd7	Q8C8Y5	-0.75	0.405629
Srsf4	Q542V3	-0.77	0.405629
Dnajb2	Q9QYI5	0.87	0.406241
Ndfip2	M0QWK1	0.89	0.410091
Nop16	Q9CPT5	-0.78	0.410091
Tex30	Q3TUU5	-0.75	0.410091
Syne1	Q6ZWR6	-0.88	0.413384
Stx16	Q8BVI5	0.7	0.422039
Vti1b	Q91XH6	0.65	0.42288
Atp5g1	Q9CR84	-0.74	0.426942
Ppa2	Q91VM9	-0.77	0.431432
Ubqln2	Q9QZM0	0.77	0.437286
Stat3	P42227	0.72	0.437574
Ift74	Q8BKE9	-0.77	0.438682
Hsp90aa1	P07901	0.86	0.440094
S100a11	P50543	0.75	0.440094
Fus	P56959	-0.86	0.442125
Vps25	Q9CQ80	0.78	0.442517
Mbnl1	A0A0A6YWB0	-0.77	0.444253
Pef1	Q8BFY6	0.65	0.444253
Rab27b	Q99P58	0.74	0.452685
Glul	P15105	-0.85	0.452685
Mlycd	Q99J39	-0.77	0.452685
Lrrc8d	Q8BGR2	0.85	0.464216
Ckmt1	P30275	-0.87	0.47014
Rnf13	O54965	0.69	0.475108
Gna11	P21278	0.83	0.47623
Sfpq	Q8VIJ6	-0.85	0.478063
Arsg	Q3TYD4	-0.81	0.484964
Lnp; Lnpk	Q7TQ95	0.73	0.486714
Cdsn	Q7TPC1	-0.71	0.489127
Rbm3	Q8BG13	0.67	0.489127
Rbm39	E9Q8F0	-0.73	0.492353
Rita1	Q9D1H0	-0.71	0.492353
Plekha2	Q9ERS5	-0.76	0.492353
Ptpmt1	Q66GT5	-0.7	0.497701
Selenbp2	Q63836	-0.69	0.498116
Golph3	Q9CRA5	0.67	0.498116
Rpgr	Q8CDM3	-0.74	0.503795
Ncl	P09405	-0.82	0.504306
Slc20a1	Q61609	0.83	0.504495
Ist1	Q9CX00	0.69	0.504495
Map7; Mtap7	D3YWN7	-0.82	0.504495
	A0A452J8A5	-0.69	0.505175
Nek9	Q8K1R7	0.64	0.507906
Lhpp	Q9D7I5	0.69	0.50934
Dnajb6	O54946	-0.71	0.522592
Cpm	Q80V42	-0.73	0.522694
Stoml2	Q99JB2	-0.69	0.524027
	G3UX45	0.67	0.524399
Tomm40l	Q9CZR3	-0.73	0.526974
Lyar	Q08288	-0.72	0.527537
D430042O09Rik	F6XQI1	-0.73	0.527537
Flot1	O08917	0.7	0.527537
	A0A0G2JF33	-0.73	0.527537
Map4; Mtap4	P27546	-0.8	0.529274
Gucy1b3	O54865	0.82	0.531449
Xpo5	Q924C1	0.68	0.543646
Erh	G3UW85	-0.74	0.543783
Rad23b	P54728	0.69	0.549213
1810009A15Rik; LOC105242733	Q9D937	-0.68	0.550568
Hmgn2; LOC102642529	Q5XK38	-0.78	0.552118
Keap1	Q9Z2X8	0.67	0.557207
Gnas	Z4YKV1	0.79	0.557207
Scamp1	Q8K021	0.74	0.559747
Hnrnpul2	Q00PI9	0.63	0.566857
Slc12a5	Q91V14	0.78	0.568878
Oxct1	Q9D0K2	-0.69	0.573117
Emc8-1190005i06rik; Gm27021	M0QWE2	0.63	0.576262
Caskin2	Q8VHK1	-0.69	0.5797
Tspan5	P62080	-0.69	0.5797
Eml1	D3Z4J9	-0.75	0.589453
2010107E04Rik	P56379	-0.63	0.589453
Epb4.1l3; Epb41l3	A7YY80	0.66	0.589453
Lrit1	Q8K099	0.61	0.590589
1300018I17Rik; Vps9d1	Q8C190	0.69	0.591362
Fam84b	D3YXJ5	-0.73	0.591362
Ablim1	E9Q030	0.59	0.591362
Hnrnph3	D3Z3N4	-0.69	0.591362
Hist1h1a	P43275	-0.67	0.591362
Slco1a4	Q9EP96	-0.82	0.591362
Ccdc66	Q6NS45	-0.69	0.591362
Decr1	Q9CQ62	-0.68	0.591362
Dkk3	Q9QUN9	0.71	0.591362
Khdrbs1	Q60749	-0.69	0.592965
Mavs	Q8VCF0	-0.68	0.594973
Ncam1	E9QB01	0.76	0.602003
Hint3	Q9CPS6	-0.78	0.607874
Gclc	P97494	-0.74	0.612087
Slc12a2	E9QM38	0.76	0.612087
Atp5k	Q06185	-0.63	0.62046
Rab12	A2CG35	0.67	0.627048
Hadh	Q61425	-0.7	0.627157
BC031181; LOC102641497	Q91WE4	-0.75	0.629223
Fam82a2; Rmdn3	Q3UJU9	-0.68	0.629223
Copb1	Q9JIF7	0.63	0.629698
Hgs	Q99LI8	0.64	0.630332
Nudc	O35685	0.75	0.630522
Atp5d	Q9D3D9	-0.68	0.632295
Glo1	Q9CPU0	0.72	0.635986
ATP8	P03930	-0.7	0.635986
Nap1l1	Q8BSH9	0.66	0.635986
Dnajc9	Q91WN1	-0.66	0.640397
Gna13	P27601	0.74	0.641189
Gpnmb	Q99P91	0.56	0.641189
Syap1	Q9D5V6	0.62	0.641189
Rala	P63321	0.74	0.647205
Prpf19	Q99KP6	-0.68	0.653632
Whrn	Q80VW5	-0.68	0.653632
Dmrtc2	Q8CGW9	0.54	0.657929
	A0A571BDG0	0.72	0.657929
Uba52; Gm11808	P62984	-0.68	0.66482
Snrnp70	Q62376	-0.72	0.665055
LOC102635990	A0A1W2P6U8	-0.65	0.665055
Dctn5	Q9QZB9	0.6	0.667903
Prkdc	P97313	0.62	0.678827
Chchd3	Q9D9P1	-0.72	0.678827
Rragc	Q99K70	0.57	0.678827
Zfyve19	Q4KL52	0.55	0.679282
Acaa2	Q8BWT1	-0.66	0.68177
Tango6; Tmco7	Q8C3S2	-0.64	0.684261
Napb	P28663	0.72	0.685898
Pvr	Q8K094	0.71	0.685898
Pcyt1a	P49586	-0.73	0.685898
Vti1a	Q5FWJ7	0.61	0.687016
	D3YVS7	0.59	0.687016
Cntrob	Q8CB62	-0.7	0.692607
Enkd1	Q7TSV9	-0.64	0.693417
Rs1	Q9Z1L4	0.72	0.695516
Cox4i2	Q91W29	-0.73	0.696002
Rogdi	Q3TDK6	0.6	0.696002
	G3UXT8	0.56	0.696002
	H7BWY7	0.61	0.69813
Rabgap1	A2AWA9	0.62	0.69813
	A0A3B2W864	0.56	0.69813
Pdcd6	P12815	0.57	0.69813
Ssr3	Q9DCF9	0.66	0.69813
Lrp2	A2ARV4	-0.63	0.702907
2410002O22Rik; Trappc13	Q3TIR1	0.6	0.702907
Ndufaf4	A2AJX3	-0.65	0.702907
Hadhb	Q99JY0	-0.69	0.704637
Pdcl	Q9DBX2	0.59	0.704637
Srp68	Q8BMA6	-0.69	0.707859
AI314976; Oard1	Q8R5F3	-0.6	0.713256
Snrpa	Q62189	-0.6	0.714599
Cse1l	Q9ERK4	0.61	0.714599
Zc3h15	Q3TIV5	-0.66	0.716183
Purg	Q8R4E6	-0.65	0.717825
Edf1	Q9JMG1	-0.7	0.71849
Dsp	E9Q557	-0.63	0.724348
Ppp6r3	G5E8R4	0.58	0.725063
Slc20a2	Q80UP8	0.65	0.725063
Btbd1	P58544	0.64	0.725116
Zfp706	Q9D115	-0.69	0.725116
Nt5e	Q61503	-0.69	0.726435
Mlf2	Q99KX1	-0.64	0.731107
Snrpd3	P62320	-0.63	0.731495
Ccdc59	Q8R2N0	-0.62	0.732912
H1fx	Q80ZM5	-0.64	0.733347
Pafah1b3	Q61205	0.62	0.733347
Exoc4	O35382	-0.62	0.734616
D630037F22Rik; Tbc1d32	Q3URV1	-0.61	0.736371
Dbf4	Q9QZ41	-0.65	0.73766
Gspt2	Q149F3	0.53	0.73766
Ggt1	Q60928	-0.68	0.7413
Cox6a1	P43024	-0.63	0.7413
Ift172	Q6VH22	-0.61	0.741617
Zfp187; Zscan26	Q5RJ54	-0.62	0.742919
Cpsf7	Q8BTV2	-0.63	0.744078
Galnt10	Q6P9S7	0.62	0.745551
Pdc	Q9QW08	0.68	0.746112
Pfkp	Q8C605	0.68	0.755414
Rap1b	Q99JI6	0.68	0.755414
Adcy6	F8VQ52	0.65	0.755414
Rhoa	Q9QUI0	0.68	0.756576
Cpt1a	P97742	-0.63	0.757747
Slc25a12	Q8BH59	-0.67	0.75846
Wdr35	Q8BND3	-0.62	0.759681
Msi2	Q920Q6	-0.57	0.760858
Got1	P05201	0.67	0.769174
Lamp2	P17047	0.55	0.770048
Adk	P55264	-0.62	0.770395
Slc6a13	P31649	-0.67	0.770811
Mip	P51180	0.56	0.771153
Rhot2	Q8JZN7	-0.64	0.776699
	A0A668KLC6	-0.67	0.77693
Ndufa4	Q62425	-0.63	0.777215
Slc1a4	O35874	0.59	0.777215
Ipo4	Q8VI75	0.54	0.777558
Hspb11	Q9D6H2	-0.68	0.781878
Sugt1	Q9CX34	0.61	0.782895
	A0A0G2JDM0	0.49	0.785963
	A0A0A6YY91	0.66	0.79367
Urod	P70697	0.52	0.79367
Hist1h1c	P15864	-0.66	0.798543
Hdhd2	Q3UGR5	0.53	0.799265
Dip2b	B2RQC7	-0.65	0.80005
Ralb	Q9JIW9	0.62	0.800861
Pklr	G3X925	0.55	0.800861
S1pr3	Q9Z0U9	0.59	0.806327
Iqcb1	Q8BP00	-0.56	0.807045
Fkbp4	P30416	0.65	0.807045
Napa	Q9DB05	0.65	0.807045
5430417L22Rik; Inafm2	A0A1L1STD6	-0.58	0.807045
Acat1	Q8QZT1	-0.65	0.807045
Fgd4	Q91ZT5	0.55	0.807045
Immt	Q8CAQ8	-0.65	0.807045
Rbpms2	Q9CWY6	-0.55	0.807045
Dctn3	Q9Z0Y1	0.55	0.807045
Lrpprc	Q6PB66	-0.53	0.807045
Ptms	Q9D0J8	0.55	0.807045
Nsfl1c	Q9CZ44	0.48	0.807045
Srsf7	Q8BL97	-0.57	0.807045
Fam179b; Togaram1	Q6A070	-0.61	0.807045
	A0A0U1RQ32	0.56	0.807045
Aip	O08915	0.62	0.812245
Pex5l	D3YYH0	0.68	0.812245
Nrgn	P60761	-0.6	0.812245
Osbp2	Q5QNQ6	-0.65	0.812245
Atp5b	P56480	-0.64	0.812245
Abca17	E9PX95	0.54	0.812245
Prep	Q9QUR6	0.59	0.812245
Hsdl1	Q8BTX9	-0.59	0.812245
Mtfp1	Q9CRB8	-0.55	0.812245
Atp5c1	Q8C2Q8	-0.63	0.812245
Tsr2	H7BWY8	0.55	0.812245
Pafah1b2	Q61206	0.55	0.812245
Tbcel	Q8C5W3	0.5	0.812245
Dhrs4	Q99LB2	-0.58	0.812245
Adam17	E9PXU2	0.46	0.812245
Acadm	P45952	-0.56	0.812245
Akr1b7	P21300	0.6	0.812245
Kif3a	P28741	-0.64	0.812245
Elavl2	B1AXZ5	-0.56	0.812245
Rps21	Q9CQR2	-0.57	0.812245
Aplp2	Q60709	0.57	0.812245
	A0A2I3BRL8	-0.58	0.812245
	H7BX95	-0.61	0.812245
Aifm1	B1AU25	-0.61	0.813802
Ttc30a2	A2AKQ8	-0.59	0.813802
Aimp1	Q3UZG4	-0.55	0.813802
Cspg5	Q71M36	-0.63	0.813802
Vamp2	B0QZN5	0.67	0.819896
Api5	O35841	-0.57	0.819896
Cul1	Q9WTX6	0.58	0.819896
Etfa	Q99LC5	-0.55	0.819896
Ube2r2	Q6ZWZ2	0.54	0.819896
Ensa	P60840	0.51	0.822494
Grip1	H7BX09	0.52	0.822494
Crym	O54983	0.59	0.822494
Pcbp4	P57724	-0.61	0.822494
Ppp6c	Q9CQR6	0.53	0.823863
Vps37b	Q8R0J7	0.53	0.824274
Nlgn2	Q69ZK9	0.52	0.827332
Sucla2	Q9Z2I9	-0.58	0.827332
Mdh2	P08249	-0.62	0.82995
Gtf3c1	Q8K284	-0.58	0.82995
Fau	P62862	-0.55	0.82995
Aars	Q8BGQ7	0.62	0.832116
	A0A286YDV7	-0.6	0.83234
Dcxr	A2AC16	0.44	0.83234
Ccdc51	Q3URS9	-0.54	0.83234
Csnk2a1	Q60737	-0.57	0.83234
	A0A1W2P7J5	-0.54	0.83234
Eno2	P17183	0.65	0.83234
Prdx2	Q61171	0.62	0.83234
	A0A140LHB3	0.47	0.83234
Dpp3	Q99KK7	0.59	0.83234
Sars	Q8C483	0.61	0.83234
Nsf	P46460	0.61	0.83234
Akap7	Q7TN79	0.48	0.83234
Timm44	O35857	-0.55	0.83234
Ak4	Q9WUR9	-0.58	0.83234
Inpp5e	A2AIX0	-0.61	0.83234
Aldh16a1	A0A1B0GSU0	0.49	0.83234
	G3UZ34	-0.56	0.83234
Hnrnpm	B8JK33	-0.57	0.83234
	D3YTT4	-0.56	0.83234
Ubqln1	Q8R317	0.55	0.83234
Pura	P42669	-0.61	0.83234
Mapre3	Q6PER3	-0.63	0.83234
Rpl24	Q8BP67	-0.62	0.83234
Cobll1	Q3UMF0	0.48	0.83234
Stk16	Q05DP1	-0.52	0.83234
Cep164	D3YVU3	0.5	0.83234
	A0A0G2JEW0	-0.55	0.83234
Tpd52l2	A2AUD5	0.54	0.83234
Scgn	Q91WD9	0.62	0.83234
	A0A0N4SVN0	0.44	0.83234
Ankrd13a	Q80UP5	0.52	0.83234
Gcat	O88986	-0.55	0.83234
Srsf10	Q3TFP0	-0.57	0.83234
Hfm1	D3Z4R1	-0.62	0.83234
Camsap2	H7BX08	-0.6	0.83234
Me2	Q99KE1	-0.59	0.83234
Msi1	Q61474	-0.59	0.83234
LOC100044829; Fbl; LOC102643269	P35550	-0.64	0.83234
Slc25a3	G5E902	-0.6	0.832684
Dync1i2	Q3TPJ8	0.56	0.832954
Mtx2	O88441	-0.56	0.833079
Gspt1	Q8R050	0.56	0.833079
Fam63b; Mindy2	Q6PDI6	0.57	0.833079
Lmod1	Q8BVA4	-0.53	0.833079
Appl2	Q8K3G9	0.47	0.833079
	F6ZXE6	0.43	0.833079
Ddx42	Q810A7	-0.59	0.833079
Zfand2b	Q91X58	0.46	0.837703
Pfdn4	Q3UWL8	0.5	0.839218
Atp5l	Q9CPQ8	-0.59	0.839218
	A0A0N4SVE0	-0.54	0.839218
Csnk1e	Q3TYE1	-0.56	0.839218
Srsf3	P84104	-0.6	0.839218
Smarcad1	Q04692	0.46	0.839624
Cs	Q9CZU6	-0.59	0.839624
Atp5f1	Q9CQQ7	-0.59	0.839624
Prnp	P04925	0.59	0.839624
Sncb	Q91ZZ3	0.59	0.839624
Fam98a	Q3TJZ6	-0.52	0.840513
Rpe	Q8VEE0	0.47	0.844649
Slc25a27	Q9D6D0	-0.54	0.847523
Rdh12	Q8BYK4	-0.56	0.847523
2310021P13Rik; Zswim8	Q3UHH1	0.47	0.847523
Rap2b	P61226	0.48	0.847523
Timmdc1	Q8BUY5	-0.54	0.847523
Txn2	A2A439	-0.54	0.847523
CYTB	P00158	-0.53	0.849716
	O35516	-0.5	0.851336
Hist1h1e	P43274	-0.53	0.855303
Sec24d	Q6NXL1	-0.52	0.857368
Cxadr	P97792	0.54	0.861595
Npm1	Q61937	-0.56	0.862558
Cdkn2c	Q60772	0.6	0.862558
	A0A1L1SU40	0.53	0.862558
Luc7l3	Q5SUF2	-0.54	0.862558
Rplp1	P47955	-0.55	0.864032
Arl13b	Q640N2	-0.58	0.866737
Pdcd5	D3Z7Q5	0.47	0.867284
	E9Q9H3	0.49	0.867284
Plaa	P27612	0.45	0.867284
	F6SJM7	0.51	0.867284
Stx17	Q9D0I4	-0.51	0.867284
Capn6	O35646	-0.55	0.867284
Slc16a6	B1AT66	0.52	0.867284
Prkce	P16054	0.48	0.867284
Kif3b	Q61771	-0.58	0.867284
Rpl12	P35979	-0.55	0.867284
Gorasp2	Q99JX3	0.54	0.868916
Rpl11	Q9CXW4	-0.58	0.869628
Pacsin2	Q9WVE8	0.57	0.869964
Gm98; Myrf	Q3UR85	-0.5	0.875018
Gdpd1	Q9CRY7	-0.51	0.875706
Atp5j	P97450	-0.53	0.875948
Slc4a3	P16283	0.42	0.875948
Agpat3	Q9D517	-0.55	0.876838
Tmem41b	Q8K1A5	-0.51	0.876838
Gmppb	Q8BTZ7	0.47	0.876838
	A0A2I3BQ39	0.54	0.876838
March5	A0A0R4J1H0	-0.51	0.876838
Dlst	Q9D2G2	-0.53	0.876838
Apool	Q78IK4	-0.55	0.876838
Gls	D3Z7P3	-0.56	0.876838
	E9Q811	0.47	0.876838
Snrpc	Q62241	-0.48	0.876838
Atp5o; LOC100047429; LOC102641678	Q9DB20	-0.56	0.876838
	A0A0R4J107	0.47	0.876838
Adss	P46664	0.48	0.876838
Atp5h	Q9DCX2	-0.55	0.876838
Inpp4a	D3YUL8	0.45	0.876838
Pdhx	Q8BKZ9	-0.54	0.876838
Uqcrfs1	Q9CR68	-0.6	0.876838
Sod2	P09671	-0.56	0.876838
	Q5U4F6	-0.52	0.876838
	A0A498WGK2	0.5	0.876838
Cops8	Q8VBV7	0.47	0.876838
Tsfm	Q9CX33	-0.5	0.876838
Gtf2i	Q3UHU8	-0.52	0.876838
Rpl29; Gm8210	P47915	-0.56	0.876838
Rpl17	Q9CPR4	-0.57	0.876838
Tmem9b	Q9JJR8	0.5	0.876838
Picalm	Q7M6Y3	0.45	0.876838
Rplp0	P14869	-0.56	0.876838
	A0A0G2JF44	-0.48	0.876838
Rps20	P60867	-0.52	0.876838
Rpl15	Q9CZM2	-0.59	0.876838
	A0A1B0GS68	-0.54	0.876838
4833439L19Rik	D3Z1F7	-0.52	0.876838
Dnajb1	Q9QYJ3	-0.58	0.876838
	A0A2I3BPG9	-0.57	0.876838
Ppp6r1	Q7TSI3	-0.51	0.876838
Abcf1	Q6P542	-0.49	0.876838
Pin4; Gm6851; LOC105247253	Q9CWW6	-0.52	0.876838
Akr1e1	Q9DCT1	-0.57	0.876838
Agfg2	Q3TBU7	0.47	0.87895
Kifap3	P70188	-0.5	0.87895
Npl	Q9DCJ9	0.51	0.879945
	D3YTS3	-0.55	0.879945
Samm50	Q8BGH2	-0.54	0.879945
Tsta3	P23591	0.4	0.879945
	D3Z783	-0.48	0.879945
Hnrnpr	Q8VHM5	-0.5	0.879945
Flvcr1; Mfsd7b	B2RXV4	0.49	0.879945
Ubtf	A2AWT7	-0.53	0.879945
Apoo	Q9DCZ4	-0.54	0.879945
Crb1	Q8VHS2	0.48	0.879945
Agpat1	O35083	-0.54	0.879945
	E9Q0U7	0.52	0.881304
Tprgl	Q9DBS2	0.55	0.883677
	H3BKG0	0.53	0.885213
Glrx3	Q9CQM9	0.48	0.885213
	A0A3Q4EGC9	-0.48	0.885378
Diablo	Q9JIQ3	-0.49	0.89255
Psmd14	O35593	0.46	0.89255
Prrt1	O35449	0.44	0.89255
Rab23	Q9D4I9	0.43	0.89255
Mlc1	Q8VHK5	0.46	0.89255
Dek	Q7TNV0	-0.48	0.89255
	G3UY93	-0.55	0.89255
Ryr2	E9Q401	0.44	0.89255
Hist1h1d	P43277	-0.56	0.892773
Pycr2	Q922Q4	-0.5	0.896252
AI314180	Q6PDI5	0.48	0.898862
Uqcrc1	Q9CZ13	-0.5	0.898862
Fabp12	Q9DAK4	-0.52	0.899465
Rpl23a	P62751	-0.54	0.899465
Ppp2r2d	Q925E7	0.39	0.900021
COX2	P00405	-0.55	0.900489
Mcat	Q8R3F5	-0.52	0.900489
	D3Z5B1	-0.47	0.900489
Smpd3	Q9JJY3	0.41	0.902437
Pdxp	P60487	0.39	0.902437
Cabp4	Q8VHC5	-0.49	0.902659
Rpl39	P62892	-0.53	0.904542
Cyc1	Q9D0M3	-0.51	0.904622
Bag5	Q8CI32	-0.55	0.904981
Rpl27; LOC108167922	P61358	-0.5	0.907354
Optn	Q8K3K8	0.53	0.908812
Dennd5a	Q6PAL8	-0.48	0.908812
Csnk1g3	Q8C4X2	-0.53	0.908812
Olfr703	Q9EPF5	-0.46	0.908812
	A0A1B0GSH8	-0.48	0.908812
	D3Z440	0.43	0.908812
Tubb3	Q9ERD7	-0.43	0.908812
Lrrc40	A0A0R4J0W6	0.42	0.908812
Pfn1	P62962	0.49	0.908812
Tubb5	P99024	-0.53	0.908812
Ppm1n	Q8BGL1	-0.54	0.908812
Got2	P05202	-0.53	0.908812
Adrm1	Q9JKV1	0.4	0.908812
Pa2g4	P50580	-0.57	0.908812
Tpgs1	Q99MS8	-0.46	0.908812
Thoc5	Q5SVF9	-0.47	0.908812
Emc10	A0A0X1KG67	0.42	0.908812
Rtca; Rtcd1	Q9D7H3	-0.54	0.908812
C1qbp	Q8R5L1	-0.48	0.90894
Flna	B7FAV1	0.49	0.90894
Tmem62	Q8BXJ9	0.46	0.90894
Rab28	Q99KL7	-0.48	0.90894
Heatr6	Q6P1G0	0.41	0.90894
Huwe1	Q7TMY8	0.54	0.909433
Lman2l	P59481	-0.5	0.909433
Cdh2	P15116	0.53	0.909433
Pcm1	Q9R0L6	-0.48	0.909433
Atp5a1	Q03265	-0.52	0.909433
Crx	A0A0A0MQN6	-0.47	0.909433
Rpl22; LOC100047372; LOC100504863; LOC102642602	P67984	-0.53	0.909433
Sphkap	Q6NSW3	-0.48	0.909433
Zdhhc5	Q8VDZ4	0.47	0.909433
Cox5a	P12787	-0.52	0.910003
Pls1	Q3V0K9	0.46	0.910003
Rps27; Gm9846; Rps27rt	Q6ZWU9	-0.5	0.910003
	A0A0J9YU40	-0.48	0.910003
Clic4	Q9QYB1	-0.51	0.91282
Akr1b3	P45376	0.41	0.91282
Ypel1	Q9ESC7	0.41	0.91282
Pitpnm1	O35954	0.45	0.91282
Hsd17b10	O08756	-0.46	0.91282
Camk2d	Q6PHZ2	-0.48	0.91282
Pcp4	P63054	0.43	0.91282
	F2Z490	-0.5	0.915023
Ndufs7	Q9DC70	-0.49	0.915023
Pla2g7	Q60963	-0.52	0.915023
Pxk	Q8BX57	0.43	0.915023
Uroc1	Q3UEL5	-0.47	0.915023
Csnk2b	P67871	-0.46	0.915023
Acvr1b	Q61271	0.41	0.915023
Pfdn5	Q9WU28	0.49	0.915023
Stub1	Q9WUD1	0.44	0.915023
Htt	G3X9H5	0.41	0.915023
Cox5b	P19536	-0.51	0.915023
Sdhb	Q9CQA3	-0.5	0.915023
Tufm	Q8BFR5	-0.52	0.915023
Gnai3	Q9DC51	0.42	0.915023
Cops3	O88543	0.4	0.915023
Ppp1r7	Q3UM45	0.44	0.915023
Mab21l1	O70299	0.39	0.915023
	D3Z041	-0.46	0.915023
Cc2d1b	Q8BRN9	-0.46	0.915023
Acad9	Q8JZN5	-0.48	0.915023
Mars	E9QB02	-0.48	0.915023
	G3UX26	-0.51	0.915023
	A0A1L1STE6	-0.51	0.915023
	F6ZQL0	-0.49	0.915023
	F8WHP8	-0.49	0.915023
Abcb7	Q61102	-0.48	0.915023
Cyb5r1	Q9DB73	-0.46	0.915023
Lta4h	P24527	0.42	0.915023
Srp9	P49962	0.46	0.915023
Creld2	Q9CYA0	-0.49	0.915023
Gap43	P06837	0.5	0.915023
	E9Q123	0.44	0.915023
Cpne5	Q8JZW4	0.41	0.915023
Ckb	Q04447	0.52	0.915023
	A0A498WGD8	0.45	0.915023
Cartpt	P56388	0.46	0.915023
Wdr6	Q99ME2	0.41	0.915023
	A0A1L1SS47	-0.51	0.915023
U2af2	P26369	-0.46	0.915023
Rps4x	P62702	-0.5	0.915023
Dennd4b	Q3U1Y4	-0.51	0.915023
Uck1	P52623	-0.44	0.915023
Rpl4	Q9D8E6	-0.5	0.915023
Arhgap24	D3Z5T4	-0.49	0.915023
Rpl10	I7HLV2	-0.5	0.915023
Slc39a12	Q5FWH7	-0.52	0.915023
Sirt2	Q8VDQ8	-0.5	0.915023
Rpl36	Q6ZWZ4	-0.5	0.915023
Rps9	Q6ZWN5	-0.51	0.915023
Rpl35a-ps4; Rpl35a; Rpl35a-ps2; Gm10243; Rpl35a-ps5; LOC100862595; Gm14279; LOC100048620	O55142	-0.48	0.915023
Gm13826; Rpl37rt; Rpl37	Q9D823	-0.49	0.915023
Epn1	Q80VP1	0.43	0.915023
Scaper	F8VQ70	-0.45	0.915023
Brap	Q99MP8	-0.49	0.915023
	A0A087WR57	-0.45	0.917462
Qdpr; LOC102643271	Q8BVI4	0.49	0.917462
Hist1h1b	P43276	-0.47	0.918524
Cox7b	P56393	-0.43	0.918524
Rpl13	P47963	-0.5	0.920846
Iars	Q8BU30	-0.47	0.921272
Ppid	Q9CR16	0.49	0.921417
Syne2	Q6ZWQ0	0.36	0.921417
Fkbp1a	P26883	0.42	0.921417
Ttc39b	Q8BYY4	-0.44	0.921417
	H3BLI8	0.5	0.921417
Ndufc2; LOC102641347	Q9CQ54	-0.42	0.921417
Tfam	A0A0R4J1N9	-0.46	0.921417
Pgls	Q9CQ60	0.4	0.921417
Ptpn23	Q6PB44	0.41	0.921417
Pdpn	Q62011	0.42	0.921417
Atp6v1g2	B0V2H4	0.46	0.921417
Eef1d	A0A0R4J1E2	-0.48	0.921417
Actn1	A1BN54	0.49	0.921417
Ncdn	Q9Z0E0	0.41	0.921417
Gclm	O09172	0.35	0.921417
Tjp1	P39447	0.38	0.921417
Samd11	Q1RNF8	-0.5	0.921417
Slc29a1	Q9JIM1	-0.5	0.921417
Eps8	Q08509	-0.48	0.921417
Cnot1	Q6ZQ08	-0.44	0.921417
Ssx2ip	Q8VC66	-0.44	0.921417
Spag7	Q7TNE3	-0.52	0.921417
Rpl21; Gm14648; Gm10240; Rpl21-ps15	Q9CQM8	-0.49	0.921417
Cplx4	Q80WM3	0.5	0.921417
Try5	Q9QUK9	0.42	0.921417
	A0A0G2JG13	-0.44	0.921417
Micall1	Q8BGT6	-0.48	0.923229
Dpp4	P28843	-0.45	0.923229
Crk	Q5ND50	0.43	0.923229
Rap1gap	A2ALS5	-0.46	0.923229
Uqcrb	Q9CQB4	-0.48	0.923229
Hspd1	P63038	-0.48	0.923229
	A0A571BDM4	0.39	0.923229
Raly	Q64012	-0.44	0.923229
Ssb	P32067	-0.47	0.923229
Gpx4	O70325	-0.48	0.923229
	F8WGD9	-0.49	0.923229
Cox6b1	P56391	-0.48	0.923229
Hbs1l	Q3TGM7	0.33	0.923229
Rab8a	P55258	0.48	0.923229
Ppp2r2a	Q6P1F6	0.41	0.923229
Gpm6a	P35802	-0.48	0.923229
Rab24	P35290	0.45	0.923229
Tmem222	Q8BVA2	0.48	0.923229
Meig1	A2AJG4	0.39	0.923229
Tnfaip3	Q60769	0.48	0.923229
Nap1l4	B7ZNL2	0.47	0.923229
Cadm1	Q8R5M8	0.49	0.923229
Ppm1a	Q9EQE2	0.41	0.923229
Pcdhgb2	Q91XX7	0.34	0.923229
Tpd52	F8WHQ1	0.41	0.923229
Vtn	P29788	0.42	0.923229
	J3QNM3	-0.42	0.923229
	Q5M8N4	-0.45	0.923229
Rpl38; Rpl38-ps1; Rpl38-ps2	Q9JJI8	-0.48	0.923229
Rpl23; LOC100044627; LOC100862455	P62830	-0.46	0.923229
Rpl34-ps1; Rpl34; Gm4705	Q9D1R9	-0.48	0.923229
Rpl5	P47962	-0.49	0.923229
	A0A1W2P7A1	-0.45	0.923229
Them4	Q3UUI3	-0.44	0.923229
Rps25	P62852	-0.48	0.923229
Rab3a	P63011	0.48	0.923229
Sh3d21	Z4YK11	0.48	0.923229
Grn	P28798	0.39	0.923229
Nxnl2	Q9D531	-0.45	0.923229
Tdrd7	Q8K1H1	-0.48	0.923229
Idh1	O88844	-0.48	0.923229
2610029G23Rik; Pbdc1	Q9D0B6	0.38	0.923593
Mrps36	Q9CQX8	-0.43	0.923593
Cox7a2	P48771	-0.44	0.923593
Eef1b2	O70251	-0.45	0.923593
Rpl31	P62900	-0.47	0.923593
Pik3r2	O08908	-0.44	0.923593
Prps1l3	G3UXL2	0.47	0.924098
Tmod2	Q9JKK7	0.38	0.924098
Lmnb1	P14733	-0.38	0.924098
Pcp4l1	Q6W8Q3	0.38	0.924953
6230416C02Rik; Zfp973	A2ARV7	0.38	0.930555
Gltp	Q9JL62	0.48	0.933919
Prom1	Q8R056	-0.47	0.933919
Ulk3	Q3U3Q1	0.38	0.933919
Blmh	Q8R016	0.46	0.933919
Guk1	Q64520	0.47	0.933919
Gng11	P61953	-0.45	0.933919
Nedd4	P46935	0.46	0.933919
Osbp	Q3B7Z2	0.4	0.933919
Ush2a	Q2QI47	-0.46	0.933919
Myh9	Q8VDD5	0.42	0.933919
Vbp1	P61759	0.38	0.933919
Arl8b	Q9CQW2	-0.5	0.933919
Rdh11	Q9R1R8	-0.42	0.933919
Bdh1	Q80XN0	-0.43	0.933919
Vwa8	Q8CC88	-0.41	0.933919
Hectd1	Q69ZR2	0.32	0.933919
Tmx2	Q9D710	-0.37	0.933919
	A0A2I3BR11	-0.44	0.933919
Nedd8	P29595	0.44	0.933919
Abcc4	E9Q467	-0.4	0.933919
Smad2	Q62432	-0.44	0.933919
Akna	Q80VW7	-0.45	0.933919
Slc25a4	P48962	-0.45	0.933919
Ndufs2	Q91WD5	-0.46	0.933919
Lrba	E9Q3Y4	0.37	0.933919
Tomm5	B1AXP6	-0.45	0.933919
Lactb2	Q99KR3	0.33	0.933919
Uqcrc2	Q9DB77	-0.46	0.933919
Armc1	Q9D7A8	-0.45	0.933919
Uqcrq	Q9CQ69	-0.44	0.933919
Dlat	Q8BMF4	-0.48	0.933919
Prps2	Q9CS42	0.36	0.933919
U2af1	Q9D883	-0.41	0.933919
Stt3a	P46978	-0.42	0.933919
Glod4	Q9CPV4	0.41	0.933919
Madd	A0A0R4J1F4	0.43	0.933919
	D3Z710	0.37	0.933919
	A0A2R8VHM4	-0.42	0.933919
Pck2	A0A0R4J0G0	-0.42	0.933919
Bnip2	G5E8U9	-0.42	0.933919
Nqo1	Q64669	-0.46	0.933919
	H7BWX9	0.43	0.933919
1500003O03Rik; Chp1	P61022	0.39	0.933919
Dlg4	Q62108	0.38	0.933919
Lmtk2	Q3TYD6	0.37	0.933919
Slc23a2	Q9EPR4	0.34	0.933919
	G3UZI2	-0.43	0.933919
Phb2	O35129	-0.43	0.933919
Hspa9	P38647	-0.46	0.933919
Wwp1	Q8BZZ3	0.43	0.933919
2310008H09Rik; Knop1	F6ZLH4	0.35	0.933919
Rbp1	Q00915	-0.46	0.933919
Lonp1	Q8CGK3	-0.42	0.933919
Syp	Q62277	0.46	0.933919
	D3YVY0	0.46	0.933919
Eif4b	Q8BGD9	0.43	0.933919
Ufd1l; Ufd1	P70362	0.35	0.933919
Rgmb	Q7TQ33	0.4	0.933919
Try10	Q792Z1	0.38	0.933919
	E0CY16	0.4	0.933919
Prrc2c	A0A0A0MQ79	-0.41	0.933919
	A0A571BF54	-0.41	0.933919
	G3UX48	-0.43	0.933919
Rpl32; Rpl32p	P62911	-0.45	0.933919
Purb	O35295	-0.42	0.933919
Rps2; Rps2-ps13	P25444	-0.46	0.933919
Hmgb3	A2AP78	-0.45	0.933919
Rpl6	P47911	-0.47	0.933919
Rpl28	P41105	-0.46	0.933919
Rps7	P62082	-0.45	0.933919
	E9PX24	-0.45	0.933919
Rps8; Gm15501	P62242	-0.47	0.933919
Rps3a; Rps3a1	P97351	-0.45	0.933919
Eif4a3	Q91VC3	-0.45	0.933919
Fsd1l	Q8BYN5	-0.43	0.933919
Rpl19; Rpl19-ps11	P84099	-0.48	0.933919
Ubtd1	Q91WB7	-0.43	0.933919
	F7AGB5	-0.42	0.933919
Cirbp	P60824	-0.44	0.933919
Lin7a	Q8JZS0	0.38	0.933919
Mtap7d3; Map7d3	A0A0R4J1R4	0.36	0.933919
Eea1	Q8BL66	0.37	0.933919
Gfap	P03995	0.39	0.933919
S100a1	Q91V77	0.35	0.933919
Gm4980; Tpbgl	Q8C013	0.35	0.933919
Bzw2	Q91VK1	-0.45	0.933919
Hepacam	Q640R3	-0.44	0.933919
Rpl7	P14148	-0.47	0.933919
Arhgef12	Q8R4H2	-0.42	0.933919
	A0A1D5RLW5	-0.46	0.933919
	E9Q2S9	0.37	0.934805
Tuba1a	P68369	-0.44	0.934805
Rps23	P62267	-0.4	0.934805
Daglb	Q91WC9	0.35	0.935024
Fam162a	Q9D6U8	-0.37	0.935615
Alb	P07724	0.44	0.935615
Tab3	Q571K4	0.38	0.936226
Slc39a4	Q78IQ7	-0.45	0.937304
Psat1	Q99K85	-0.42	0.937357
Prom1	Q8CDK8	0.33	0.938202
Hspa4	Q3U2G2	0.44	0.940231
Arhgap1	Q5FWK3	-0.4	0.940231
Faim2	Q8K097	0.38	0.940231
Rps19	Q9CZX8	-0.44	0.940231
Rap1gds1	E9Q912	0.4	0.940489
Lamp1	P11438	0.35	0.940797
Cops2	P61202	0.41	0.94092
Uqcrh	P99028	-0.41	0.94092
	A0A286YEB7	-0.44	0.941462
Nploc4	P60670	0.35	0.941464
	D3Z408	-0.41	0.941464
	F8WJ64	-0.42	0.941464
Gdi1	P50396	0.44	0.941464
Tars	Q9D0R2	0.38	0.941464
Scai	Q8C8N2	0.37	0.941464
	G5E8Y0	0.32	0.941464
Alyref	O08583	-0.44	0.941464
Rpl3	P27659	-0.44	0.941464
Rpl27a	P14115	-0.44	0.941464
Rps5	Q91V55	-0.44	0.941464
Rps14	P62264	-0.45	0.941464
Scarb1	Q61009	-0.44	0.941464
Sub1	P11031	-0.45	0.941464
Hkdc1	Q91W97	0.33	0.942398
Usp5	P56399	0.4	0.942398
Cox6c	Q9CPQ1	-0.45	0.94458
Ift52	F6RBL8	-0.42	0.94458
Cox4i1	P19783	-0.44	0.944599
Prkaa1	Q3TUQ7	0.34	0.944599
Camkv	Q3UHL1	0.41	0.944599
Rbbp9	O88851	0.35	0.94618
Usp47	A0A1L1SV73	0.31	0.950027
Ndufv3	Q8BK30	-0.4	0.950027
Nefm	P08553	0.33	0.950027
Ndufa5	Q9CPP6	-0.4	0.950027
Bpgm	P15327	0.33	0.950027
Rheb	Q921J2	0.37	0.950027
Map3k7	A2AP92	0.35	0.950027
Ak3	Q9WTP7	-0.38	0.950027
Mdh1	P14152	0.43	0.950027
Atp1b3	P97370	0.43	0.950027
Ogfr	Q99PG2	0.36	0.950027
Aimp2	Q8R010	-0.4	0.950027
Cdhr1	Q8VHP6	-0.42	0.950027
Dync1i1	Q3TYJ3	-0.41	0.950027
Ppp3r1	Q63810	0.43	0.950027
Fam120c	Q8C3F2	-0.41	0.950027
	A0A0A0MQA5	-0.43	0.950027
Mvp	Q9EQK5	-0.45	0.950027
Npc1	O35604	0.32	0.950027
Pvrl1; Nectin1	Q9JKF6	0.37	0.950027
Prpsap1	Q9D0M1	0.37	0.950027
	A0A1Y7VNP4	0.33	0.950027
Arfgap3	A0A0R4J0T8	0.34	0.950027
Rdh5	O55240	0.4	0.950027
	A0A140LHA2	0.33	0.950027
	A0A0A6YY84	-0.39	0.950027
Rpl26; Gm15772	P61255	-0.42	0.950027
Rps13; Rps13-ps1; LOC102642137	P62301	-0.39	0.950027
Rnf114	Q9ET26	-0.4	0.950027
Esd	Q9R0P3	0.4	0.950027
Mtch1	Q791T5	0.33	0.950027
Nlgn3	A2AGI2	0.34	0.950027
Nucks1	A0A087WRY3	-0.42	0.950027
Myrip	Q8K3I4	-0.36	0.950027
Pacsin1	Q61644	0.42	0.951116
	A0A3B2WDD2	-0.42	0.951116
Sri	Q6P069	0.4	0.951116
Psip1	Q99JF8	-0.44	0.951116
Paip1	F6Y616	0.36	0.95229
Grm2	A0A0J9YVF0	0.33	0.952364
	D3YWY6	-0.39	0.952633
Rps3	P62908	-0.42	0.952633
Cdc42	P60766	0.42	0.953093
Pip5k1c	O70161	0.34	0.953093
Fbxo6	Q9QZN4	0.38	0.953944
Prdx3	P20108	-0.38	0.954509
Sdha	Q8K2B3	-0.38	0.957129
Cst3	P21460	0.33	0.957129
Rpsa; LOC100045332; LOC100505031; LOC102642689	P14206	-0.41	0.957129
Mpp6	Q9JLB0	0.42	0.957129
	A0A5F8MP75	0.37	0.957129
Aco2	Q99KI0	-0.41	0.957129
Fundc2	Q9D6K8	-0.38	0.957129
	D6RGM3	0.33	0.957129
	A0A087WS96	-0.39	0.957129
Hdgfrp3; Hdgfl3	Q9JMG7	-0.36	0.957129
Slc25a10; 0610009L18Rik	Q9QZD8	-0.39	0.959064
St13	Q99L47	0.41	0.959219
Plscr1	Q9JJ00	0.29	0.959219
Usp2	O88623	-0.41	0.959219
Rcvrn	P34057	0.41	0.960108
Pde6g	P09174	-0.35	0.960108
Uba3	Q8C878	-0.39	0.960108
Arl8a	Q8VEH3	-0.41	0.960607
Pde6a	Q8K0A8	-0.41	0.960607
Atp5e	P56382	-0.42	0.960607
Slc25a11	Q9CR62	-0.45	0.960607
Tmem67	E9QNI1	0.44	0.960607
Mogs	Q80UM7	-0.36	0.961993
Farsb	Q9WUA2	-0.45	0.962016
Nrxn3	Q6P9K9	0.34	0.962326
	A0A571BEI2	0.31	0.962326
Cd82	P40237	-0.36	0.962326
Egfr	Q01279	0.33	0.962326
Sepw1; Selenow	P63300	-0.4	0.962326
Eif3d	O70194	-0.38	0.96361
Armc10	Q9D0L7	-0.41	0.964091
LOC102631912	P0DN34	-0.4	0.964091
Idh2	P54071	-0.38	0.964091
Itgb3	O54890	-0.36	0.964091
Eprs	Q8CGC7	-0.4	0.964091
Ttc26	Q8BS45	-0.39	0.964091
Fbxw11	Q5SRY7	-0.39	0.965036
	F8WJ41	-0.43	0.966489
Pex14	Q9R0A0	-0.36	0.967399
Khnyn	Q80U38	0.31	0.967399
Wnk1	P83741	0.32	0.967399
Prune; Prune1	Q8BIW1	0.34	0.967399
Hspe1	Q64433	-0.4	0.967399
Mblac2	Q8BL86	0.31	0.967399
Cops6	O88545	0.31	0.967399
Gdap1l1	Q3USC7	0.32	0.967399
Uba1	Q02053	0.4	0.967399
Stx4a	P70452	0.33	0.967399
Hnrnpc	Q9Z204	-0.35	0.967399
H3f3a; H3f3b	P84244	-0.38	0.967399
	H3BL62	-0.38	0.967399
	E0CYA3	-0.38	0.967399
Raph1	F2Z3U3	-0.38	0.967399
Ubl3	Q9Z2M6	-0.36	0.969158
Kcnb1	Q03717	-0.4	0.969158
Notch1	Q01705	0.31	0.971251
Eif4h	Q9WUK2	0.34	0.974571
Pdha1	P35486	-0.35	0.974571
Atf6	F6VAN0	-0.38	0.974571
	V9GX87	-0.37	0.974571
Rps6-ps4; Rps6; LOC105244208	P62754	-0.41	0.974571
Iars2	Q8BIJ6	-0.35	0.974571
Comtd1	Q8BIG7	-0.4	0.974571
Slc4a8	Q8JZR6	0.34	0.974571
Tmtc1	Q3UV71	-0.38	0.974571
Loh12cr1; Borcs5	E9Q2W8	0.4	0.974787
Echs1	Q8BH95	-0.42	0.974787
	F7D291	0.33	0.974787
Eif3g	Q9Z1D1	-0.37	0.974787
Rhoc	Q62159	0.34	0.974894
Pde6b	P23440	-0.39	0.974894
Ccm2	F7AVU1	-0.39	0.974894
	D3YX62	-0.39	0.974894
Rab28	A0A0J9YV85	-0.39	0.974894
Ccdc124	Q9D8X2	-0.36	0.974894
Vps45	P97390	0.36	0.974894
Zdhhc2	P59267	0.4	0.974894
Cplx2	P84086	0.33	0.974894
Srsf6	Q3TWW8	-0.4	0.974894
Rps16-ps2; Rps16	P14131	-0.39	0.974894
Nek7	Q3TN15	-0.37	0.974894
ND2	P03893	-0.36	0.974894
Prkacb	P68181	-0.38	0.974894
Ccdc132; Vps50	Q8CI71	-0.38	0.974894
Omg	Q63912	-0.4	0.974894
Tfg	Q9Z1A1	0.31	0.974894
Smpd1	Q04519	0.3	0.974894
Ankle2	Q6P1H6	-0.37	0.974894
Rps18	P62270	-0.37	0.974894
Nme1	P15532	0.39	0.975119
	A0A286YCX6	0.33	0.975811
Paics	Q9DCL9	0.34	0.975811
Klhdc10	Q6PAR0	0.31	0.975811
Gprc5b	Q923Z0	-0.36	0.975811
Ctbp2	P56546	0.32	0.975811
Rpl14	Q9CR57	-0.39	0.975811
Ppip5k1	A2ARP1	0.32	0.977273
Gprin1	Q3UNH4	0.39	0.977273
Ckap5	A2AGT5	-0.39	0.977273
Rrbp1	A2AVJ7	0.42	0.977273
Cldn1	O88551	-0.4	0.978052
Gja1	P23242	-0.33	0.978052
Ccdc104; Cfap36	Q8C6E0	0.39	0.979709
Mcts1	Q9DB27	-0.35	0.980219
Folh1	O35409	0.31	0.980321
Naglu	O88325	0.32	0.980321
Ndufv2	Q9D6J6	-0.34	0.980488
Rpl9-ps6	A0A140T8T4	-0.39	0.980488
Cnst	Q8CBC4	0.34	0.980488
Obp2b	A2BHR0	0.34	0.980488
Lhfpl3	Q9CTN8	0.29	0.980536
Farsa	Q8C0C7	-0.4	0.982157
Rpl35	Q6ZWV7	-0.39	0.982197
Ogdh	Q60597	-0.43	0.982967
Fis1	G3X9U9	0.39	0.982967
Chchd6	Q91VN4	-0.33	0.982967
Bbs1	Q3V3N7	-0.38	0.982967
Copb2	O55029	0.3	0.983343
	A0A286YCW8	0.31	0.9839
Pcx	G5E8R3	-0.33	0.9839
Ndufs6	P52503	-0.35	0.9839
Ndufs4	Q9CXZ1	-0.35	0.9839
Rd3	Q8BRE0	0.38	0.9839
Nxnl1; LOC100047468; LOC102643259	Q8VC33	-0.38	0.9839
Phpt1	Q9DAK9	0.35	0.9839
Cntnap2	E9QNF7	0.32	0.9839
Fdps	Q920E5	0.32	0.9839
	E9PW07	0.29	0.9839
Eif3h	Q91WK2	-0.36	0.9839
Macrod1	Q922B1	-0.38	0.9839
Banf1	O54962	0.39	0.984335
Gabra1	P62812	0.3	0.984335
Rhox2e; Rhox2a	Q9D4Y3	-0.35	0.984554
Ptpra	Q91V35	0.37	0.984554
Ndufv3	Q3U422	-0.39	0.984554
Dctn2	Q99KJ8	0.35	0.984554
Lss	Q8BLN5	-0.36	0.984554
Acp1	Q561M1	0.33	0.985204
	A0A1L1ST22	-0.35	0.985204
Sharpin	Q91WA6	0.28	0.985204
Erbb2ip; Erbin	B2RUJ2	0.34	0.985221
Atg3	Q9CPX6	0.29	0.986433
Mark3	Q03141	0.31	0.986433
Idh3b	Q91VA7	-0.39	0.986433
Hint1	P70349	0.34	0.986433
Dennd1a	Q8K382	0.29	0.986433
Denr	Q9CQJ6	-0.36	0.986433
	E0CYW1	-0.36	0.986433
Rpl30; Rpl30-ps8; Gm12191	P62889	-0.41	0.986433
	H7BX74	-0.34	0.98656
Ndufa13	Q9ERS2	-0.36	0.98656
Rab4b	Q91ZR1	0.35	0.98656
Opa3	Q505D7	-0.38	0.98656
Rplp2	P99027	-0.35	0.98656
Hdac5	A2AWS5	0.3	0.992116
Pcmtd1	P59913	0.28	0.992116
Tagln3	Q9R1Q8	0.31	0.992837
Rasa1	E9PYG6	-0.37	0.994144
Adpgk	A0A1L1SSF2	-0.35	0.994144
Unc119	Q9Z2R6	0.36	0.994144
LOC100045999; Ran; LOC102641332	P62827	0.36	0.994144
Ccne2	A2API1	-0.35	0.994144
Trove2	O08848	0.38	0.994144
Fap	P97321	-0.36	0.994144
Pcyox1	Q9CQF9	-0.34	0.994144
Marc2; Mosc2	Q922Q1	-0.36	0.994144
Zfp330	Q922H9	0.32	0.994144
Stxbp5l	Q5DQR4	0.28	0.994144
Ndufa8	Q9DCJ5	-0.36	0.994144
Srgap3	E9QN14	-0.37	0.994144
	D3Z1U9	-0.37	0.994144
Prdx5	P99029	-0.36	0.994144
Pygm	Q9WUB3	0.37	0.994144
Actr1a	P61164	0.34	0.994144
Nrd1	Q8BHG1	0.27	0.994144
D10Wsu52e; Rtcb	Q99LF4	-0.37	0.994144
Hp1bp3	Q3TEA8	0.31	0.994144
Sept5	Q9Z2Q6	0.38	0.994144
Sdccag8	Q80UF4	-0.38	0.994144
Gucy2f	Q5SDA5	-0.36	0.994144
Ciapin1	Q8WTY4	0.31	0.994144
Inpp5a	Q3TZT4	0.34	0.994144
Ptgds	O09114	0.34	0.994144
Trappc2l	Q9JME7	0.27	0.994144
Necap1	Q9CR95	0.31	0.994144
Fabp3	P11404	0.29	0.994144
Nptx1	Q62443	0.28	0.994144
Lphn2; Adgrl2	A0A0G2JDE3	-0.38	0.994144
Fzd1	O70421	-0.34	0.994144
Ube3b	Q9ES34	-0.35	0.994144
Rpl8	P62918	-0.33	0.994144
Npr2	Q6VVW5	-0.34	0.994144
Svip	Q3UZP4	-0.38	0.994144
Ttc8	Q8VD72	-0.36	0.994144
Ppfia4	A0A087WPM2	-0.33	0.994144
Eef1g	Q9D8N0	-0.37	0.994144
Ptrhd1	D3Z4S3	-0.34	0.994144
Bbs5	A2AUC6	-0.36	0.994144
Dmtn; Epb4.9	Q9WV69	0.25	0.994144
Ppef2	O35385	-0.35	0.994144
Gsk3a	Q2NL51	-0.35	0.994144
Cbr1	P48758	-0.36	0.994144
Eif2a	Q8BJW6	-0.34	0.994144
	A0A6I8MX00	-0.38	0.994144
Pnmal2	G3X9N3	-0.33	0.994144
Tub	P50586	-0.38	0.994144
Fam120a	Q6A0A9	-0.35	0.994144
Kcnv2	Q8CFS6	-0.34	0.994144
Vwa5a	Q99KC8	0.29	0.995399
Gstk1	Q9DCM2	-0.32	0.995477
Glud1	P26443	-0.36	0.995477
G3bp1	P97855	-0.32	0.995477
	A0A087WNU5	0.26	0.997078
Cox7c; Gm12338; LOC100048613; LOC102642884	P17665	-0.35	0.997078
Zc4h2	Q05BE0	-0.32	0.997078
Fah	P35505	-0.33	0.997078
Ephx2	P34914	0.27	0.997078
Ethe1	Q9DCM0	-0.31	0.997078
Ndufb5	Q9CQH3	-0.32	0.997078
Prmt5	A0A0R4J049	0.31	0.997078
Ipo9	E9QKZ2	0.28	0.997078
	A0A0J9YUI2	0.26	0.997078
Sdk2	Q6V4S5	0.28	0.997078
Dtd1	Q9DD18	-0.32	0.997078
Ddx5	Q61656	-0.36	0.997078
Cpt2	P52825	-0.33	0.997078
Bbs7	Q8K2G4	-0.35	0.997078
Ide	Q9JHR7	0.36	0.997078
Habp4	Q9JKS5	0.3	0.997078
Eef1e1	Q9D1M4	-0.32	0.997078
Hspa4l	P48722	0.35	0.997078
Bbs9	Q811G0	-0.35	0.997078
Gbas; Nipsnap2	Q7TMG8	-0.36	0.997078
Clip1	Q922J3	0.27	0.997078
Smc3	Q9CW03	0.28	0.997078
Stom	P54116	0.31	0.997078
Atp2b3	Q0VF55	0.22	0.997078
	F6SRV1	0.27	0.997078
Nde1	Q9CZA6	-0.33	0.997078
Rsl1d1	Q8BVY0	-0.31	0.997078
Atad1	Q9D5T0	-0.32	0.997078
Nisch	Q80TM9	-0.3	0.997078
Etfdh	Q921G7	-0.29	0.997078
1700019D03Rik	Q9CPS8	-0.33	0.997078
Spata5	A0A0A0MQ80	-0.35	0.997078
	A0A1L1SV25	0.35	0.997078
Nebl	Q9DC07	0.29	0.997078
Cacna2d4	F8VPL1	0.24	0.997078
Dnaja1	P63037	-0.33	0.997078
Doc2b	P70169	-0.33	0.997078
Prkaca	P05132	-0.35	0.997078
Camsap1	A0A0A0MQE5	-0.33	0.997078
Ilf2	Q9CXY6	-0.29	0.997078
Gnb2l1; Rack1	P68040	-0.35	0.997078
Pde6d	O55057	-0.36	0.997078
Atp9a	Q8C288	0.28	0.997489
	A0A0A6YY34	0.26	0.997489
	E9PZ88	0.27	0.997822
Arvcf	P98203	0.26	0.997822
Heph	Q9Z0Z4	-0.34	0.997972
Ola1	Q9CZ30	0.32	0.998564
Tfrc	Q8C872	-0.28	0.998564
Hibch	Q8QZS1	-0.33	0.998564
Tmx4	Q8C0L0	-0.31	0.998564
Ndufs1	Q91VD9	-0.34	0.998564
Atp2b1	G5E829	0.34	0.998564
Flot2	Q60634	0.27	0.998564
Drg2	Q9QXB9	0.28	0.998564
Bcl2l1	Q9QWX2	0.28	0.998564
	D3YWB9	-0.36	0.998564
Txn1	P10639	-0.34	0.998564
Fam149a	Q8CFV2	-0.31	0.998564
Clcn3	Q8K4W8	0.3	0.998564
Dpy30	Q99LT0	0.22	0.998564
Pfdn1	Q9CQF7	0.31	0.999457
Copa	Q8CIE6	0.29	0.999457
Cd177	Q8R2S8	0.25	0.999652
3110002H16Rik	Q8VC42	0.17	0.999652
	E9PUP9	0.29	0.999652
Strn3	Q9ERG2	0.29	0.999652
Arl1	P61211	-0.22	0.999652
Tmx1	Q8VBT0	-0.3	0.999652
Mast1	Q9R1L5	0.2	0.999652
Fam3a	Q9D8T0	-0.29	0.999652
	A0A1L1SSY9	-0.28	0.999652
Lpcat2	Q8BYI6	-0.34	0.999652
Lrrc8a	Q80WG5	0.26	0.999652
Fbxo27	Q6DIA9	0.22	0.999652
	S4R2G0	-0.02	0.999652
Psmb7	P70195	0.31	0.999652
Blvra	Q9CY64	0.33	0.999652
Cab39	Q06138	0.24	0.999652
Spryd7	Q3TFQ1	-0.19	0.999652
Myef2	A2ATP6	-0.29	0.999652
Tmem35; Tmem35a	Q9D328	-0.28	0.999652
Psmb1	O09061	0.21	0.999652
Erlin2	Q8BFZ9	-0.2	0.999652
Sf3b3	Q921M3	-0.31	0.999652
Psma3	O70435	0.22	0.999652
	E9Q8X9	0.25	0.999652
Bri3bp	Q8BXV2	-0.12	0.999652
Dhcr7	Q711T1	-0.13	0.999652
Akap9	Q70FJ1	-0.23	0.999652
Tubb6	Q922F4	-0.32	0.999652
Oat	P29758	-0.22	0.999652
Sec23b	Q9D662	0.14	0.999652
Thop1	A0A0R4IZY0	0.14	0.999652
Polr2e	Q80UW8	0.07	0.999652
Dyrk2	Q5U4C9	-0.34	0.999652
Cmpk1	Q9DBP5	0.18	0.999652
Hook3	Q8BUK6	0.34	0.999652
Myl12b	Q3THE2	0.26	0.999652
Xylb	Q3TNA1	0.15	0.999652
Psmb2	Q9R1P3	0.12	0.999652
Prkaa2	Q8BRK8	0.02	0.999652
Gaa	P70699	-0.11	0.999652
Sh3bgrl	Q9JJU8	-0.18	0.999652
Gde1	Q9JL56	-0.22	0.999652
Grk1	G3X905	-0.29	0.999652
Srp54c	E9PXC0	-0.19	0.999652
Prkag1	O54950	0.13	0.999652
M6pr	P24668	-0.28	0.999652
Setd7	Q8VHL1	-0.31	0.999652
Ube2n	P61089	0.11	0.999652
Rexo1	Q7TT28	-0.08	0.999652
Bphl	Q8R164	-0.23	0.999652
Rdh13	Q8CEE7	-0.28	0.999652
Ap3m2	Q8R2R9	-0.22	0.999652
Scfd1	Q8BRF7	-0.1	0.999652
Micu1	Q8VCX5	-0.28	0.999652
Psmb6	Q60692	0.14	0.999652
Dner	Q8JZM4	-0.12	0.999652
	A0A0G2JE28	-0.14	0.999652
Gngt1	Q61012	-0.29	0.999652
Praf2	Q9JIG8	-0.08	0.999652
Ptbp2	Q91Z31	-0.24	0.999652
Akr1a1	Q9JII6	0.15	0.999652
Pgrmc2	Q80UU9	-0.16	0.999652
Tmem98	Q91X86	-0.23	0.999652
Hspa5	P20029	-0.1	0.999652
Caprin1	Q60865	-0.19	0.999652
	A0A668KLA9	0	0.999652
Eif4a1	P60843	0.15	0.999652
Rps6ka3	B1AXN9	0.14	0.999652
Psmc3	O88685	0.09	0.999652
Dak; Tkfc	Q8VC30	0.2	0.999652
Psma6	Q9QUM9	0.17	0.999652
Psmb3	Q9R1P1	0.16	0.999652
Cd99l2	A2AP74	0.15	0.999652
Nefl	P08551	0.06	0.999652
Psma4	Q9R1P0	0.01	0.999652
Eif2d	E9PUG7	-0.07	0.999652
	A0A0A6YX71	-0.07	0.999652
Nipsnap1	O55125	-0.19	0.999652
Avl9	Q80U56	-0.23	0.999652
Acadl	A0A0R4J083	-0.25	0.999652
Alpl	P09242	-0.31	0.999652
Ermn	Q5EBJ4	-0.32	0.999652
Tmem11	E9Q933	-0.05	0.999652
Bcap31	Q61335	-0.09	0.999652
Ptprj	E9Q4S7	-0.04	0.999652
Lrpap1	P55302	-0.23	0.999652
Agk	Q9ESW4	-0.32	0.999652
Hsd17b12	O70503	-0.03	0.999652
	E9Q5L3	0.01	0.999652
Ppp5c	Q60676	0.22	0.999652
Psma7	Q9Z2U0	0.13	0.999652
Hsd17b4	P51660	-0.05	0.999652
Card14	Q99KF0	-0.19	0.999652
Arfgap1	Q3TGS9	-0.21	0.999652
	H3BL09	-0.24	0.999652
Scrn3	Q3TMH2	0.09	0.999652
Gnb1	P62874	-0.32	0.999652
Snx12	Q3TGS7	0.02	0.999652
Slc39a7	Q31125	-0.08	0.999652
Cisd3	Z4YKM2	-0.24	0.999652
Mlec	Q6ZQI3	-0.25	0.999652
Hsp90b1	P08113	-0.16	0.999652
Prrt3	A0A0N4SVB5	-0.2	0.999652
Psmb4	P99026	0.06	0.999652
	A0A087WRG0	0.28	0.999652
Ina	P46660	-0.11	0.999652
Erp44	Q9D1Q6	-0.16	0.999652
Hnrnpd	Q60668	-0.18	0.999652
Cisd1	Q91WS0	-0.29	0.999652
Fgf1	P61148	-0.33	0.999652
Ykt6	Q9CQW1	0.18	0.999652
Pter	A2AUR5	0.25	0.999652
Snx17	Q8BVL3	0.21	0.999652
Cd59a	O55186	0.11	0.999652
Ikbkap	Q7TT37	0.11	0.999652
Gga3	S4R2D2	0.07	0.999652
Cyp4f13	B8JK07	0.01	0.999652
Hist1h2bb	Q64475	-0.19	0.999652
P4hb	P09103	-0.26	0.999652
Ccdc45; Cep95	A2A5Z4	-0.3	0.999652
Cd9	P40240	0.3	0.999652
Vps36	Q91XD6	0.27	0.999652
	A0A1B0GRH3	0.28	0.999652
Zfyve20; Rbsn	Q80Y56	0.24	0.999652
Dnal1; Dnalc1	Q05A62	0.2	0.999652
Hspa2	P17156	0.18	0.999652
Eno1; Gm5506; Eno1b	P17182	0.16	0.999652
Nampt	Q99KQ4	0.12	0.999652
	A0A5F8MPF0	0.12	0.999652
Abcf3	Q8K268	0.12	0.999652
Prkcz	Q02956	-0.1	0.999652
	J3QNU6	0.1	0.999652
Cisd2	Q9CQB5	-0.09	0.999652
Vapb	Q9QY76	-0.1	0.999652
Dpm1	O70152	-0.11	0.999652
Gnb4	P29387	-0.23	0.999652
	A0A0R3P9C8	-0.29	0.999652
Rer1	Q9CQU3	-0.3	0.999652
Alg2	Q9DBE8	-0.12	0.999652
Asah1	Q9WV54	-0.18	0.999652
Pcyox1l	Q8C7K6	-0.2	0.999652
	A0A2I3BRW0	-0.07	0.999652
Gabarap	B1AR50	0.29	0.999652
Napg	Q9CWZ7	0.32	0.999652
H2-Ke2; Pfdn6	Q03958	0.3	0.999652
Cc2d1a	Q8K1A6	0.28	0.999652
Ccbl1; Kyat1	Q8BTY1	0.22	0.999652
Rbck1	Q9WUB0	0.24	0.999652
Ncs1	Q8BNY6	0.21	0.999652
G6pdx	Q00612	0.16	0.999652
Arf3	P61205	0.19	0.999652
Capn7	Q9R1S8	0.16	0.999652
Ttc1	Q91Z38	0.19	0.999652
Psma2	P49722	0.15	0.999652
Shoc2	O88520	0.16	0.999652
Daam1	Q8BPM0	0.17	0.999652
Ppm1b	Q99NF7	0.17	0.999652
Pin1	Q9QUR7	0.14	0.999652
Ppa1	Q9D819	0.11	0.999652
	E9Q9B0	0.15	0.999652
Psma5	Q9Z2U1	0.12	0.999652
	H3BIX0	0.16	0.999652
Pepd	Q11136	0.16	0.999652
Psmc1	P62192	0.11	0.999652
Slc7a8	Q9QXW9	0.15	0.999652
Aldh7a1	Q9DBF1	0.11	0.999652
Psmb5	O55234	0.12	0.999652
Cand1	Q6ZQ38	0.11	0.999652
Psma1	Q9R1P4	0.1	0.999652
Arf6	P62331	0.09	0.999652
Gbe1	Q9D6Y9	0.01	0.999652
Cyp3a11	Q64459	0.04	0.999652
Eef2	P58252	0.01	0.999652
Yrdc	Q3U5F4	0.03	0.999652
	A0A1Y7VIR0	-0.04	0.999652
Edil3	O35474	-0.04	0.999652
Cyb5; Cyb5a	G5E850	0.17	0.999652
	A0A494BAK4	0.05	0.999652
Ddx39b	Q9Z1N5	0.07	0.999652
Cds2	Q99L43	-0.01	0.999652
Pgrmc1	O55022	-0.02	0.999652
Uggt1	Q6P5E4	-0.07	0.999652
0610009D07Rik; Sf3b14; Sf3b6	P59708	-0.12	0.999652
Rcn1	Q05186	-0.13	0.999652
	A0A0J9YUQ8	-0.09	0.999652
8430419L09Rik; Fam234b	Q8BYI8	-0.12	0.999652
Top2b	Q64511	-0.11	0.999652
Atp2a2	O55143	-0.15	0.999652
Yipf5	Q9EQQ2	-0.17	0.999652
Ccdc109a; Mcu	Q3UMR5	-0.15	0.999652
Sorcs2	Q9EPR5	-0.22	0.999652
5730469M10Rik; Fam213a	Q9CYH2	-0.19	0.999652
Ghitm	Q91VC9	-0.23	0.999652
Vipr2	P41588	-0.24	0.999652
Syngr3	Q8R191	-0.2	0.999652
Abhd6	Q8R2Y0	-0.2	0.999652
Fmr1	Q6AXB7	-0.24	0.999652
Clic6	Q8BHB9	-0.23	0.999652
Ubap2l	Q80X50	-0.24	0.999652
	A0A286YCV8	-0.27	0.999652
Ndufa6	Q9CQZ5	-0.23	0.999652
Gosr2	A2A9I0	-0.23	0.999652
Acsl6	Q91WC3	-0.25	0.999652
Ddost	O54734	-0.25	0.999652
Ndufs8	Q8K3J1	-0.27	0.999652
Metap2	O08663	-0.27	0.999652
Ndufb7	Q9CR61	-0.27	0.999652
Tmem87b	Q8BKU8	-0.32	0.999652
Espn	B1AWQ4	-0.32	0.999652
Ndufb11	O09111	-0.32	0.999652
Pdhb	Q9D051	-0.35	0.999652
Psmd12	Q9D8W5	-0.08	0.999652
Slc5a3	Q9JKZ2	-0.1	0.999652
Map2k2	Q91YS7	-0.01	0.999652
Eef1a1; LOC101056619	P10126	0.24	0.999652
Mreg	Q6NVG5	0.2	0.999652
Rffl	Q6ZQM0	0.05	0.999652
Chmp6	P0C0A3	-0.16	0.999652
Rufy3	A0A0G2JFT8	0.04	0.999652
Mapre2	E9Q6X0	-0.02	0.999652
Scarb2	O35114	0.01	0.999652
Sgk3	Q9ERE3	-0.09	0.999652
Prkcsh	O08795	-0.16	0.999652
Ank3	G5E8K5	0.34	0.999652
Ephb2	P54763	0.31	0.999652
Pcmt1	E0CYV0	0.26	0.999652
Stxbp3a; Stxbp3	Q60770	0.27	0.999652
Park7	Q99LX0	0.28	0.999652
Ube2d3	P61079	0.26	0.999652
Zdhhc20	Q5Y5T1	0.27	0.999652
Myo5b	G5E8G6	0.25	0.999652
Nudt9	Q8BVU5	0.25	0.999652
Anxa2	P07356	0.25	0.999652
Rasgrf2	P70392	0.27	0.999652
Pfdn2	O70591	0.23	0.999652
Dctn1	E9Q3M3	0.23	0.999652
Eif4a2	Q8BTU6	0.16	0.999652
Hook1	Q8BIL5	0.19	0.999652
Ssu72	Q9CY97	0.19	0.999652
Rab2b	P59279	0.19	0.999652
Cul3	Q9JLV5	0.18	0.999652
Me1	P06801	0.12	0.999652
Cdc34	A0A1W2P7U1	0.16	0.999652
4931406C07Rik	A0A1L1SSF8	0.12	0.999652
	A0A5F8MQ17	0.13	0.999652
Usp33	A0A0H2UKB8	0.13	0.999652
Cnrip1	Q5M8N0	0.12	0.999652
Impdh2	P24547	0.09	0.999652
LOC102308570; Lbhd1	A0A087WPA0	0.11	0.999652
Zcchc11	B2RX14	0.09	0.999652
Prkra	Q9WTX2	0.07	0.999652
	A0A087WQU9	0.05	0.999652
Psmd1	Q3TXS7	0.07	0.999652
Ttll12	Q3UDE2	0.06	0.999652
Tlk2	O55047	0.06	0.999652
	D3YWR3	0.02	0.999652
Ehd4	Q9EQP2	0.03	0.999652
Rragb	Q6NTA4	-0.01	0.999652
Ccbl2; Kyat3	Q71RI9	0.05	0.999652
Snap47	Q8R570	0	0.999652
Eif2s2	Q99L45	0.02	0.999652
Nf1	Q04690	0	0.999652
Rabgef1	Q9JM13	-0.04	0.999652
Cnbp	A0A0N4SVS6	-0.03	0.999652
BC030336	Q8C784	-0.02	0.999652
Atic	Q9CWJ9	-0.09	0.999652
Arhgap12	S4R248	-0.09	0.999652
Map2k7	Q8CE90	-0.15	0.999652
Mcl1	P97287	0.15	0.999652
Tubb2a	Q7TMM9	0.01	0.999652
Arsb	A0A0R4J138	0.02	0.999652
Fam3c	G5E911	0	0.999652
Tapt1	Q4VBD2	-0.04	0.999652
Slc27a1	Q60714	-0.07	0.999652
	E9PUJ3	-0.08	0.999652
Cat	P24270	-0.09	0.999652
Calr	P14211	-0.09	0.999652
Fkbp8	O35465	-0.08	0.999652
Mylk	Q6PDN3	-0.1	0.999652
BC017158	A0A0R4J0B5	-0.12	0.999652
Slc19a1	P41438	-0.12	0.999652
Srprb	P47758	-0.14	0.999652
Ndufa10	Q99LC3	-0.2	0.999652
	S4R2U7	-0.2	0.999652
Vps26b	Q8C0E2	-0.19	0.999652
Ezr	P26040	-0.2	0.999652
Angel1	Q8VCU0	-0.21	0.999652
Slc25a22	Q9D6M3	-0.2	0.999652
Tomm40	Q9QYA2	-0.23	0.999652
Elmod1	Q3V1U8	-0.25	0.999652
Arhgap32	Q811P8	-0.26	0.999652
Prkcb	P68404	-0.28	0.999652
2700060E02Rik; Rtraf	Q9CQE8	-0.3	0.999652
Phb	P67778	-0.31	0.999652
Vdac1	Q60932	-0.31	0.999652
Bbip1	J3QMK2	-0.33	0.999652
Car14	Q9WVT6	-0.33	0.999652
Sfxn3	Q91V61	-0.34	0.999652
Vat1l	Q80TB8	-0.01	0.999652
Dbi	P31786	-0.24	0.999652
Casp3	P70677	-0.23	0.999652
Tm9sf4	Q8BH24	0.06	0.999652
Ruvbl2	Q9WTM5	-0.06	0.999652
Lypla1	P97823	-0.04	0.999652
	A0A171KXD3	0.18	0.999652
Cap1	P40124	0.14	0.999652
Akr7a5	Q8CG76	0.09	0.999652
Eps15l1	Q60902	-0.03	0.999652
Kcnj13	P86046	-0.27	0.999652
Gnat1	P20612	-0.26	0.999652
Dnajc27	Q8CFP6	0.24	0.999652
Pak2	Q8CIN4	0.18	0.999652
	A0A2I3BQ16	0.18	0.999652
Atxn10	P28658	0.17	0.999652
Sec24c	G3X972	0.02	0.999652
Basp1	Q91XV3	-0.23	0.999652
Cul5	Q9D5V5	0.28	0.999652
Vps33a	Q9D2N9	0.28	0.999652
Tbcb	Q9D1E6	0.28	0.999652
Rnh1	A0A1B0GSG5	0.24	0.999652
Dync1h1	Q9JHU4	0.2	0.999652
Elp2	Q91WG4	0.2	0.999652
Cfl1	P18760	0.17	0.999652
Cct7	P80313	0.15	0.999652
	F6XXE6	0.12	0.999652
Mthfd1	Q922D8	0.1	0.999652
Psmc6	P62334	0.1	0.999652
Pcyt2	Q922E4	0.07	0.999652
Psmc2	Q8BVQ9	0.05	0.999652
	A0A140LIZ5	0.01	0.999652
1300018J18Rik; Selo; Selenoo	Q9DBC0	-0.12	0.999652
Eftud1; Efl1	Q8C0D5	-0.12	0.999652
	A0A1D5RLY6	-0.14	0.999652
Gstz1	Q9WVL0	-0.14	0.999652
Hist2h2ac	Q64523	-0.18	0.999652
Gba2	Q69ZF3	-0.19	0.999652
Hdlbp	Q8VDJ3	-0.3	0.999652
Ndufa7	Q9Z1P6	-0.3	0.999652
Ndufa2	Q9CQ75	-0.32	0.999652
Gm3244; Ndufb4; Gm3873	Q9CQC7	-0.23	0.999652
Slc16a1	P53986	-0.25	0.999652
Vcp	Q01853	0.27	0.999652
Myh10	Q5SV64	0.26	0.999652
	V9GXD9	0.21	0.999652
Ppme1	Q8BVQ5	0.19	0.999652
Cops4	O88544	0.19	0.999652
Igbp1	Q61249	0.2	0.999652
Glra3	G5E811	0.2	0.999652
Slc1a3	P56564	0.16	0.999652
Sgta	Q8BJU0	0.15	0.999652
Zscan29	A2ARU6	0.15	0.999652
Cct6a	Q52KG9	0.12	0.999652
Appl1	Q8K3H0	0.1	0.999652
Mapk1	P63085	0.02	0.999652
Psmd6	Q99JI4	0	0.999652
Scoc	Q78YZ6	0.01	0.999652
Vcpip1	Q8CDG3	-0.02	0.999652
Lypla2	Q9WTL7	-0.04	0.999652
	A0A338P7E5	-0.1	0.999652
Commd3	Q63829	-0.1	0.999652
Gpsm2	Q8VDU0	-0.17	0.999652
Arhgef11	Q68FM7	-0.31	0.999652
Por	Q05DV1	0	0.999652
Grm8	Q05BD6	-0.01	0.999652
Pcbp3	P57722	-0.01	0.999652
Vapa	Q9WV55	-0.02	0.999652
Hyou1	Q9JKR6	-0.02	0.999652
Ganab	Q8BHN3	-0.02	0.999652
Dnajb14	Q149L6	-0.05	0.999652
Sec22b	O08547	-0.05	0.999652
C2cd2l	Q80X80	-0.15	0.999652
Tnr	Q8BYI9	-0.16	0.999652
Serbp1	Q9CY58	-0.18	0.999652
	F6VBV0	-0.19	0.999652
D10Jhu81e; LOC100046684; LOC102641949	Q9D172	-0.28	0.999652
Rac1	Q3TLP8	0.33	0.999652
	A0A1W2P6F6	0.31	0.999652
Hprt	P00493	0.24	0.999652
Bpnt1	Q9Z0S1	0.21	0.999652
	E9QAI5	0.21	0.999652
Ap3s2	Q8BSZ2	0.23	0.999652
Cct2	P80314	0.16	0.999652
	A0A494B9F0	0.16	0.999652
Ppcdc	A0A1L1ST77	0.16	0.999652
Psmd2	Q8VDM4	0.07	0.999652
Pkm	P52480	0.04	0.999652
Aarsd1	Q3THG9	0.04	0.999652
Rps27l	Q6ZWY3	-0.1	0.999652
Lrsam1	Q80ZI6	-0.11	0.999652
Pdap1	Q3UHX2	-0.16	0.999652
	F6YTS6	0.13	0.999652
Mxra7	Q9CZH7	0.13	0.999652
Rgs7bp	Q8BQP9	0.11	0.999652
Actr3b	Q641P0	0.05	0.999652
Ppib	P24369	0.01	0.999652
Tmem106b	Q80X71	-0.07	0.999652
	H3BJZ9	-0.08	0.999652
Polr2b	Q8CFI7	-0.12	0.999652
Slc30a9	F8WHL1	-0.14	0.999652
	A0A0U1RNR0	-0.15	0.999652
Kdelr3	Q8R1L4	-0.16	0.999652
Fxr2	Q6P5B5	-0.18	0.999652
Cngb1	E1AZ71	-0.19	0.999652
Rom1	P32958	-0.25	0.999652
Bcam	Q9R069	-0.26	0.999652
B3galt6	Q91Z92	-0.28	0.999652
Pcyt1b	Q811Q9	-0.31	0.999652
Spna2; Sptan1	A3KGU9	0.33	0.999652
Ddah1	Q9CWS0	0.32	0.999652
	A0A5F8MP96	0.27	0.999652
Add3	Q9QYB5	0.29	0.999652
Spnb2; Sptbn1	Q62261	0.29	0.999652
Wdr1	O88342	0.25	0.999652
S100a13	P97352	0.31	0.999652
Tsn	Q62348	0.23	0.999652
Prdx1	P35700	0.28	0.999652
Ranbp1	P34022	0.22	0.999652
Aldh1l1	Q8R0Y6	0.22	0.999652
Cops5	O35864	0.28	0.999652
Twf1	Q91YR1	0.27	0.999652
Pgm2	Q9D0F9	0.26	0.999652
Map1lc3a	Q91VR7	0.26	0.999652
Gnaz	O70443	0.27	0.999652
Car2	P00920	0.23	0.999652
Dync1li1	Q8R1Q8	0.26	0.999652
Sh3glb1	Q9JK48	0.26	0.999652
Dlg1	H7BWY4	0.26	0.999652
Ptp4a2	O70274	0.26	0.999652
Ppia	P17742	0.22	0.999652
Cast	Q8CE04	0.29	0.999652
Eci2	Q9WUR2	0.23	0.999652
	F6UFG6	0.23	0.999652
Ddb1	Q3U1J4	0.18	0.999652
Klc4	Q9DBS5	0.19	0.999652
Sept2	P42208	0.18	0.999652
Arpc1b	Q9WV32	0.19	0.999652
	A2ATS6	0.23	0.999652
Phactr4	Q501J7	0.26	0.999652
Phyhipl	F7D3N3	0.24	0.999652
Mpp2	Q9WV34	0.35	0.999652
Sept8	B7ZC46	0.23	0.999652
Irgm1	Q60766	0.25	0.999652
Abca8b	Q8K440	0.24	0.999652
Wdr47	Q8CGF6	0.19	0.999652
Gng2	P63213	0.27	0.999652
Tppp	Q7TQD2	0.28	0.999652
Ahnak	E9Q616	0.18	0.999652
Fam129a	Q3UW53	0.18	0.999652
Pafah1b1	P63005	0.18	0.999652
	E9Q4G8	0.21	0.999652
Tnpo2	E9PV58	0.21	0.999652
Sept11	Q8C1B7	0.23	0.999652
Rab35	Q6PHN9	0.26	0.999652
	E9QMY1	0.27	0.999652
Ank2	S4R2R5	0.26	0.999652
Syt9	Q9R0N9	0.17	0.999652
Dctn4	Q8CBY8	0.29	0.999652
Pak7	Q8C015	0.22	0.999652
	E9PYD9	0.17	0.999652
Stip1	Q60864	0.31	0.999652
Atp11a	P98197	0.27	0.999652
	F7CFT1	0.19	0.999652
Npepps	Q11011	0.22	0.999652
Myh14	Q6URW6	0.22	0.999652
Ahsa1	Q8BK64	0.21	0.999652
Adprh	P54923	0.25	0.999652
Crtac1	Q8R555	0.21	0.999652
Ndrg2	Q9QYG0	0.29	0.999652
Usp14	E9PYI8	0.29	0.999652
Cct3	P80318	0.13	0.999652
Cct5	P80316	0.13	0.999652
Dlgap4	B1AZP2	0.18	0.999652
Psmd5	Q8BJY1	0.18	0.999652
Plcb4	Q91UZ1	0.24	0.999652
Ppp1ca	P62137	0.21	0.999652
Kif5b	Q61768	0.16	0.999652
Gabrg2	Q8C7N0	0.28	0.999652
Ccdc92	Q8VDN4	0.27	0.999652
Wars	P32921	0.17	0.999652
Igf1r	E9QNX9	0.26	0.999652
Acy1	A0A0R4J050	0.19	0.999652
Pmm2	Q9Z2M7	0.2	0.999652
Bsn	O88737	0.22	0.999652
Trappc6b	Q9D289	0.13	0.999652
Cyfip1	A0A0R4J119	0.13	0.999652
Ctnna1	P26231	0.31	0.999652
Ppp1r16a	Q923M0	0.28	0.999652
Ptp4a1; Gm5582; LOC100044742; LOC102643131	Q63739	0.14	0.999652
Il17a	Q62386	0.18	0.999652
Hip1r	Q9JKY5	0.12	0.999652
Gdi2	Q61598	0.17	0.999652
Hras1; Hras	Q61411	0.21	0.999652
Ak1	Q9R0Y5	0.23	0.999652
Pebp1	P70296	0.18	0.999652
Marcks	P26645	0.23	0.999652
Hspa8	P63017	0.19	0.999652
Vps35	Q9EQH3	0.21	0.999652
Gnl1	P36916	0.2	0.999652
Aldoa	A6ZI44	0.12	0.999652
	E0CX61	0.11	0.999652
AW549877	Q8BR90	0.14	0.999652
Adssl1	P28650	0.14	0.999652
Ppp2r4; Ptpa	P58389	0.18	0.999652
Kpna2	P52293	0.06	0.999652
	A0A571BEU1	0.27	0.999652
Dbn1	Q9QXS6	0.25	0.999652
Ctnnb1	Q02248	0.26	0.999652
Rbbp7	Q60973	0.14	0.999652
Llgl1	Q80Y17	0.14	0.999652
	D6RFU9	0.21	0.999652
Rap2a	Q80ZJ1	0.17	0.999652
Stk11ip	Q3TAA7	0.22	0.999652
Sec14l1	A8Y5H7	0.19	0.999652
Gart	Q64737	0.08	0.999652
Gipc1	Q9Z0G0	0.08	0.999652
Tcp1	P11983	0.07	0.999652
Arf5	P84084	0.06	0.999652
Abca8a	F8WGE3	0.09	0.999652
Abi2	P62484	0.1	0.999652
Agfg1	A0A087WNV1	0.24	0.999652
Cndp2	Q9D1A2	0.24	0.999652
Aldh2	P47738	0.14	0.999652
Wipf3	P0C7L0	0.15	0.999652
Gulo	P58710	0.21	0.999652
Kctd8	Q50H33	0.21	0.999652
Nt5c2	E9Q9M1	0.16	0.999652
Iglon5	Q8HW98	0.21	0.999652
Nans	Q99J77	0.2	0.999652
Prkar2b	P31324	0.05	0.999652
	A0A3B2W812	0.1	0.999652
Itgb1	P09055	0.09	0.999652
Adal	Q80SY6	0.14	0.999652
Myo6	E9Q175	0.16	0.999652
	A0A494B9B1	0.15	0.999652
	E9QLL2	0.21	0.999652
	Z4YKC4	0.17	0.999652
	A0A0A0MQM2	0.18	0.999652
Nqo2	A0A1Y7VL95	0.07	0.999652
Slc6a11	P31650	0.14	0.999652
Lrrc4b	P0C192	0.14	0.999652
Phlpp2	J3QM82	0.17	0.999652
Atp6v1g1	Q9CR51	0.05	0.999652
Ahcyl1	Q80SW1	0.09	0.999652
Stk25	Q9Z2W1	0.1	0.999652
Abca13	Q5SSE9	0.12	0.999652
Synpr	Q8BGN8	0.22	0.999652
	D3YWK1	0.21	0.999652
Psmd11	Q8BG32	0.02	0.999652
Commd6	Q3V4B5	0.05	0.999652
Gfra2	O08842	0.06	0.999652
Arpc5	Q9CPW4	0.08	0.999652
Vat1	Q62465	0.22	0.999652
Ppp2r5d	Q91V89	0.11	0.999652
Maged1	Q9QYH6	0.23	0.999652
Palm	Q9Z0P4	0.22	0.999652
Spnb1; Sptb	Q3UGX2	0.13	0.999652
Hbxip; Lamtor5	Q9D1L9	0.2	0.999652
Fmnl2	F8VPR2	0.16	0.999652
	A0A2I3BR94	0.16	0.999652
Syn1	O88935	0.21	0.999652
Tln2	A0A1L1SQ51	0.15	0.999652
Plekhf1	Q3TB82	0.15	0.999652
Cct4	P80315	0.06	0.999652
Psmc5	P62196	0.08	0.999652
	A0A286YDF5	0.08	0.999652
Nbea	Q9EPN1	0.08	0.999652
Ppp2r1a	Q76MZ3	0.12	0.999652
Arfgef2	A2A5R2	0.21	0.999652
Dpp9	Q8BVG4	0.11	0.999652
Gnai2	P08752	0.14	0.999652
Efhd2	Q9D8Y0	0.19	0.999652
Lsm5; LOC100044729; LOC102641341	P62322	0.19	0.999652
Pgp	Q8CHP8	0.19	0.999652
Capza1	P47753	0.14	0.999652
Actr1b	Q8R5C5	0.16	0.999652
Rnf214	Q8BFU3	0.03	0.999652
Ppp3cc	P48455	0.03	0.999652
Psmd7	P26516	0.14	0.999652
Copg; Copg1	Q9QZE5	0.17	0.999652
Ywhaq; LOC102634437; Gm11226; Ywhaq-ps3; Cdk5rap2	P68254	0.17	0.999652
Sec13	Q9D1M0	0.05	0.999652
Smc1a	Q9CU62	0.12	0.999652
Pfkm	P47857	0.2	0.999652
Rhob	P62746	0.2	0.999652
Prpsap2	Q8R574	0.15	0.999652
Snx27	Q3UHD6	0.16	0.999652
Pgm3	Q9CYR6	0.2	0.999652
Lims1	Q9D7B2	0.13	0.999652
Tssc1; Eipr1	Q8K0G5	0.13	0.999652
Gfpt1	P47856	0.17	0.999652
Dab2ip	A2AUX5	0.16	0.999652
Trim2	Q9ESN6	0.05	0.999652
	H3BJY2	0.15	0.999652
Cct8	P42932	0.09	0.999652
Usp4	P35123	0.17	0.999652
Grlf1; Arhgap35	Q91YM2	0.14	0.999652
Bcas3	Q8CCN5	0.14	0.999652
Gng7	Q61016	0.16	0.999652
	G3XA25	0.14	0.999652
Sept7	E9Q1G8	0.16	0.999652
Gphn	Q8BUV3	0.15	0.999652
Eif1	P48024	-0.02	0.999652
Pdpk1	Q9Z2A0	-0.02	0.999652
Psmd8	Q9CX56	0	0.999652
Cd151	O35566	0.08	0.999652
Ate1	J3QNU1	0.11	0.999652
	P35235	0.01	0.999652
Echdc1	Q9D9V3	0.02	0.999652
Nhlrc2	Q8BZW8	0.03	0.999652
Camk1d	Q8BW96	0.03	0.999652
Cul4a	Q3TCH7	0.09	0.999652
Tceb1; Eloc; LOC101056616; LOC102642819	P83940	0.1	0.999652
Dpysl5	Q9EQF6	0.17	0.999652
Rab34	B1AQD4	0.12	0.999652
Oplah	Q8K010	0.13	0.999652
Arhgap17	E9QAJ9	0.14	0.999652
Gng3	P63216	0.14	0.999652
	A0A3B2W7L2	0.05	0.999652
Acyp2	P56375	0.06	0.999652
Xpo1	Q6P5F9	0.07	0.999652
Macf1	B1ARU4	0.1	0.999652
	E9PX30	0.16	0.999652
Ppp2cb	P62715	0.13	0.999652
Pygb	Q8CI94	0.14	0.999652
Add2	Q9QYB8	0.15	0.999652
Slc13a5	Q67BT3	-0.01	0.999652
	E9QLS6	0.03	0.999652
Cnp	P16330	0.02	0.999652
Dpysl3	E9PWE8	0.07	0.999652
Ppap2b; Plpp3	Q99JY8	0.07	0.999652
Gga1	Q8R0H9	0.08	0.999652
Abi1	Q8CBW3	0.16	0.999652
BC023829; Tmem185a	Q3TYW3	0.12	0.999652
Grb2	Q60631	0.15	0.999652
As3mt	Q91WU5	0.04	0.999652
Tceb2; Elob	P62869	0.08	0.999652
[truncated: 1,120 more rows]

## Sheet: Figure 2a
	1 Month Nuclear Counts
	P1478	Tctn1Floxed-iCre
		Superior (notch)										Inferior
			Box 1	Box 2	Box 3	Box 4	Optic Nerve	Box 5	Box 6	Box 7	Box 8
			142	162	173	185	0	149	197	174	154
	P1712	Tctn1Floxed-iCre
		Superior (notch)										Inferior
			Box 1	Box 2	Box 3	Box 4	Optic Nerve	Box 5	Box 6	Box 7	Box 8
			154	174	185	172	0	179	176	167	128
	P1713	Tctn1Floxed-iCre
		Superior (notch)										Inferior
			Box 1	Box 2	Box 3	Box 4	Optic Nerve	Box 5	Box 6	Box 7	Box 8
			101	161	193	196	0	212	180	150	88
	P1477	Tctn1FHet-iCre
		Inferior										Superior (notch)
			Box 1	Box 2	Box 3	Box 4	Optic Nerve	Box 5	Box 6	Box 7	Box 8
			145	186	206	231	0	251	218	179	183
	P1706	Tctn1FHet-iCre
		Inferior										Superior (notch)
			Box 1	Box 2	Box 3	Box 4	Optic Nerve	Box 5	Box 6	Box 7	Box 8
			120	188	173	195	0	213	183	170	170
	P1711	Tctn1FHet-iCre
		Superior (notch)										Inferior
			Box 1	Box 2	Box 3	Box 4	Optic Nerve	Box 5	Box 6	Box 7	Box 8
				183	201	218	0	241		177	156
	3 Month Nuclear Counts
	P1252	Tctn1FHet-iCre
		Superior (notch)										Inferior
			Box 1	Box 2	Box 3	Box 4	Optic Nerve	Box 5	Box 6	Box 7	Box 8
			162	172	181	194	0	198	174	190	159
	P1251	Tctn1FHet-iCre
		Inferior										Superior (notch)
			Box 1	Box 2	Box 3	Box 4	Optic Nerve	Box 5	Box 6	Box 7	Box 8
			125	209	272	225	0	264	199	192	121
	P1249	Tctn1FHet-iCre
		Inferior										Superior (notch)
			Box 1	Box 2	Box 3	Box 4	Optic Nerve	Box 5	Box 6	Box 7	Box 8
			156	207	175	172	0	198	188	179	151
	P1273	Tctn1Floxed-iCre
		Superior (notch)										Inferior
			Box 1	Box 2	Box 3	Box 4	Optic Nerve	Box 5	Box 6	Box 7	Box 8
			129	133	160	147	0	139	139	127	123
	P1254	Tctn1Floxed-iCre
		Inferior										Superior (notch)
			Box 1	Box 2	Box 3	Box 4	Optic Nerve	Box 5	Box 6	Box 7	Box 8
			126	155	166	149	0	149	134	116	104
	P1247	Tctn1Floxed-iCre
		Superior (notch)										Inferior
			Box 1	Box 2	Box 3	Box 4	Optic Nerve	Box 5	Box 6	Box 7	Box 8
			75	114	192	123	0	224	151	164	97
	P1625	Tctn1Floxed-iCre
		Superior (notch)										Inferior
			Box 1	Box 2	Box 3	Box 4	Optic Nerve	Box 5	Box 6	Box 7	Box 8
			95	102	122	129	0	104	130	123	101
	P1628	Tctn1Floxed-iCre
		Superior (notch)										Inferior
			Box 1	Box 2	Box 3	Box 4	Optic Nerve	Box 5	Box 6	Box 7	Box 8
			75	109	116	152	0	139	152	121	99
	6 Month Nuclear Counts
	P0987	Tctn1F-Het-iCre
		Inferior										Superior (notch)
			Box 1	Box 2	Box 3	Box 4	Optic Nerve	Box 5	Box 6	Box 7	Box 8
			140	162	160	169	0	159	180	158	138
	P1214	Tctn1F-Het-iCre
		Superior (notch)										Inferior
			Box 1	Box 2	Box 3	Box 4	Optic Nerve	Box 5	Box 6	Box 7	Box 8
			137	157	198	183	0	188	182	158	128
	P1217	Tctn1F-Het-iCre
		Superior (notch)										Inferior
			Box 1	Box 2	Box 3	Box 4	Optic Nerve	Box 5	Box 6	Box 7	Box 8
			130	134	168	176	0	206	151	148	110
	P1216	Tctn1F-Het-iCre
		Inferior										Superior (notch)
			Box 1	Box 2	Box 3	Box 4	Optic Nerve	Box 5	Box 6	Box 7	Box 8
			115	197	197	175	0	212	197	146	119
	P0986	Tctn1Floxed-iCre
		Inferior										Superior(notch)
			Box 1	Box 2	Box 3	Box 4	Optic Nerve	Box 5	Box 6	Box 7	Box 8
				8	7	10	0	10	14	22	16
	P1213	Tctn1Floxed-iCre
		Inferior										Superior (notch)
			Box 1	Box 2	Box 3	Box 4	Optic Nerve	Box 5	Box 6	Box 7	Box 8
			24	24	25	12	0	13	12	18	14
	P1215	Tctn1Floxed-iCre
		Superior (notch)										Inferior
			Box 1	Box 2	Box 3	Box 4	Optic Nerve	Box 5	Box 6	Box 7	Box 8
			16	16	26	33	0	43	36	35	25
	P1220	Tctn1Floxed-iCre
		Superior (notch)										Inferior
			Box 1	Box 2	Box 3	Box 4	Optic Nerve	Box 5	Box 6	Box 7	Box 8
			4	5	7	10	0	8	11	13	6
	P1218	Tctn1Floxed-iCre
		Superior (notch)										Inferior
			Box 1	Box 2	Box 3	Box 4	Optic Nerve	Box 5	Box 6	Box 7	Box 8
			4	6	10	10	0	6	15	9	6

## Sheet: Figure 2b
	1 month representative ERG traces Tctn1HetiCre VS TCTN1FloxiCre												3 month representative ERG traces Tctn1HetiCre VS TCTN1FloxiCre												6 month representative ERG traces Tctn1HetiCre VS TCTN1FloxiCre
	time (ms)	P1722R (Tctn1FHet-iCre)					P1715L (Tctn1 Floxed-iCre)						time (ms)	P1219L (Tctn1FHet-iCre)					P1215R (Tctn1 Floxed-iCre)						time (ms)	P1219R (Tctn1FHet-iCre)					P1213R (Tctn1Floxed-iCre)
	-50	-921.808	-11015.4	255.235	1930.49	4183.62	-4947.16	-4243.58	1810.5	-5212.41	3038.84		-50	-1645.62	-1713.75	1905.55	-6029.62	8536.67	-112.215	1718.43	-1528.17	469.623	2085.52		-50
	-49.5	-282.671	-10652.8	-687.659	1721.9	4316.14	-5064.02	-4777.65	1588.67	-3252.72	1641.23		-49.5	-1485.81	-1601.58	1508.56	-4915.58	8774.82	-89.9941	788.988	-1197.45	-1146.61	1793.32		-49.5	1	1	1	1	1	1	1	1	1	1
	-49	-691.129	-9846.74	-675.098	2469.58	3481.46	-5117.49	-4981.92	1382.9	-1312	-173.472		-49	-1319.41	-1415.75	1141.26	-3781.34	8410.13	18.2065	-349.631	-880.921	-2835.36	1579.36		-49
	-48.5	-1039.62	-8858.72	-246.071	2673.68	2724.6	-5504.25	-4631.14	1593.48	465.916	-1859.37		-48.5	-1070.06	-1515.5	542.522	-2175.62	7338.15	306.589	-1562.01	-736.925	-3783.15	1288.81		-48.5	946.916	2047.56	4880.85	5753.86	11087.1	-2446.17	-2813.17	-1317.53	2987.72	1013.58
	-48	-49.5615	-8117.19	-347.035	2129.66	3122.04	-6118.91	-4141.8	2371.4	2148.88	-2948.37		-48	-809.564	-1820.19	-229.411	-276.022	6035.08	-54.2393	-2579.38	-478.736	-3814.79	777.842		-48	1275.22	1795.86	4161.42	6045.29	11858.8	-2584.76	-3005.82	-1107.42	3073.75	-212.584
	-47.5	1809.18	-7439.86	-943.881	2061.12	3704.9	-6255.47	-3693.91	3527.9	3415.1	-3358.08		-47.5	-427.924	-1949.14	-1072.05	1235.27	4737.13	-964.99	-3276.76	-159.241	-3841.39	335.324		-47.5	1332.61	1348.38	3555.55	5970.99	11844.6	-2699.96	-2994.22	-961.708	3761.78	-1309.21
	-47	3676.41	-7043	-1748.63	2127.15	2803.36	-5924.67	-3113.44	4618.49	4181.13	-3352.99		-47	12.4549	-1924.37	-1786.14	2605.59	3241.84	-1518.18	-3558.24	-92.7148	-4328.89	278.229		-47	1454.69	882.031	3078.96	5087.86	10839.7	-2726.02	-2765.06	-691.337	4502.64	-2584.11
	-46.5	4985.7	-7185.75	-2460.07	2163.51	977.484	-5310.06	-2250.36	5144.95	4495.01	-2920.53		-46.5	441.433	-1957.56	-2128.49	3997.85	1299.66	-1684.26	-3400.34	-149.488	-4845.1	407.417		-46.5	1546.4	725.672	2755.39	3400.73	9579.68	-2736.48	-2324.3	-465.525	4692.44	-3923.8
	-46	5536.38	-7274.57	-2523.91	2750.47	88.6262	-4390.86	-1126.74	4941.98	4214.41	-2130.76		-46	751.281	-1977.06	-2197.25	4718.67	-559.134	-1864.16	-2893.31	-58.3012	-5088.27	274.008		-46	1587.11	797.898	2632.59	1883.85	8445.44	-2766.2	-1748.09	-369.451	4843.81	-4594.21
	-45.5	5965.11	-6868.95	-2289.64	3273.46	137.341	-3258.31	174.76	4196.72	3454.6	-1336.05		-45.5	839.798	-1753.72	-2063.53	4515.53	-1116.92	-2189.77	-2298.1	266.014	-5069.53	-115.556		-45.5	1724.26	937.672	2666.38	848.012	7401.56	-2747.26	-1212.04	-259.395	5217.64	-4556.31
	-45	6514.29	-6396.27	-2475.25	3133.62	-1302.13	-1945.83	1333.02	3271.3	2429.1	-263.131		-45	847.656	-1207.41	-1936.86	3614.21	-285.423	-2474.13	-1841.47	814.632	-4854.86	-155.754		-45	1657.15	1466.36	2717.84	-80.4766	6452.77	-2777.17	-855.594	-293.721	5316.87	-4295.04
	-44.5	6457.58	-6417.28	-3131.67	2449.1	-3477.69	-961.084	1968.06	2373.33	1499.13	1009.75		-44.5	763.871	-585.351	-2048.1	2162.42	405.45	-2404.32	-1404.3	1476.78	-4406.88	378.423		-44.5	1145.85	2279.79	3079.49	-776.152	5538.65	-2930.43	-624.966	-541.622	5267.86	-3945.05
	-44	5944.13	-6621.76	-3757.47	1010.43	-3526.72	-581.611	2302.74	1318.45	886.355	1793.14		-44	522.455	-126.767	-2155.53	755.089	528.014	-1982.52	-743.663	2068.23	-3809.55	577.464		-44	487.501	2653.65	3845.49	-1140.19	4795.89	-2899.7	-373.081	-775.197	5481.52	-3358.03
	-43.5	5741.19	-6272.56	-3636.52	-900.377	-2527.7	-546.351	2609.27	375.892	288.145	2274.75		-43.5	218.723	190.038	-1855.49	-214.736	869.699	-1500.45	140.786	2553.94	-3206.16	-147.383		-43.5	-148.236	2499.01	4403.72	-1404.3	4412.99	-2543.47	-201.558	-694.708	5695.16	-2724.73
	-43	5309.99	-5514.65	-2751.67	-2264.04	-1957.67	-728.121	2880.23	54.293	-607.084	2989.66		-43	-184.951	379.836	-1096.1	-1181.89	1099.05	-1298.44	915.743	2837.88	-2666.11	-1321.1		-43	-812.448	2177.55	4275.18	-1469.71	4204.75	-2174.58	-168.5	-264.459	5697.69	-2539.68
	-42.5	4114.47	-5133.28	-2080.42	-3119.37	-1454.17	-955.033	3251.94	93.6812	-1616.41	3697.57		-42.5	-807.1	585.892	-333.605	-2581.32	1204.41	-1321.65	1429.32	2713.21	-2048.94	-2259.74		-42.5	-1448.84	1762.04	3704.34	-1251.53	4288.89	-2014.27	-262.881	317.113	6047.42	-2922.28
	-42	2872.57	-5036.24	-2239.51	-4004.29	-975.728	-1286.45	3735.45	201.816	-2453.6	4108.95		-42	-1485.1	960.164	211.388	-4026.63	1619.02	-1337.45	1930.83	2373.78	-1297.42	-2699.78		-42	-1917.39	1374.17	3327.33	-795.867	4988.48	-1984.32	-456.041	807.962	6897.63	-3380.77
	-41.5	1927.28	-4815.75	-2332.32	-5024.72	-396.988	-2088.65	4357.75	289.955	-3204.84	3991.62		-41.5	-1910.49	1357.08	1034.86	-4900.55	1891.05	-1331.2	2149.93	1936.53	-878.318	-2931.81		-41.5	-2240.76	1212.75	3523.31	148.572	6087.54	-1878.96	-591.947	1041.68	7360.36	-3739.04
	-41	916.032	-4800.77	-1527.39	-6204.44	225.119	-3079.07	4983.46	290.753	-3901.24	3348.24		-41	-2032.08	1675.57	2336.34	-5253.28	1941.49	-1412.34	1815.35	1357.78	-892.158	-3334.92		-41	-2562.64	1321.62	4050.72	1643.43	7067.82	-1719.54	-727.215	1146.49	6951.77	-4453.3
	-40.5	103.142	-5353.77	-557.255	-6793.77	757.532	-3843.71	5070.27	389.839	-4266.6	2785.07		-40.5	-1975.11	1724.28	3577.52	-5362.57	2118.4	-1688.61	1428.84	682.244	-1049.15	-3938.28		-40.5	-2773.56	1634.38	4539.6	3064.65	7473.48	-1693.55	-896.546	1258.99	6245.23	-5471.96
	-40	-53.0684	-6248.01	-174.126	-6416	1149.99	-4647.58	4714.86	651.895	-4228.69	2440.65		-40	-2010.86	1525.46	4408.09	-5581.53	2621.13	-1794.23	1089.13	-307.477	-1501.66	-4265.45		-40	-2870.14	1953.14	4806.9	4256.29	7132.23	-1779.18	-878.321	1399.13	5707	-6376.37
	-39.5	188.202	-6888.64	-262.095	-6906.85	801.123	-5487.44	4343.08	922.575	-3747.83	2256.94		-39.5	-2177.58	1453.08	4942.96	-6046.35	3317.94	-1490.32	506.463	-1412.44	-2128.26	-3891.08		-39.5	-2969.54	2310.48	4694.9	5409.76	6120.73	-1864.36	-573.153	1415.54	5389.27	-6954.1
	-39	217.434	-7022.68	-791.904	-8424.16	-115.061	-6197.04	3997.76	1000.4	-2518.62	2236.48		-39	-2218.59	1209.46	5415.49	-6075.26	3947.29	-1189.78	-304.729	-2108.36	-2258.35	-3231.85		-39	-2939.05	2974.02	4242.89	5841.97	4680.02	-2001.28	-261.402	1265.86	5081.17	-7265.94
	-38.5	-377.115	-6771.53	-1596.12	-9006.09	-1387.18	-6819.97	3609.87	1038.88	-551.728	2093.67		-38.5	-2137.02	477.595	5991.84	-5341.47	4433.23	-1069.22	-1171.98	-2411.16	-1822.79	-2826.75		-38.5	-2688.39	3734.97	3773.21	5591.77	3259.38	-2243.26	-254.416	1136.13	4447.61	-7697.58
	-38	-1513.39	-6380.02	-1883.72	-9059.56	-3127.83	-7111.57	3248.99	1286.39	1362.13	1977.11		-38	-2021.77	-272.303	6433.21	-4484.77	4539.74	-1109.67	-1952.58	-2323.93	-1423.14	-2231.91		-38	-2235.32	4268.8	3548.72	5375.01	2259.51	-2500.08	-452.58	1076.28	3879.6	-8394.53
	-37.5	-2602.27	-6084.11	-1566.27	-9457.64	-4335.86	-6805.78	3123.19	1548.42	2363.31	2491.02		-37.5	-1989.64	-855.123	6462.29	-3868.58	4296.38	-1461.04	-2724.75	-1722.91	-1082.44	-1243.12		-37.5	-1707.1	4606.65	3299.81	5094.57	1466.89	-2806.05	-718.083	1080.63	3561.37	-9276.15
	-37	-3441	-5794.24	-1438.7	-9686.44	-4750.13	-6184.04	3038.88	1475.32	2423.38	3581.8		-37	-2013.86	-1459.67	6242.68	-2814.18	3970.43	-1942.38	-3455.78	-1041.09	-737.682	-310.428		-37	-1376.76	4702.75	2736.94	4712.85	696.019	-3225.63	-1023.05	1225.79	3209.45	-10258.3
	-36.5	-3857.11	-5283.12	-1665.84	-9623.56	-4900.65	-5707.22	2698.43	782.666	1797.81	4468.19		-36.5	-1921.56	-1913.03	5679.56	-1028.14	3617.99	-2204.11	-4024.4	-640.962	-526.562	477.504		-36.5	-1001.99	4537.39	1952.9	4287.03	125.958	-3594.99	-1110.06	1500.67	2932.06	-10985.5
	-36	-3404.79	-4286.84	-1899.15	-9269.73	-4339.01	-5531.07	2143.07	-311.099	643.833	4841.06		-36	-1755.85	-1990.76	4567.73	483.443	3311.5	-2294.1	-4475.85	-397.679	-141.088	894.366		-36	-130.3	4352.62	1135.27	3754.86	-524.066	-3750.14	-891.153	1839.51	2851.34	-11054.5
	-35.5	-2290.91	-2971.74	-2064.36	-8204.16	-2128.14	-5644.07	1489.06	-1438.29	-454.583	4764.55		-35.5	-1701.34	-1759.38	3473.84	1428.37	3071.64	-2175.28	-4735.4	-374.147	38.5549	889.772		-35.5	953.209	4349.59	506.094	3265.11	-1378.08	-3789.15	-527.118	2234.25	2923.97	-10617.9
	-35	-1129.2	-2312.94	-2420.61	-7886.54	1617.34	-5561.13	991.611	-2653.2	-829.756	4512.76		-35	-1656.15	-1341.6	2881.13	2156.06	3033.99	-1518.87	-4623.56	-692.665	-335.541	1217.96		-35	1791.73	4524.96	297.855	2710.42	-2553.2	-3817.35	-164.844	2484.48	2944.34	-10028.5
	-34.5	-545.399	-2509.54	-3201.09	-9481.25	5345.22	-4852.75	695.752	-3726.68	-938.852	4662.87		-34.5	-1359.59	-984.962	2471.43	2531.19	3517.57	-602.339	-4294.18	-1154.88	-811.479	2031.85		-34.5	2329.24	4638.14	550.372	1856.55	-4382.49	-3656.62	60.2415	2452.62	2745.57	-9150.44
	-34	-240.553	-2508.47	-3872.14	-10850.7	7570.73	-3971.37	280.475	-4212.45	-1767.87	5282.55		-34	-832.41	-830.653	2033.36	2925.63	4597.55	-109.683	-4040.63	-1448.76	-1215.99	2561.33		-34	2706.55	4541.93	1091.02	839.234	-6413.77	-3092.67	64.7522	2190.79	2206.05	-7787.3
	-33.5	493.293	-1885.45	-3813.13	-10742.7	8120.04	-3330.43	-352.679	-4452.25	-3078.14	5987.8		-33.5	-62.4708	-605.074	1622.14	3936.9	5835.21	-156.679	-3581.74	-1534.48	-1461.86	2830.52		-33.5	3094.32	4186.06	1634.63	92.9355	-7894.83	-2272.13	-97.6746	1793.81	1257.72	-6268.47
	-33	1425.27	-1358.61	-3310.68	-10065.5	7628.4	-2758.95	-1147.9	-4961.46	-4391.88	6488.36		-33	813.045	-318.183	1182.11	5193.87	6359.19	-354.392	-2622.37	-1423.77	-1279.49	3286.26		-33	3439.16	3582.26	1875.24	-261.568	-8381.54	-1565.5	-211.569	1468.57	382.058	-5111.57
	-32.5	2225.57	-1428.5	-2766.27	-9062.88	6385.34	-2171.86	-1928.56	-5513.75	-5625.99	6344.02		-32.5	1436.89	-50.2197	770.238	6286.09	5982.58	-406.928	-1574.98	-1033.75	-880.482	3778.39		-32.5	3576.75	2865.55	1827.05	-422.236	-8014.42	-1108.91	-353.595	1212.78	66.1074	-4247.72
	-32	2616.82	-1611.44	-2117.5	-7613.59	4706.73	-1694.98	-2224.12	-5700.23	-6309.28	5605.56		-32	1772.54	292.462	551.761	7369.19	5263.63	-403.877	-876.691	-552.33	-800.754	4147.98		-32	3567.23	2070.78	1796.36	-471.066	-6991.35	-824.213	-610.424	1013.01	23.6987	-3401.72
	-31.5	2297.9	-1563.06	-1199.23	-5823.51	3308	-1452.95	-1946.27	-5479.67	-6329.96	5121.48		-31.5	1917.74	508.186	533.53	8194.74	4630.21	-570.346	-522.855	-328.373	-634.392	4223.42		-31.5	3461.53	1398.01	1793.91	-523.354	-5189.56	-627.299	-776.165	1000.29	20.4497	-2661.84
	-31	1895.46	-1426.87	-488.444	-3324.74	2374.77	-1521.62	-1625.26	-5376.19	-6283.84	5503.04		-31	1723.78	590.126	628.49	8447.21	4372.37	-967.05	-259.303	-460.773	126.893	4028.91		-31	3145.83	948.906	1654.25	-761.363	-3148.91	-355.946	-740.503	998.489	92.5781	-2023.57
	-30.5	1889.04	-806.952	-129.824	-597.529	1720.07	-1629.2	-1515.83	-5435.65	-6478.57	6449.36		-30.5	979.675	692.742	791.378	8582	4382.04	-1323.79	94.8306	-755.981	775.791	3693.76		-30.5	2540.74	591.629	1487.25	-974.48	-1202.79	-11.2773	-546.7	965.645	83.2129	-1575.73
	-30	1463.23	175.892	718.675	1150.44	1563.11	-1288.14	-1500.69	-5098.43	-6542.43	6949.08		-30	-164.06	684.782	919.783	9201.1	4609.25	-1344.72	337.161	-1258.6	479.056	3339.51		-30	1784.12	390.676	1316.02	-710.227	819.211	350.009	-224.752	1142.63	28.4614	-1333.06
	-29.5	611.785	606.758	1795.15	1615.25	1733.4	-216.08	-1574.69	-4355.43	-6582.94	6800.57		-29.5	-1320.49	516.161	874.612	10168.9	5094.76	-1205.06	340.706	-2006.7	-440.713	3307.97		-29.5	1177.23	353.754	1153.56	-146.078	2562.67	699.118	287.227	1489.12	-132.406	-878.346
	-29	512.165	427.615	2611.72	1107.15	1646.37	1524.05	-1508.95	-3207.33	-6812.82	6567.08		-29	-2169.13	430.389	670.021	11227.7	5446.19	-1187.85	267.965	-2533.75	-1225.17	3382.13		-29	837.883	508.816	1176.62	525.963	3878.44	732.47	864.821	1741.67	-950.395	-345.649
	-28.5	1071.71	-115.807	3341.4	62.4692	1405.1	3399.83	-1006.12	-1872.07	-6614.09	6250.32		-28.5	-2665.33	509.862	446.434	12339.2	5342.2	-1204.02	204.167	-2453.18	-1808.24	3280.02		-28.5	590.731	920.121	1344.85	1435.62	4924.2	517.277	1280.13	1884.45	-2488.85	16.9526
	-28	1473.87	-811.592	3598.43	-710.23	1440.09	5001.19	-291.299	-885.271	-5991.41	5768.91		-28	-3111.21	407.086	172.189	13441.1	4660.41	-1000.36	146.366	-1996.79	-2445.68	3181.79		-28	339.318	1162.45	1417.02	2392.51	5470.87	505.932	1540.75	2130.3	-3874.13	220.151
	-27.5	1740.32	-1036.18	3575.61	-351.897	1516.18	6213.39	263.674	-42.9902	-5652.12	5269.03		-27.5	-3662.35	32.7847	-142.674	14496.6	3723.11	-516.624	54.0537	-1409.27	-3215.13	3225.42		-27.5	199.402	977.281	1345.57	3120.16	5392.23	705.729	1877.05	2369.61	-4292.35	306.386
	-27	1948.67	-977.143	4056.52	441.726	1218.61	6780.7	503.664	853.291	-5433.47	4672.94		-27	-4085.93	-403.898	-243.619	15153.2	3028.56	69.5972	-158.848	-715.337	-3786.63	3249.24		-27	78.948	539.703	1116.66	3492.75	4823.52	801.303	2205.38	2389.13	-4022.14	815.892
	-26.5	2017	-1453.67	4686.28	297.892	663.304	6903.18	490.581	1434.59	-4749.75	3773.12		-26.5	-4322.76	-864.269	-95.4136	14914.3	2179.7	650.615	-531.332	-230.952	-3921.31	2746.84		-26.5	-120.69	-55.2188	790.242	3263	3731.61	666.344	2064.25	2230.91	-3827.07	1899.29
	-26	2116.34	-2160.18	4448.36	-614.565	-470.25	6883.06	424.594	1842.73	-3698.58	2888.51		-26	-4580.96	-1143.5	35.7034	13501.8	485.163	1174.98	-896.931	-112.398	-4129.48	1838.02		-26	-160.616	-681.434	634.009	2179.45	2143.02	566.867	1502.62	1790.9	-3515.55	3201.58
	-25.5	2131.98	-2379.54	3772.69	-1035.52	-2595.28	6543.71	494.88	2355.07	-2860.75	2816.3		-25.5	-4804.15	-1136.9	-12.2653	10934	-1637.75	1472.28	-1047.9	-122.026	-4442.92	1158.61		-25.5	-113.281	-1234.3	591.6	552.627	635.261	717.058	1062.34	857.617	-2579.47	4421.05
	-25	1967.56	-2106.52	3731.25	-796.032	-5206.38	6132.22	657.035	2626.49	-2461.68	3328.2		-25	-4761.7	-845.96	-141.665	7836.94	-3436.62	1674.94	-1205.35	-135.245	-4151.8	630.365		-25	-328.021	-1741.85	586.501	-1263.42	-526.513	710.493	1026.88	-224.876	-1113.07	5586.93
	-24.5	2064.32	-1345.69	3954.29	-1121.55	-7560.51	6024.05	522.669	2562.6	-2422.76	3656.3		-24.5	-4467.76	-295.94	-267.515	5513.51	-4852	1879.55	-1613.78	-358.669	-3448.36	-239.246		-24.5	-939.058	-2216	811.74	-3251.93	-1674.1	302.209	1185.59	-921.114	596.551	7152.09
	-24	2335.51	-205.906	3884.84	-2204.19	-8973.52	6229.95	-82.5144	2587.88	-2254.47	3902.2		-24	-4232.85	226.308	-387.858	4494.97	-5807.33	1727.63	-1815.84	-708.05	-2752.85	-1310.61		-24	-1817.49	-2654.1	1258.33	-5495.47	-2839.61	-56.0674	1355.08	-1276.05	2158.07	9200.66
	-23.5	2284.97	1047.6	3802.22	-3161.35	-9748.98	6964.54	-893.522	2802.09	-1632.57	4433.65		-23.5	-4102.44	613.782	-483.884	4068.61	-5851.52	1412.95	-1596.18	-854.421	-2011.77	-1898.14		-23.5	-2419.83	-2996.26	1598.07	-7583.14	-4313.73	-223.362	1491.14	-1396.69	3041.5	11504.8
	-23	2063.19	1788.6	3683.62	-3309.1	-10818.2	8098.42	-1474.69	2892.3	-1260.89	5150.71		-23	-3755.91	857.254	-562.931	3458.37	-4461.07	1426.36	-1348.98	-1010.36	-1562.59	-2115.06		-23	-2608.32	-3247.25	1624.92	-8768.62	-6122.97	-543.123	1503.4	-1362.54	2951.19	13407.3
	-22.5	2107.76	955.055	3323.38	-3055.63	-11760.6	9007.39	-1338.83	2682.21	-1353.1	5571.03		-22.5	-3071.42	860.176	-498.839	2026.68	-2122.62	1564.14	-1003.44	-1160.99	-1442.52	-2517		-22.5	-2771.74	-3512.37	1400.69	-9496.35	-7601.58	-985.548	1432.6	-1367.43	1889.18	14123
	-22	2562.52	-966.747	3000.9	-3568.25	-11890.6	9365.29	-740.993	2227.12	-1391.3	5492.65		-22	-2311.36	662.943	-350.161	-72.4155	-151.426	1673.51	-518.883	-820.485	-1157.36	-3012.18		-22	-2899.67	-3726.62	1128.16	-10259	-8765.61	-1099.33	1332.39	-1374.65	100.577	13764.3
	-21.5	2636.91	-2437.99	2822.69	-4649.22	-11389.3	9169.13	-585.187	1893.57	-1073.21	4946.35		-21.5	-1752.44	403.884	-354.67	-1957.28	1080.01	2024.58	-300.039	-3.04619	-549.701	-3467.62		-21.5	-2854.11	-3831.9	957.441	-10946.9	-10330.3	-655.462	1342.86	-1322.99	-1953.19	12615
	-21	1912.23	-3282.24	2540.55	-5461.08	-10577.7	8538.88	-835.867	1953.87	-277.533	4244.83		-21	-1274.64	200.937	-389.992	-3013.39	1862.45	2543.79	-287.27	865.371	86.2593	-3771.65		-21	-2650.43	-3777.84	633.928	-11634.6	-12440.1	69.7344	1506.9	-1054.34	-3655.51	10685.6
	-20.5	1469.55	-3558.87	2316.44	-5471.48	-9392.63	7654.72	-903.215	2234.4	923.051	3807.44		-20.5	-724.088	32.8457	-376.718	-3461.73	1965.11	2908.43	-289.505	1555.07	363.76	-3841.64		-20.5	-2542.81	-3654.16	-15.3044	-11130.2	-13613.1	606.913	1712.04	-519.24	-4523.99	8261.13
	-20	1425.93	-2960.27	2642.78	-4437.9	-8156.49	6576.13	-547.512	2485.78	1965.13	3656.87		-20	-201.991	-303.112	-476.363	-3730.52	899.661	3248.91	-479.88	2016.26	277.562	-3833.15		-20	-2840.81	-3413.47	-817.51	-8783.42	-12993.9	756.494	1958.28	56.7949	-4678.54	6026.54
	-19.5	1167.87	-2056.93	3192.65	-2888.85	-7264.3	5275.52	335.972	2621.81	2404.95	3848.47		-19.5	236.338	-726.831	-624.32	-3651.36	-1006.99	3576.82	-742.604	2289.36	114.716	-3679.75		-19.5	-3207.78	-2834.71	-1693.93	-6204.59	-11688.3	598.392	2170.07	426.194	-4619.85	4511.92
	-19	759.276	-1508.53	3331.23	-1334.12	-6492.56	4097.53	1401.84	2681.74	2781.57	4078.99		-19	586.811	-825.72	-790.631	-3228.2	-3024.92	3597.37	-734.589	2438.06	-11.0907	-3453.73		-19	-3387.67	-2067.93	-2517.45	-4125.69	-9668.5	333.69	2161.94	449.485	-4896.22	3541.55
	-18.5	276.422	-1109.86	3256.12	-162.041	-5750.34	3195.81	2296.7	2470.54	3374.64	3535.06		-18.5	837.288	-445.812	-1227.75	-3019.58	-4785.08	3435.16	-623.444	2311.6	-128.488	-3323.1		-18.5	-3814.88	-1279.07	-2927.75	-2024.3	-6436.11	241.795	2012.12	251.885	-5401.77	2736.92
	-18	-257.705	-445.095	3292.93	347.121	-4806.89	2194.36	3079.44	1906.38	4135.04	2426.92		-18	1006.08	164.669	-1841.72	-3570.5	-6201.91	3097.74	-772.389	1876.83	-210.233	-3094.4		-18	-4608.74	-716.18	-2682.81	-60.7441	-3303.25	310.583	2033.65	-31.3503	-5420.05	1936.65
	-17.5	-1209.93	45.2944	3497.26	713.853	-3945.16	1201.58	3790.48	1488.25	5359.54	1765.84		-17.5	1079	732.889	-2269.27	-4331.54	-7671.6	2346.43	-1044.6	1326.67	-121.331	-2733.73		-17.5	-5126.94	-404.508	-1973.75	1004.13	-1685.36	249.413	2286.88	-319.996	-5086.51	1320.21
	-17	-2769.85	194.339	3790.36	1460.23	-3626.65	484.164	4281.81	1448.69	6513.75	1633.39		-17	1181.21	1352.59	-2448.88	-4518.16	-9152.79	1356.37	-1114.74	713.877	20.4591	-2375.6		-17	-4785.64	58.7656	-1378.57	877.432	-1246.36	-57.248	2621.9	-505.473	-4852.12	1070.14
	-16.5	-4000.04	550.152	4009.73	2233.97	-4220.04	-38.0186	4507.44	1477.85	7085.18	1688.8		-16.5	1436.93	2097.02	-2379.87	-4544.84	-9879.86	707.842	-884.044	149.621	39.2819	-1932.66		-16.5	-3856.11	549.594	-1362.47	208.357	-986.578	-376.429	2760	-512.496	-4679.32	980.736
	-16	-3661.54	1189.01	3854.29	2750.35	-5932.16	-422.392	4682.8	1242.91	7489.85	1643.46		-16	1714.98	2666.27	-2165.97	-4513.14	-9791.23	719.074	-492.181	-196.724	268.629	-1477.25		-16	-2828.44	722.027	-1498.8	-627.523	-817.953	-372.039	2456.77	-326.879	-4234.5	924.535
	-15.5	-2061.96	2248.54	3564.13	3371.81	-7269.48	-722.294	4682	604.223	7765.4	1083.08		-15.5	1878.99	2678.35	-1962.3	-3902.21	-9558.49	936.065	-124.669	-447.629	1026.11	-1326.09		-15.5	-1828.33	641.332	-994.037	-1668.18	-780.521	6.85254	1940.7	115.522	-3557.42	942.235
	-15	-381.562	3576.02	3731.5	4221.48	-7397.11	-980.099	4225.37	-279.928	7127.21	92.2009		-15	1905.75	2228.32	-1678.91	-2963.89	-9508.67	841.564	216.876	-643.321	2319.66	-1374.8		-15	-946.172	501.977	-208.986	-2364.46	-621.357	555.483	1672.07	736.18	-3318.13	1119.3
	-14.5	920.628	4524.66	3871.51	4915.39	-7394.95	-1259.81	3452.79	-1306.61	5072.61	-1071.86		-14.5	1843.77	2018.16	-1218.19	-2163.17	-9302.38	404.77	719.82	-661.741	3763.05	-1389.18		-14.5	-233.323	364.609	78.8572	-2435.68	-435.97	1066.66	1731.39	1168.08	-3419.97	1431.97
	-14	1694.7	5210.11	3320.09	5475.35	-7320.34	-1789.65	2627.15	-2403.4	2532.67	-2596.27		-14	1679.17	2228.75	-621.939	-1524.12	-8812.15	-185.912	1426.51	-480.074	4783.7	-1372.54		-14	171.501	4.05469	28.2236	-2351.17	-403.353	1421.99	1894.37	1426.05	-3406.81	1889.68
	-13.5	2229.83	6129.49	2361.7	6423.62	-6014.96	-2508.6	1912.39	-3228.76	1029.62	-4531.96		-13.5	1489.15	2409.48	38.0737	-967.324	-8554.64	-712.156	2005.75	-285.467	5073.68	-948.99		-13.5	333.09	-600.062	57.0608	-1981.57	-421.495	1678.09	1988.61	1620.25	-3363.44	2820.24
	-13	2695.89	7085.1	1614.61	7534.99	-3466.67	-3067.68	1488.16	-3540.59	868.064	-6279.98		-13	1506.38	2344.08	735.654	-589.293	-8522.46	-1038.52	2168.38	-463.323	5084.52	-282.943		-13	794.737	-1212.83	55.7988	-1209.91	-791.769	1793.96	2036.18	1557.45	-3549.21	4158.32
	-12.5	2870.72	7579.41	1250.27	8596.45	-928.305	-3277.27	1212.87	-3594.12	1195.17	-7335.3		-12.5	1763.17	2146.25	1309.27	-443.989	-8182.9	-1134.04	2043.78	-734.082	5435.87	-100.876		-12.5	1625.05	-1770.27	-153.627	-638.648	-1595.98	1589.91	2359.4	1276.91	-3814.52	5249.37
	-12	2946.07	7311.32	840.825	9773.78	921.904	-3119.42	769.198	-3709.44	1703.19	-7696.64		-12	2208.62	1934.8	1513.31	-448.926	-7368.38	-1050.8	2108.93	-591.396	5701.98	-3.8457		-12	2222.18	-2188.4	-476.451	-163.855	-2443.94	1266.81	2922.67	879.726	-3587.85	5792.8
	-11.5	2697.19	6487.44	33.8536	10046.6	2403.09	-2980.32	127.594	-3835	2686.89	-7425.28		-11.5	2583.18	1612	1231.93	-789.315	-6151.05	-786.039	2461.28	-163.992	5438.96	604.229		-11.5	2336.38	-2514.22	-879.933	933.656	-3108.81	1114.25	3185.26	354.312	-2922.26	5656.5
	-11	1763.64	5777.97	-852.647	9102.89	4116.85	-3133.99	-717.168	-3931.15	3916.01	-7018.34		-11	2630.69	1317.46	713.733	-1475.03	-4949.92	-374.247	2767.12	367.431	4603.43	1220.44		-11	2189.12	-3026.57	-1219.56	2640.02	-3216.94	1210.32	2938.75	-165.557	-2416.15	4584.26
	-10.5	692.783	5460.59	-1357.29	8036.38	5408.86	-3203.64	-1772.94	-3934.79	5182.34	-6948.31		-10.5	2570.8	1162.52	364.759	-2015.79	-4135.47	-69.5073	3110.22	729.8	3433.01	1353.41		-10.5	1910.14	-3837.05	-1548.43	3831.26	-3062.52	1594.01	2372.19	-562.136	-2415.69	2763.07
	-10	-293.728	5357.48	-1691.85	7594.15	5197.21	-2863.68	-2802.72	-3920.66	6595.67	-7099.36		-10	2599.1	727.65	186.879	-2326.15	-3297.56	80.6548	3637.56	776.813	2545.03	1495.71		-10	1617.93	-4675.75	-2165.23	4235.69	-3094.05	1998.82	1707.66	-1029.92	-2777.77	657.36
	-9.5	-2080.69	5366.32	-2279.92	7541.55	5039.46	-2318.52	-3503	-4155.21	7775.37	-7449.63		-9.5	2716.19	-165.011	-182.887	-2852.96	-2303.85	248.218	4053.63	913.253	2351.65	1809.24		-9.5	1470.2	-5349.93	-3053.33	4630.65	-2921.22	2281.41	1025.57	-1557.16	-2819.43	-1186.95
	-9	-4665.56	5833.05	-2788.86	7431.58	6231.87	-1728.5	-3892.95	-4367.61	8121.46	-8095.59		-9	2993.06	-1019.9	-904.609	-3597.11	-1559.5	389.143	4018.62	1222.58	2991.16	1927.36		-9	1424.71	-5848.43	-3989.12	4852.5	-2484.68	2679.22	252.287	-1795.86	-2300.07	-2474.59
	-8.5	-6866.84	6566.25	-2905.54	7396.66	7170.37	-1085.4	-4038.15	-4288.79	7615.54	-8968.65		-8.5	3511.87	-1494.53	-1776.23	-4133.93	-931.992	347.209	3610.62	1409.65	4023.2	1991.06		-8.5	1231.5	-5911.33	-4878.93	4577.1	-2196.1	3017.99	-434.79	-1817.09	-1604.38	-3319.24
	-8	-8621.4	7040.77	-2700.19	6995.72	7193.24	-476.223	-3981.71	-4172.29	6476.23	-9748.2		-8	4101.02	-1707.94	-2448.81	-4331.04	-356.069	147.949	3069.78	1391.74	4906.95	1863.44		-8	798.413	-5532.55	-5652.67	3732.68	-1757.15	3190.19	-816.993	-1829.14	-1005.47	-3753.94
	-7.5	-9796.42	7817.39	-2176.51	6343.59	7761.42	267.943	-3858.82	-4101.98	4780.93	-10167.4		-7.5	4461.21	-1667.51	-2601.71	-4440.37	-295.736	18.7114	2366.4	1346.73	5585.51	1332.29		-7.5	385.302	-5012.58	-5924.09	2239.33	-857.823	3435.87	-1080.59	-1766.7	-692.867	-3651.67
	-7	-9548.68	8742.47	-1547.05	6100.66	9060.33	975.401	-3708.02	-4012.18	2936.84	-10423.7		-7	4710.38	-1413.4	-2394.41	-4713.86	-754.759	160.004	1655.05	1392.66	5776.04	836.656		-7	184.166	-4383.16	-5634.75	706.902	84.7544	3694.86	-1571.11	-1584.52	-473.721	-2648.15
	-6.5	-8398.15	8989.98	-1185.05	5767.36	9818.91	1188.21	-3450.87	-3880.13	1347.16	-10438		-6.5	5178.73	-1113.81	-2213.55	-5131.82	-1060.54	509.437	1302.47	1254.93	5225.48	421.957		-6.5	12.7747	-3705.78	-5029.57	-211.93	932.733	3881.99	-2268.85	-1340.22	-533.808	-650.614
	-6	-7197.34	8717.01	-1445.64	5394.24	9354.09	1232.15	-2887.24	-3495.46	-145.454	-9886.47		-6	5656.85	-831.25	-2029.11	-5418.56	-633.984	941.606	1254.92	800.015	4636.78	-171.475		-6	-261.981	-3248.71	-4062.16	-803.693	1613.76	3921.29	-2821	-1275.91	-1188.32	1531.41
	-5.5	-6104.07	8536.24	-1807.38	5473.09	7783.52	1528.47	-2061.34	-2782.63	-1500.73	-9330.66		-5.5	5646.81	-656.46	-1814.99	-5290.94	162.409	1309.83	1255.7	278.447	4615.22	-831.917		-5.5	-353.761	-2991.51	-2991.5	-1580.67	1789.28	3775.85	-3167.6	-1684.9	-1923.08	3033.2
	-5	-5361.84	9110.92	-1453.24	5433.8	6205.73	2022.05	-1394.77	-1802.8	-2409.11	-9210.02		-5	5029.07	-467.921	-1728.47	-5099.26	519.523	1450.92	1490.79	80.7678	4750.92	-1531.72		-5	-222.966	-2586.84	-2200.49	-2375.41	1812.09	3642.82	-3352.6	-2362.9	-2499.69	3893.18
	-4.5	-4908.95	10076.1	-1049.5	4930.77	5626.37	2557.03	-1120.08	-498.111	-2816.93	-8943.69		-4.5	3843.53	-125.04	-1677.8	-5231.66	558.011	1510.31	2085.32	238.35	4593.43	-2037.43		-4.5	-17.5325	-2068.11	-1620.42	-2760.13	2237.14	3590.04	-3358.8	-2681.59	-2854.03	4487.93
	-4	-4524.51	10876.4	-1077.14	4221.9	5805.02	3022.74	-1213.83	1185.87	-3018.71	-8232.42		-4	2346.28	145.746	-1756.78	-5204.08	435.061	1493.88	2588.39	258.469	3944.38	-2002.98		-4	288.549	-1636.79	-1273.92	-2723.28	2889.8	3532.65	-3298.01	-2550.29	-2840.86	4743.95
	-3.5	-3986.3	11519	-785.62	3457.63	5923.39	3596.73	-1448.38	2918.98	-3270.71	-7590.36		-3.5	1137.96	224.802	-2080.44	-4863.79	-148.68	1349.57	2796.65	81.2823	3158.91	-1548.22		-3.5	642.541	-1177.21	-1375.21	-2598.27	3174.72	3411.51	-3234.94	-2507.22	-2529.05	4478.01
	-3	-3271.51	11599	-440.642	2796.08	5721.76	4402	-1570.1	4237.63	-3036.76	-7437		-3	556.167	311.964	-2471.7	-4729.62	-1054.09	1198.13	3038.48	49.5838	3042.2	-709.664		-3	1126.74	-704.645	-1878.12	-2185.09	3152.22	3215.75	-3050.51	-2725.47	-2045.94	3961.66
	-2.5	-2918.35	11299.4	-1111.42	2889.96	5742.75	5125.01	-1786.97	5258.28	-2002.9	-7752.35		-2.5	371.079	306.099	-2886.92	-4886.5	-1873.94	825.669	3380.95	187.46	3355.35	371.139		-2.5	1841.87	-322.695	-2806.89	-1372.12	3232.91	2871.64	-2738.34	-2853.86	-1569.44	3625.84
	-2	-2830.52	10997.3	-2686.31	4198.27	5563.63	5673.62	-2389	6030.1	-843.95	-7936.32		-2	270.68	-4.30811	-3377.13	-5144.21	-2221.65	322.389	3613.17	397.563	3175.35	1376.99		-2	2474.35	137.176	-4228.37	-553.797	3122.67	2235	-2521.63	-2682.52	-1250.33	3330.96
	-1.5	-2635.1	10538.4	-4076.54	5851.99	4953.92	6174.27	-3212.73	6287.75	256.123	-7639.82		-1.5	363.571	-367.592	-3966.93	-5662.15	-1947.34	162.565	3584.29	602.755	2308.82	2339.62		-1.5	2645.9	679.246	-5667.36	140.223	2497.29	1634.48	-2590.42	-2249.82	-964.506	2546.98
	-1	-2108.7	9990.83	-4532.93	6975.25	4869.65	6349.46	-3736.96	6144.39	1557.15	-7262.82		-1	726.624	-517.221	-4572.57	-6569.04	-1285.63	328.84	3145.67	742.384	1155.28	3069.95		-1	2672.44	1058.63	-6743.61	629.004	1383.45	1515.19	-2798.42	-1637.62	-621.17	1345.69
	-0.5	-900.75	9389.14	-4382.03	7793.66	4759.62	5886.66	-3771.21	5963.48	2841.62	-6652.73		-0.5	1200.89	-443.132	-4742.38	-7451.05	-659.633	582.846	2476.32	864.587	-35.014	3422.8		-0.5	2881.02	1467.57	-7543.37	834.264	-44.4561	1711.74	-2455.72	-1167	-612.367	422.009
	0	563.918	8523.24	-4731.48	8410.5	4238.69	5060.85	-3746.38	5750.69	4183.94	-5592.05		0	1820.83	-427.343	-4436.75	-7990.92	-176.464	773.608	1771.18	954.886	-1222.07	3539.39		0	2992.75	2238.34	-8145.14	913.383	-1749.17	2046.81	-1353.88	-975.154	-791.65	33.9639
	0.5	1661.12	7696.87	-5773.14	8367.11	3575.25	4373.95	-4059.79	5251.61	5188.52	-5068.02		0.5	2524.21	-662.181	-4315.16	-8654.15	-68.2739	881.174	1151.92	917.458	-2322.04	3242.84		0.5	2802.96	3164.03	-8656.43	979.311	-3744.9	2516.19	-232.369	-853.644	-528.385	-67.0718
	1	2385.84	7458.71	-6464.54	7758.6	1617.6	3789.72	-4436.51	4604.75	5047.65	-5934.23		1	3042.9	-931.994	-4404.54	-9795.84	-708.47	1065.02	867.191	792.804	-3208.6	2324.31		1	2483.02	3835.1	-9117.16	943.334	-5531.1	2987.04	408.87	-796.586	377.955	-269.702
	1.5	2746.83	7527.91	-6468.22	7312.43	-1329.5	3076.37	-4512.26	4162.45	4236.86	-7154.9		1.5	3280.47	-1259.54	-4214.97	-10917.6	-1214.26	1378.64	759.451	808.009	-3601.18	938.934		1.5	2113.06	4157.9	-9386.37	776.086	-6474.58	3461.07	582.896	-723.317	1851.27	-1463.81
	2	2874.85	7527.75	-6560.5	7100.91	-2896.78	2498.97	-4379.35	3935.53	3552.76	-7097.84		2	3267.79	-1832.52	-3744.47	-11456.8	-481.771	1641.52	686.059	1141.73	-3423.13	-320.806		2	1634.27	4406.66	-9378.39	258.49	-7439.44	4012.63	241.581	-477.221	3099.88	-3170.35
	2.5	3051.27	7475.39	-7079.56	6881.88	-2324.08	2262.46	-3957.48	3698.57	2856.76	-6098.89		2.5	3096.35	-2258.81	-3262.07	-11488.9	590.323	1783.03	742.969	1619.79	-2926.37	-929.834		2.5	1372.76	4566.98	-9120.6	-602.301	-9724.45	4456.3	-505.336	-30.2915	3756.51	-3253.93
	3	3184.65	7289.48	-7541.11	6436.51	-2035.66	2223.7	-3052.87	3230	1599.91	-6930.39		3	2873.95	-2217.52	-3105.83	-11474.9	-1266.72	2032.4	1010.76	1836.76	-2614	-1559.26		3	1521.75	4382.62	-8698.58	-1244.11	-11964	4471.46	-1073.83	539.731	4603.29	-1668.67
	3.5	2943.47	6930.3	-8053.65	4550.64	-5946.92	2454.28	-1712.34	2400.92	-987.95	-13800.1		3.5	2640.47	-2177.07	-3758.39	-12531	-11802.6	2373.41	1399.3	1485.58	-3271.51	-4217.48		3.5	1854.48	3952.71	-8263.42	-1371	-12175.4	3927.04	-1248.03	952.79	5728.15	621.542
	4	2623.93	6404.19	-9020.19	-888.704	-18543.8	3091.58	-420.815	1236.15	-6810.48	-32474.9		4	2294.6	-2539.3	-5257.88	-17308.4	-38417.1	2538.15	1555.64	746.025	-6152.49	-11536.1		4	2361.86	3479.68	-7730.41	-1434.25	-10830.7	3090.58	-1349.57	1029.51	6694.32	3103.58
	4.5	3139.28	5970.35	-10391.5	-13584.4	-46581.1	3919.66	193.116	-521.61	-19343.6	-69689.7		4.5	1872.86	-3117.23	-7597.27	-29192.9	-86730.5	2479.41	1492.47	-84.1501	-12703.4	-26179.4		4.5	3232.62	3165.49	-7033.03	-2179.23	-10249.2	2276.83	-1455.94	843.434	7511.9	4973.26
	5	4494.82	5516.37	-13017.5	-38449.9	-96380.1	4438.09	-40.7241	-3459.9	-42053.2	-128209		5	1667.09	-3711.08	-11316.6	-51080.7	-155730	2409.41	1431.82	-1397.92	-23441	-49685.9		5	4149.41	2903.37	-6564.42	-4312.74	-13770.4	1653.83	-1428.88	632.219	8085.01	6161.91
	5.5	5312.96	4475.08	-18033.7	-77564.6	-167469	4260.84	-1065.38	-8032.49	-76173	-201735		5.5	1577.1	-4446.5	-17133.2	-84639.7	-234686	2414.75	1301.89	-3506.71	-38228.3	-79867.7		5.5	4655.69	2362.84	-6529.02	-9843.7	-26288.1	1454.58	-1155.9	435.398	7876.46	6800.07
	6	5162.24	2806.05	-25648	-129021	-250522	3297.46	-2882.07	-14705.2	-120758	-275846		6	1306.47	-5585.13	-25236.3	-129162	-306041	2316.39	997.04	-6246.11	-56272.4	-110109		6	4834.1	1584.18	-7039.68	-22515.8	-55092.9	1564.48	-733.544	89.8347	7130.03	6482.87
	6.5	5432.28	601.52	-36119.1	-188731	-328336	1723.65	-5389.41	-23934.7	-172521	-334446		6.5	1091.84	-7174.44	-35089.8	-180305	-353887	2170.22	559.545	-9679.78	-75090.1	-133527		6.5	4732.02	901.312	-8694.13	-45882.6	-105662	1645.85	-556.173	-270.817	6495.98	5187.17
	7	6106.09	-1631.31	-49788.1	-249599	-382389	-267.802	-8130.1	-35709.3	-225165	-367390		7	1289.34	-9115.22	-46409.1	-230658	-372176	2079.37	116.193	-13837.9	-91669	-146677		7	4359.15	400.777	-12107.3	-81360	-175427	1528.75	-698.104	-553.312	6006.2	3853.38
	7.5	6265.29	-3557.34	-66367.1	-302465	-404916	-2463.28	-10701.2	-49810.8	-271180	-373442		7.5	1804.31	-11206.5	-59345.3	-273038	-365515	2062.35	-317.005	-18616.4	-104046	-149514		7.5	3784.62	-219.41	-17607.2	-127515	-253570	1277.95	-789.934	-1015.17	6047.29	3102.85
	8	6224.86	-5504.45	-85244.6	-339852	-400168	-4426.05	-13015.3	-66063.2	-304305	-358384		8	2446.02	-13078.4	-73612.5	-302061	-343174	2252.93	-803.238	-23925.6	-111258	-144701		8	2704.55	-1316.55	-25285.1	-180306	-324390	1227.11	-831.005	-1633.96	6617.57	2587.97
	8.5	6193.18	-7725.78	-106063	-358813	-378084	-6040.02	-15123.3	-84085.1	-321942	-332342		8.5	2981.09	-14770.7	-88645	-315247	-314047	2465.39	-1451.69	-29637	-113491	-136454		8.5	1120.53	-3002.81	-35053.9	-233366	-373925	1383.85	-1026.31	-1965.09	7226.57	1641.15
	9	6076.79	-10404.9	-128773	-361439	-349373	-7565.11	-17221.9	-103338	-325493	-304531		9	3147.46	-16529.7	-103967	-314635	-284267	2229.47	-2220.73	-35653	-111704	-127849		9	-586.143	-4905.29	-46961.5	-279634	-397089	1533.76	-1207.36	-1877.79	8070.73	246.704
	9.5	6034.77	-13353.9	-152388	-352632	-320621	-8960.39	-19599.9	-123100	-318193	-278870		9.5	3103.32	-18231.6	-119059	-304197	-257051	1474.85	-2938.44	-41716.2	-107440	-119352		9.5	-2313.94	-6646.14	-61096	-314067	-397626	1703.6	-1116.7	-1535.81	8989.77	-1042.63
	10	6000.09	-16863.3	-175078	-337277	-295379	-9644.51	-22489	-142671	-303941	-256644		10	3161.31	-19886.5	-133723	-287662	-233867	785.888	-3642.89	-47697.7	-102450	-110867		10	-4058.03	-8526.26	-77449.2	-334498	-383473	1660.45	-1092.62	-1108.11	9478.47	-2041.62
	10.5	5656.33	-21389.2	-196312	-319389	-275718	-9493.46	-25880.4	-161606	-286576	-238844		10.5	3492.81	-21833.3	-147761	-268586	-214720	697.184	-4338.52	-53582.7	-97753.2	-103622		10.5	-5739.19	-10999.8	-95667.7	-341757	-362382	1318.22	-1564.84	-811.365	9533.74	-2697.39
	11	5194.7	-26234.5	-216347	-302464	-260756	-9072.33	-29549.3	-179459	-268874	-225123		11	4023.49	-24239.4	-160623	-249338	-198665	1037.01	-5064.64	-58892.8	-93385	-98174.1		11	-7177.52	-13978.2	-114834	-339104	-339436	948.111	-2084.92	-666.263	9127.67	-3439.11
	11.5	5155.81	-30930.2	-234502	-287865	-249215	-8624.87	-33484.4	-195851	-252145	-214610		11.5	4357.25	-26964.2	-171856	-231094	-184928	1376.56	-5995.29	-63249.4	-89145.7	-93645.4		11.5	-8413.59	-17133	-134042	-330251	-317684	610.54	-2241.36	-653.708	8104.25	-4909.34
	12	5322.51	-35715.9	-249565	-275246	-241179	-8521.91	-37799	-210498	-237068	-206733		12	4429.68	-29880.8	-181201	-214653	-173520	1622.93	-7127.8	-66909.6	-85508.8	-89963.4		12	-9114.71	-20462.9	-152894	-318207	-298795	449.301	-2335.38	-456.657	6303.01	-6511.22
	12.5	5603.77	-41150.4	-261017	-264601	-235268	-9155.91	-42364.2	-222911	-224446	-200782		12.5	4473.07	-32814.3	-188448	-200544	-165305	1679.78	-8225.86	-70010.5	-82853.4	-87405.1		12.5	-8654.9	-24410.3	-171290	-305104	-282891	436.736	-2505.94	208.126	3994.18	-7655.99
	13	5937.62	-47474.2	-269277	-255295	-230308	-10207.1	-46890.5	-232755	-214656	-196460		13	4323.55	-35571.1	-193555	-188849	-160276	1519.55	-9237.92	-72348.7	-81248.1	-85773.6		13	-7578.54	-28983.5	-188566	-292548	-269973	382.038	-2571.32	776.756	2165.2	-8612.32
	13.5	5726.39	-53954.4	-274862	-246263	-227056	-11111.7	-51104	-240289	-207202	-193639		13.5	3892.39	-38310.2	-196821	-179203	-156994	1425.35	-10320.9	-74139.7	-80275.1	-85098.8		13.5	-6592.13	-33603.1	-203903	-281219	-260046	384.98	-2649.87	895.448	1150.33	-9300.61
	14	5344.93	-60523.4	-278522	-237261	-224593	-11600.6	-55207	-245706	-201322	-191698		14	3277.09	-41237.7	-198685	-171432	-154967	1419.96	-11577.2	-75861.9	-79475	-85364.3		14	-5513.52	-38291.5	-217202	-270759	-252462	473.881	-2968.99	749.57	255.767	-9421.93
	14.5	5087.03	-67344.9	-280458	-228832	-222143	-12050.8	-59803.7	-248863	-196591	-190699		14.5	2356.31	-44319.1	-199468	-165892	-154272	1198.69	-13178.7	-77536.9	-79388.8	-86421.9		14.5	-4427.99	-43267.6	-228547	-261075	-246546	309.994	-3312.07	333.417	-1078.53	-8817.43
	15	4389.45	-74093.1	-279774	-222067	-221163	-12938.5	-65064.6	-249952	-193088	-191174		15	1471.08	-47480	-199179	-162260	-154398	658.223	-14998.9	-79101.3	-80408.6	-88393.5		15	-4102.95	-48457.5	-237834	-252567	-241688	-166.234	-3277.48	-271.084	-2535.54	-7594.72
	15.5	2871.48	-80754.4	-277099	-217634	-220891	-14030	-70536.5	-249508	-190869	-193104		15.5	960.894	-50954.3	-197848	-159443	-154668	290.748	-16578.8	-80448.4	-82365.3	-91202.6		15.5	-4865.53	-53843.8	-244881	-245323	-237460	-480.626	-2826.12	-851.991	-3960.71	-6693.29
	16	1159.39	-87464.5	-273517	-215351	-219450	-14865.4	-75822.1	-248158	-189746	-195498		16	469.756	-54998.8	-195651	-157302	-154877	368.742	-17859.4	-81452.2	-84794.1	-94283		16	-6100.48	-59217.5	-249724	-239064	-233871	-502.61	-2199.21	-1321.02	-5810.38	-6590.26
	16.5	-362.065	-94765.7	-269054	-214070	-217477	-15333.4	-81072.9	-246285	-189334	-197011		16.5	-64.7407	-59157.7	-192693	-156341	-155092	346.698	-19223	-82520.7	-87272.5	-97182.9		16.5	-7185.06	-64583.9	-252613	-233547	-231264	-483.835	-1721.95	-1837.33	-7631.36	-6621.23
	17	-2319.11	-102418	-264192	-212570	-215933	-15575.2	-86972.5	-243847	-188758	-197634		17	-558.395	-63039.6	-189494	-155865	-153545	-95.4634	-20799.8	-83872.2	-89743.5	-98389.7		17	-8143.32	-70286	-254073	-228525	-229762	-527.234	-1488.65	-2636.59	-8893.5	-6686.18
	17.5	-4512.9	-109454	-258986	-211327	-214364	-15711.6	-93602.6	-241077	-187634	-197973		17.5	-1173.66	-67072.9	-186478	-154342	-147053	-705.448	-22346.5	-85307.3	-91164.8	-95385.3		17.5	-9238.99	-76443	-254672	-224222	-228888	-617.754	-1254.57	-3641.24	-9541.94	-7158.93
	18	-6469.27	-116372	-253394	-210700	-211989	-15537.3	-100003	-238491	-186397	-197106		18	-1775.87	-71353.9	-183376	-149848	-132642	-1265.61	-23814	-86679.7	-89099.2	-86312.9		18	-10166.4	-82621.5	-254244	-221345	-228540	-973.988	-984.681	-4607.01	-9499.14	-8247.45
	18.5	-8528.57	-123899	-248180	-209561	-208909	-14858.6	-105820	-236215	-184831	-192034		18.5	-2247.87	-75191.5	-180098	-139867	-107553	-1865.61	-25430	-87834.9	-80880.8	-69123.7		18.5	-10750.8	-88575.7	-252680	-220167	-228843	-1629.88	-944.793	-5348.71	-8683.7	-9705.06
	19	-10828.6	-131718	-243742	-206714	-205940	-13861.1	-111867	-234154	-180738	-179156		19	-2757.36	-78493.2	-176616	-121747	-70321.6	-2687.4	-27271.1	-88698.1	-65032.5	-42574.7		19	-11560.8	-94661.1	-250470	-220256	-229296	-2049.15	-1166.8	-5889.09	-7174.24	-10962.9
	19.5	-12734.3	-139261	-239779	-202239	-202600	-12563.2	-118479	-232371	-170738	-156347		19.5	-3395.09	-81982.7	-172218	-93362.2	-22025.7	-3452.91	-29285.4	-89000.6	-42033.1	-9062.32		19.5	-12678.9	-100925	-248099	-220947	-230037	-2044.43	-1392.67	-6274.68	-5848.27	-11629.8
	20	-13951.3	-146281	-235921	-197731	-197947	-11099.3	-124735	-231007	-151936	-122319		20	-4025.05	-85907.6	-165707	-54927.3	32897.7	-3688.14	-31428.1	-87901.3	-14482	25878.7		20	-13815.5	-107208	-245706	-221919	-231444	-1965.52	-1591.52	-6246.75	-4946.43	-11405.1
	20.5	-15007	-152905	-232417	-193193	-192173	-9859.86	-130353	-229921	-122101	-75426		20.5	-4372.23	-90078	-155732	-9963.96	86416.9	-3413.16	-33430.1	-84177.6	13260	56370.9		20.5	-15112.4	-113388	-242936	-223116	-232185	-2184.98	-1766.42	-5765.36	-3905.89	-10667.3
	21	-16325.1	-159543	-229739	-185910	-183940	-9086.99	-136205	-227981	-80271.1	-16717.4		21	-4448.76	-94285.1	-141090	35768.2	129679	-2816.67	-35182.6	-76273.4	36988.9	78582.1		21	-16708.6	-119119	-239627	-223595	-229869	-2634.17	-1901.02	-5400.48	-2703.97	-10436.4
	21.5	-17754.2	-166283	-227471	-173482	-170504	-9106.4	-142591	-223108	-28357.8	47949.4		21.5	-4548.14	-98439	-120899	76337.2	157065	-2072.45	-37098	-62942.4	54804.5	91596.2		21.5	-18218.7	-124288	-236197	-221576	-222931	-2738.51	-2088.53	-5406.87	-1679.55	-10878.7
	22	-19441.3	-172356	-224834	-154462	-149536	-10040.6	-149218	-213243	28048.9	109693		22	-4813.83	-102772	-94909.7	107070	167347	-1377.04	-39394.5	-44982.4	66829.3	96544.2		22	-19113.3	-129383	-233198	-215617	-210156	-2516.58	-2314.05	-5559.23	-1313.31	-11147
	22.5	-21797.9	-177776	-221490	-128299	-119865	-11733.7	-155862	-196513	81691.1	159862		22.5	-5092.05	-107191	-64446.7	125367	162789	-915.844	-41957.5	-24816.5	73164.2	95035.7		22.5	-19506.8	-134887	-230742	-204179	-189792	-2300.34	-2457.27	-5795.15	-1667.84	-11104.5
	23	-24222.1	-182806	-216647	-95953.7	-82097.7	-13649.1	-162251	-171231	126801	193578		23	-5275.56	-111045	-32502.2	130951	146880	-1014.58	-44534.8	-4657.67	74038.9	87859.2		23	-19795.7	-140531	-228595	-185843	-160771	-1971.6	-2578.15	-5980.5	-2342.87	-11179.6
	23.5	-26096.1	-186954	-208493	-58019.5	-37078.7	-15348.6	-168370	-136901	159907	210271		23.5	-5635.29	-113724	-2474.86	124934	121785	-1609.76	-46488.7	13580	70237.1	75211.5		23.5	-20080.3	-145769	-226677	-160573	-123878	-1544.19	-3008.96	-5977.46	-3279.53	-11027.8
	24	-27842.5	-190278	-195613	-15010.9	13077	-17100.6	-174199	-94951	179990	211772		24	-6316.88	-114380	22449.5	109314	88571.7	-2416.83	-47082.8	28178.4	61902.4	57785.6		24	-20412.4	-150618	-224605	-130163	-82343.1	-1118.78	-3526.5	-5763.57	-4428.53	-10297.7
	24.5	-29612.6	-193154	-177508	29508.4	62084.9	-19061.7	-178573	-49018.6	187826	200557		24.5	-7123.13	-111923	39700.6	85939.4	48874.4	-3277.87	-45437.4	38286.4	48723.6	36270.1		24.5	-20781.1	-155403	-221458	-98022.8	-41746.7	-654.23	-3850.32	-5224.59	-5545.76	-9651.73
	25	-30984.3	-195678	-153628	70417	103022	-21095.7	-179509	-4341.8	184537	178506		25	-7836.89	-105945	48085.7	56094.3	5678.99	-3875.77	-40640.3	43908.4	30986	11109.9		25	-21222.6	-160298	-216223	-67336.1	-7800.09	-272.794	-4057.52	-4552.5	-6789.11	-9784.72
	25.5	-32066.8	-198028	-123909	103508	132283	-23235.6	-175461	34140.5	170916	146893		25.5	-8453.99	-96531.8	47399.9	22045.7	-35965.3	-4362.58	-32631.2	44870.8	10043.7	-15659.1		25.5	-21798.9	-165369	-207986	-40046.4	16471.2	-281.076	-3967.7	-4172.03	-8229.25	-10518.2
	26	-33146.8	-200224	-89839.3	125068	148684	-25396.1	-165756	63660.9	147388	107757		26	-9023.56	-84083.3	38162.7	-12035	-68666	-5241.8	-22320.5	40730.2	-11098.5	-39352		26	-22451	-170368	-196041	-18274.3	30571.6	-605.957	-3645.62	-4135.68	-9312.45	-11026.6
	26.5	-34050.3	-201060	-54534.2	134630	152236	-27273.8	-150172	83606.3	115174	63320		26.5	-9523.8	-69436.9	22319.1	-39808.3	-84899.1	-6325.92	-11208.9	31358.3	-28357.6	-53470.6		26.5	-23313.4	-174958	-180125	-3800.01	34857.3	-867.691	-3332.55	-4197.64	-9690.87	-10738.8
	27	-35624.5	-199242	-21078	135134	143504	-28963.4	-128411	93907.3	76535.4	15745.3		27	-10006.8	-53552.7	3046.01	-54493.1	-79371	-7068.32	-741.298	17269.3	-37234.7	-51439.7		27	-24391.5	-178884	-160451	3859.64	29957.9	-811.249	-3055.6	-4394.18	-9693.22	-9713.97
	27.5	-38772.8	-194797	8303.48	128507	125337	-30558.1	-101323	94305	34506.2	-30189.8		27.5	-10360.4	-37919.3	-15786.8	-51523.8	-49424.5	-7361.24	8210.45	364.916	-32882.5	-29627.5		27.5	-25471.1	-181920	-138247	5718.93	17096.3	-474.785	-2890.9	-4944.82	-9174.79	-8265.7
	28	-41676	-187259	31255.9	115009	101604	-31754.2	-71826	84527.9	-5920.46	-67257.5		28	-10431.3	-24603.1	-29569.2	-28965.3	3254.7	-7365	15031.3	-15748.2	-12179.1	10091.5		28	-26675.8	-183741	-115562	854.66	-1942.43	-72.7754	-2910.71	-5704.77	-7916.4	-7086.38
	28.5	-43031.8	-175448	46455.7	94926	74504.2	-31942.2	-43000.3	64900.5	-37392	-87883.5		28.5	-10327.8	-15322.7	-34201.7	12484.2	70445.9	-6907.69	19329.5	-25765.2	23086.8	60709.6		28.5	-28239.6	-183527	-94108.7	-11626.1	-26255.3	385.458	-3063.17	-6420.5	-6509.01	-6041.12
	29	-43392	-159019	54534	69926.8	45515.1	-30368.1	-16896.3	37228.4	-52360	-85360.2		29	-10207.9	-11037.8	-26951.2	68199.5	139901	-5607.67	20696.5	-23991.8	65695.5	113146		29	-30112.3	-180675	-75317.3	-30623.6	-55826.4	713.975	-3430.69	-6761.44	-5225.83	-4135.04
	29.5	-43388.4	-138429	56476.6	42190.4	14859.2	-27005.8	4528.46	5608.87	-45256.6	-56128.3		29.5	-9827.65	-11854.6	-5979.6	129066	200617	-3561.88	18604.1	-7547	107600	158763		29.5	-32272.7	-175092	-60451.6	-54463.3	-89534.6	697.068	-3858.46	-6569.03	-3667.74	-1362.18
	30	-44260.6	-115442	52726.3	12527.2	-17180.7	-22252.9	19276.3	-22745.5	-13509.9	-3075.01		30	-8738.19	-16722.6	28738.1	185217	245762	-996.314	13041.7	21548.5	143691	191559		30	-34716.6	-166913	-50281.4	-82159.8	-125212	368.172	-4055.43	-6060.36	-1074.64	2129.22
	30.5	-45785.1	-92744.7	43373.9	-19532.2	-49578	-16237.8	26121.8	-38728.8	40019.4	65385.8		30.5	-6907.51	-23716.1	73837.7	229722	273015	2172.81	4953.9	57136.2	171034	210668		30.5	-37283	-156442	-44943.8	-112167	-160608	-220.992	-4132.68	-5459.22	2860.6	6417.74
	31	-46921	-71833.4	28842.2	-53808.5	-82741.8	-9007.07	24539.8	-35086.3	107176	139438		31	-4343.88	-30399.8	122616	258659	283024	5728.5	-3714.39	92602.9	188491	218831		31	-39900.3	-144257	-44438.8	-141461	-192641	-799.469	-4206.71	-5045.88	7041.54	10719.8
	31.5	-47632.9	-52980.2	9345.43	-87479.9	-114644	-954.873	14796.6	-9320.56	178210	210068		31.5	-1056.77	-34324.7	167591	270999	277356	9437.96	-10254.9	123725	196772	218879		31.5	-42583.5	-131215	-48939.1	-166594	-216781	-1101.56	-4255.43	-4762.98	10221.6	14423.7
	32	-47631	-37211.2	-14887.2	-115809	-141869	7439.66	-999.531	35884.7	243957	270543		32	2371.91	-34023.9	203208	267583	258645	13287.3	-11160.1	148128	197169	212510		32	-45189.9	-118207	-58281.5	-183709	-227849	-1105.35	-4204.94	-4344.97	12697.3	17864.4
	32.5	-46637.2	-25799.3	-42081.7	-134229	-162614	16233.3	-18939.4	93698.1	298301	317147		32.5	5563.85	-28448	226385	250338	229930	16831.6	-3486.19	164910	190879	200814		32.5	-47531.1	-106039	-71911.4	-188265	-221096	-848.196	-4143.23	-3944.98	15366	21052.4
	33	-44285.4	-18634.5	-69711	-137260	-170987	25025	-33567.7	155806	338971	348718		33	8660.57	-16314.1	235740	222122	193847	19592.4	12827.5	174520	179166	184876		33	-49646.3	-95349	-89060.1	-177478	-194069	-464.741	-4098.65	-3578.38	18461	23438.6
	33.5	-39880	-15398.5	-94605	-119381	-160481	32463.3	-38530.5	215249	365346	365227		33.5	11362.7	3252.85	231125	185438	153235	21570.5	35257.1	177561	163142	165692		33.5	-51352.9	-87054.2	-108223	-151488	-148548	-263.747	-3954.18	-3029.43	21310.9	24922.8
	34	-33300.1	-16455.9	-111631	-80515.7	-129868	37607.1	-29257.8	267147	378188	367965		34	13310.1	30058.6	213900	142752	110360	22886	60535.9	174409	143517	144021		34	-52348.5	-81731.5	-126452	-112092	-89706.5	-298.46	-3879.07	-2448.01	23210.7	25808.4
	34.5	-24790.9	-21433.7	-114237	-24974.1	-81206.7	40393.6	-4985.36	308646	379603	359718		34.5	14573.5	61917.3	186536	98000.5	68249.8	23504.9	85228.6	165406	122133	120583		34.5	-52864.1	-79269.6	-139990	-62880.6	-24703.1	-409.3	-3766.03	-1820.84	24577.2	25989
	35	-14948.3	-29383.9	-97877.1	41764.9	-18088.2	41422.3	32118.7	338387	370732	342702		35	14968.1	94965.2	152035	56264.1	31580.6	23517.4	106250	150772	101742	96542.2		35	-52824	-80131.5	-145504	-9198.06	38942.8	-536.523	-3321.28	-905.135	26279.7	24679.7
	35.5	-4482.09	-39945.5	-62334.5	113084	55065.2	41546.9	78753.1	355596	351671	318667		35.5	14500.6	125429	114440	22433.1	4175.21	23258.9	121861	131184	84143.6	73230.6		35.5	-51811.1	-84760	-140379	42420.6	95219.9	-501.389	-2896.3	256.27	28534.9	22078.1
	36	6178.2	-52525.9	-11272.7	182068	131860	41268.1	130975	359935	323587	289573		36	13822.1	150242	78716	142.84	-11846.8	23319.6	131592	108519	71020.1	52191.5		36	-49941.4	-92178	-123153	86258.3	139850	-459.373	-2703.62	1616.16	30349.3	19662.5
	36.5	16649.6	-65374.2	47972.8	241496	204510	41365.3	183791	351769	288493	256973		36.5	13851	166882	50041.8	-8438.29	-15910.2	24424.9	135361	85979.1	63569.9	35748		36.5	-47664.6	-100380	-94750.2	119253	171034	-682.669	-2385.48	3265.13	30833.2	17646.6
	37	26303.8	-75303	106441	286052	266192	43148.8	231894	332169	249020	221964		37	15691.3	174020	33130.1	-2956.76	-8782.23	26948.9	132955	67331.2	61572.5	25398.8		37	-45154.8	-107198	-58678.3	140699	189185	-1029.82	-1841.16	5080.41	29986.4	14758.7
	37.5	34348.9	-78226	157849	314863	312323	47510.2	271143	302714	208465	185757		37.5	19731.2	172109	30380.5	14180.2	8369.56	31100.8	124554	55469.2	63545.3	21192.8		37.5	-42167.7	-110445	-19318.5	151339	195218	-1485.87	-1280.41	6851.64	27997.1	10749
	38	40324.8	-71267.5	199470	329649	341375	54774.8	298790	265378	170238	150576		38	25748	163070	40863.7	38778.5	33427.5	36911.8	111506	51849.4	67420.5	23232.2		38	-39162.4	-108277	19364.4	151922	190486	-1960.86	-886.333	8459.71	25160.1	6535.62
	38.5	43819.6	-53339.6	230079	331894	354121	65412.2	313432	222703	137610	118725		38.5	33655.2	149814	61691.3	66425.8	62564	44160.2	96667.8	56920.3	72112.6	31134.2		38.5	-36871.8	-99592.5	53673.9	143576	176811	-2188.76	-537.668	9742.04	21876.6	2611.44
	39	44594.6	-24268.6	249498	323249	352869	79971.9	315050	178162	113280	91883.2		39	43300	135608	89276.7	93471.3	91759.1	52863.9	83954.8	70128.4	77694.2	43524.8		39	-35305.8	-83632.1	80828.4	128100	156131	-2142.19	-97.261	10768.8	18330.5	-1258.96
	39.5	42988	13729.5	259092	306508	340722	98344.1	304417	136488	99162.9	71724.2		39.5	54081.5	123220	119068	117668	119052	62601.6	77222.4	89309	84734.7	59219		39.5	-34583	-60364.8	99519	106363	130095	-1938.09	246.599	11617.9	14669.5	-5331.86
	40	39529.2	56135.3	261100	284585	321200	119928	283152	103211	95711	59353.3		40	64650.4	114909	145966	138276	143618	72045.8	78928.4	110961	93198.9	77217.2		40	-34768.5	-31628	109365	79355.2	100288	-1798.01	370.347	12036.4	11360.8	-9171.34
	40.5	34550	98387.1	256881	259612	296779	143781	254673	82435.1	101945	55269.8		40.5	73763.4	112214	166048	155004	163826	79993.2	89168.8	131381	102017	96220.4		40.5	-35419.2	-672.754	110430	49609.6	68688.2	-1807.49	390.022	12027.5	8368.4	-12797.8
	41	28879.6	136429	246898	232341	268689	168765	223657	75895.8	116009	58861.9		41	80905.7	115780	177511	167104	177927	85837.7	105904	147866	110381	114734		41	-36232.3	29572.3	102751	20338.6	37139.9	-1687.42	611.614	11879.6	5324.82	-16375.8
	41.5	23526.5	167696	231231	203236	239132	193313	194999	83787.7	134718	68437		41.5	85952.7	125556	180460	174402	185282	89268.8	125588	159332	118307	131233		41.5	-37084.7	56852.9	86960.9	-5068.81	7701.1	-1313.42	1109.61	11593.4	2515.52	-18533.3
	42	18966.3	191784	209892	173709	209702	214979	173443	104663	154691	83240.7		42	89254.8	140298	176073	176987	186764	90303.5	144513	165819	125644	144691		42	-37608.9	79004.1	64672	-23660.3	-17021.2	-1035.61	1647.79	11351.7	455.055	-18512
	42.5	16160.1	208923	183773	145360	180588	231807	162626	135858	174131	102706		42.5	91854.7	157622	166243	175056	183657	89305.1	160083	167911	131648	154736		42.5	-37160.3	94618.2	38126	-33247.2	-34881	-1173.05	2346.98	11365.1	-941.488	-17805.1
	43	17064.2	219016	153988	120094	152085	242980	164072	173981	192208	124677		43	94730.9	174824	153219	169631	176496	87094.9	170924	166349	135489	161064		43	-35249.9	103328	10670.7	-32663.8	-44636	-1424.07	3244.21	11088.3	-1989.32	-17258.5
	43.5	23105.7	221884	121613	100967	124921	248244	177221	214271	208329	146881		43.5	98529.3	189602	138594	161929	165652	84953	176821	161556	136925	163026		43.5	-31688	104794	-13685.9	-22382.5	-45820.7	-1220.32	4027.02	10200.5	-2783.31	-15920.2
	44	33880.7	218168	88227.6	89987	99346.5	247768	200274	251777	222564	168081		44	104142	200018	123668	153192	152198	84058.7	178435	153993	136694	160214		44	-25848.8	99455.4	-31298.2	-4934.27	-38441.3	-643.597	4763.79	8999.18	-3511.86	-13325.3
	44.5	48290.3	208268	56027.3	87396	75328.9	242053	229612	283225	235266	187486		44.5	112110	204578	110246	144292	137723	85392.4	176755	144472	135439	153225		44.5	-17314.3	89200.1	-39080.1	16225.2	-23021.1	-5.94922	5392.79	7929.23	-3819.33	-9475.3
	45	65680.3	191334	28149.1	93112.1	53657.4	232455	260418	306719	246217	204862		45	121925	203007	100089	135905	123601	89735.9	172384	133796	133109	143208		45	-6697.81	76185.5	-35251	38556.9	-1070.36	648.763	5699.96	7186.83	-3098.25	-4584.76
	45.5	85648.9	167635	8082.24	104763	35455	221407	288883	321412	254785	219941		45.5	132580	196084	94130.9	129061	110920	97046.1	165457	122871	129798	131342		45.5	5275.41	62961.1	-20172.3	60322.5	24970.2	1384.78	5794.41	6523.22	-1873.16	294.522
	46	106983	139342	-1132.5	118512	21433.2	211599	312215	327629	260765	231958		46	143088	185419	92543.2	123383	100457	106251	156459	112824	126008	118775		46	18051.9	52350.3	4306.45	80219.8	52584.3	2355.47	5831.29	6054.87	-787.961	4650.98
	46.5	128105	108807	2099.3	130837	11777.4	205360	328686	326437	264175	240870		46.5	152522	173413	95161.6	117988	92059.5	115959	146657	104665	122476	106264		46.5	30801	46547.9	35671.5	97773.6	79463.7	3365.93	6041.41	5889.11	663.449	8538.62
	47	148263	78911.4	17480.2	139515	6533.77	204653	337733	319339	264740	246948		47	160282	161678	101264	113315	85454.7	125201	137157	98649.8	119441	94321		47	42707.5	46914.3	70505.6	112788	103614	4167.78	6322.01	5711.41	3093.38	11967.6
	47.5	166631	55003	43587	145462	5591.15	210541	339654	307746	262611	249404		47.5	166325	151015	109828	109821	80981.1	133307	128532	94689	116274	83492.6		47.5	53286.2	54004	104348	124446	124105	4895.05	6388.72	5417.46	6310.69	15611.4
	48	181951	43003.8	78406.4	149825	9350.49	222455	335488	292669	258409	247157		48	170984	142776	119987	107392	78410.4	139477	121776	93292.9	112613	74174.5		48	61906.9	67645.4	133354	131841	139798	5369.3	6290.86	5059.32	9969.06	19688.9
	48.5	193433	46107.2	119484	152881	18883.3	238871	326334	275174	252682	240384		48.5	174450	137903	130451	105596	77280.5	143536	117643	94836.3	108550	66872.8		48.5	67953.7	86517.2	155714	134434	149537	5433.09	6173.7	4505.61	13427.8	23308.5
	49	200990	64769.1	163532	155279	33009	257888	313348	256340	246083	230350		49	176914	136113	139747	103891	77722.9	146064	116158	99096.7	103945	61720.3		49	71548.3	108305	170581	132041	153459	5269.34	5957.42	3801.43	16300.9	26267
	49.5	203968	97380.6	206499	156995	48277.1	277318	298071	237333	239291	218163		49.5	178700	136675	147092	102454	79665.8	147057	117636	105559	98916.5	58527.2		49.5	73526.5	130305	177962	125408	151792	4792.34	5439.86	3283.91	19318	28614.6
	50	201767	139028	244100	157265	62626.1	295350	282156	219724	232564	204577		50	180083	139125	152380	101809	82864.9	146521	122198	113410	94407	58022.2		50	75198.2	150066	178899	115657	144953	4087.12	4731.88	3019.68	22603.3	30030
	50.5	195153	182294	273062	156296	76241.9	310992	267148	204896	225826	190213		50.5	181436	143200	155839	102101	87090.9	145317	128968	121640	91633.4	60921		50.5	77795.3	166224	174422	104203	134262	3547.67	4011.73	2976.58	25706.7	30798.5
	51	185355	220855	292187	155434	90170.1	323675	254139	193401	219306	175804		51	182882	148315	157589	103757	91964.2	143837	136593	129178	91062.2	66309		51	81760.8	178226	165007	92486.4	120856	3235.74	3277.97	3314.84	28593.1	31357
	51.5	173140	251179	301682	155518	104503	332805	243577	185360	213434	162540		51.5	184200	153447	157641	106814	97155.8	141842	143954	135466	92140.8	72703.5		51.5	86879	185854	151005	80772.2	105710	2887.41	2642.82	4146.24	31011.1	31169.6
	52	158741	272377	302854	156737	118581	338365	235982	180905	208381	151950		52	185357	157610	156079	110397	102364	139740	150408	140525	94229.3	79733.9		52	93299.9	189176	133665	69313.9	89678.6	2492.18	2360.44	5424.28	32729.3	29401.5
	52.5	144006	285655	297416	158534	132016	340883	231822	179924	204197	144795		52.5	186664	160807	153192	113890	107386	138356	155461	144363	97582.4	87748.8		52.5	101521	188590	114758	59222	72856.8	2423.95	2566.53	7272.17	33834	27142.3
	53	132391	293014	286640	160460	144244	340428	231261	182302	200898	140362		53	188469	163454	149697	117508	112332	137912	158935	146816	102447	96545.8		53	111591	184794	95975.1	51508.1	56451.4	2664.65	3176.54	10014.3	34437.5	25768.9
	53.5	126503	295859	272034	162192	154256	336906	234344	187884	198861	138062		53.5	190905	165604	146311	121521	117532	138130	160936	147638	107867	104994		53.5	123283	178119	78995.2	46722.5	42936.2	2662.73	3995.62	13283.4	34570.9	24624.2
	54	128332	294975	254972	163102	161875	330884	240470	195938	198578	138189		54	193891	167177	143473	125601	123344	138980	161674	146901	113289	112411		54	136161	169101	65019.8	44899.3	33298.7	2275.23	4933.17	16061.8	34231	22807.3
	54.5	139128	290606	235816	163194	167659	323638	248743	205572	200037	141216		54.5	197027	167611	141230	129495	129558	140906	161384	145095	119084	119109		54.5	149792	159049	54598.2	45531.6	27410	1772.93	6094.81	18098.1	33071.1	20412.3
	55	157729	283118	215023	162580	171254	316233	258422	215939	203008	146729		55	199852	166866	139549	133589	135406	143930	159907	142752	124564	125077		55	163490	148961	48021.4	47974.8	25507	1476.3	7406.72	19960	30828.1	18294.3
	55.5	181198	272961	194003	161852	172241	308944	268481	226157	206662	153778		55.5	202428	165806	138577	138338	140509	147231	157394	140228	128914	129747		55.5	175984	139519	45508.3	51966.6	27152.7	1612.41	8504.6	21861.6	28125.6	16892.2
	56	206291	260103	174264	161955	171628	302591	277738	235915	210334	162060		56	205011	164714	138299	143299	144752	150258	154544	137592	132519	132852		56	186319	131590	46869.8	57151.8	31240.6	2176.54	9231.4	23735.3	25422.4	15479.7
	56.5	230180	245654	156486	163273	170821	298263	285644	245368	214720	171192		56.5	207274	163363	138729	147603	148136	153176	152001	135148	135791	134444		56.5	194203	126042	51383.7	62606.5	37836.1	2954.97	9556.88	25344.3	22741.9	14057
	57	251223	230075	140766	166465	169747	295774	292355	254355	220529	180536		57	209031	162001	140000	151258	150763	155990	150052	133225	139284	134957		57	199724	123390	58342.9	68537.8	47890.7	3652.94	9347.8	26279.9	20709	13620.5
	57.5	268357	212614	127628	172880	168160	294870	297916	262731	227431	189507		57.5	210797	161212	141935	154738	152552	158544	148402	131688	143383	135006		57.5	202912	123273	67356.3	75950.3	60982.8	4214.11	8561.5	26752.3	20264.8	14246.9
	58	280907	194711	117696	182009	166652	295824	302226	270126	234659	197847		58	212843	161139	144142	157957	153480	160946	146584	130461	147126	134433		58	203759	125075	77741.4	84540.5	74979.6	4572.82	7542.85	27268.7	21058.8	15542.5
	58.5	289716	177988	111173	191296	165505	298580	305175	275821	241391	205281		58.5	215003	161527	146687	160551	153357	163169	145290	129605	149588	132709		58.5	202652	128719	88388.5	93294.7	88247.5	4654.99	6885.4	27734.2	21897.9	17838.5
	59	296261	162515	108216	200484	164805	302855	306785	280067	247067	211448		59	217137	162189	149783	162284	151904	165079	145526	129358	150633	130081		59	200505	133912	98595.9	101775	100915	4608.69	6809.14	27570.3	22925	21532.2
	59.5	300802	149590	108528	210185	164405	308016	307599	283681	252189	216407		59.5	219044	162995	153141	162586	149439	166610	146437	129982	150079	127425		59.5	198489	140052	107968	110336	112962	4433.79	7075.1	26621.5	24487.1	26440.6
	60	303260	141038	112225	218674	163696	313406	308200	286620	256917	220098		60	220560	163930	156399	161267	146762	167721	147334	131498	148163	125193		60	196987	146675	116155	119159	124134	4000.28	7340.67	25404.3	26368.3	32212.7
	60.5	303710	136664	120020	224697	162589	319071	308843	288610	260575	221966		60.5	221661	165221	159630	159586	144324	168496	148967	133751	145565	122970		60.5	195826	153172	123217	127298	134808	3377.84	7698.31	24257.7	28804.6	38708.8
	61	301648	135386	131232	228706	161886	325333	309443	290164	263222	221402		61	222081	166698	163041	158383	142089	169055	151676	136413	142586	119924		61	195372	159169	129447	134053	144549	2683.17	8374.99	23025	31932.9	45310.2
	61.5	296824	137462	144495	231476	162217	332010	309868	291661	264756	219208		61.5	221846	167920	166366	156837	139841	169353	154918	139187	139718	115968		61.5	195945	164818	134781	139784	152442	2017.76	9050.95	21738.3	35416.4	50646.9
	62	289788	143784	159400	233225	163145	338635	310298	292994	264936	216718		62	221511	169020	169109	154728	137129	169250	157913	141972	137446	111923		62	197405	169953	138827	144124	157882	1518.16	9351.55	20847.1	38942.8	54249.7
	62.5	280710	153903	175490	233597	163571	345068	311065	294271	263971	213816		62.5	221462	170177	171042	152787	133613	168839	160411	144609	135407	108499		62.5	199887	173970	141823	146665	160488	1298.37	9570.25	20661.2	42621.4	56883.5
	63	269568	166609	191007	232349	163227	350969	312225	295287	261835	209745		63	221817	171387	172370	151112	129155	168254	162383	146653	133417	105850		63	203732	176949	144407	148500	160188	1439.04	10241.9	21012.1	46795.8	58710.5
	63.5	257777	180670	204441	229692	163370	355708	313597	295726	258649	204451		63.5	222655	172589	173404	149102	124342	167701	163691	147837	131753	103787		63.5	208796	179560	146564	149901	157505	1788.21	11187.1	21501.2	51647.6	59609
	64	247070	194659	216284	226213	163913	359279	315333	295772	254713	198621		64	223958	173578	174048	146449	120182	167485	164603	148376	130656	102248		64	214663	181966	147895	149613	153676	2087.98	11907.6	22248.1	56220.1	60326.4
	64.5	237989	208296	227466	222134	163014	361858	317585	295235	250020	193134		64.5	225400	174599	174193	143539	116539	167493	165435	148705	130001	101402		64.5	220642	184016	148652	147526	149271	2313.42	12784.2	23429.6	59250.7	60998.2
	65	230891	221486	237505	217321	161034	363518	319696	293741	245133	188321		65	227067	175882	173813	140836	113253	167414	166068	149017	129326	101286		65	225940	185747	149389	144631	143795	2628.03	14446.5	24794.4	60989.2	61100
	65.5	226581	232362	245575	211598	159009	364586	320949	291743	240458	183864		65.5	229450	177223	172913	138775	111055	167386	166555	149203	128550	101827		65.5	230632	187091	149861	141234	137019	2875.6	16313.2	26422.2	62274.8	60524
	66	224937	239861	251161	204952	156090	365213	321666	290062	235479	179519		66	232495	178370	171729	137620	110469	167864	167213	149185	128064	102956		66	234995	187934	149654	137117	129299	2752.8	17494.5	28464.1	63363	59471.9
	66.5	224883	244837	253512	197738	152055	365281	322208	288692	230314	175519		66.5	235680	179158	170322	137315	111432	168892	167877	149024	128102	104450		66.5	238844	188769	148706	132013	121236	2500.19	18053.4	30625.6	63968.3	58365.2
	67	226283	247999	252741	190236	147711	364481	322341	287145	225441	172914		67	238609	179769	168602	137801	113350	170073	168315	148793	128444	106467		67	242189	189888	147243	126232	113285	2381.03	18418.2	32743.7	63823.6	56752.1
	67.5	230103	249046	250098	182500	143228	362522	322131	285403	221464	172253		67.5	241197	180505	166553	139156	115722	171169	168607	148560	129097	109315		67.5	245058	190619	146071	120970	105775	2338.97	18721.7	35058.6	62999.4	54228
	68	236478	247522	245868	175206	138769	359789	321838	283426	219134	173108		68	243296	181118	164500	141092	118401	172250	168775	148595	130024	112384		68	247191	190700	145571	116313	99262.2	2480.39	18925.4	37674.7	61806.2	51509.6
	68.5	244244	244499	239485	168591	135120	357050	321389	281253	218792	174992		68.5	244458	181177	163078	143019	121415	173330	169024	148934	130962	115404		68.5	248514	190790	145173	111532	94149.2	2927.95	19023.1	40292.8	60273.4	48975.2
	69	252145	241404	231642	162365	132146	354662	320846	279344	220093	177692		69	244472	180874	162323	144321	124778	174362	169500	149373	132018	118527		69	249447	191273	144476	107159	89958.3	3412.47	19205.5	42664.2	58415	46562.4
	69.5	259559	238095	223337	157224	128476	352532	320628	278148	222159	181751		69.5	243808	180558	161760	144311	128507	175318	169896	149849	133148	121523		69.5	250399	191986	143434	103814	86732.7	3621.04	19700.6	44862.6	56755.2	44484.5
	70	266614	233827	215157	153542	124373	350673	320824	277940	225109	187290		70	243025	180158	161222	143850	132495	176167	170117	150052	134195	124288		70	251260	192855	142155	101014	85442.2	3540.21	20239.7	46893.6	55624.8	43493
	70.5	273416	228853	207864	151343	121406	349517	321026	278382	229512	193597		70.5	242470	179504	160881	144624	136373	176968	170260	149952	135315	126635		70.5	251841	193855	140993	98746.1	85813.8	3179.54	20440.4	48426.8	54934.9	44006.8
	71	279691	223908	201311	150605	120269	349243	321149	279005	235279	199927		71	242222	178883	160752	146655	140416	177906	170237	150001	136478	128389		71	252299	194937	140143	97688.3	87116.8	2594.19	20578.4	49281.3	54488.8	45163.1
	71.5	285005	219086	195028	150963	120832	349390	321498	280085	241997	205841		71.5	242143	178638	160835	149345	144800	179014	170167	150298	137893	129576		71.5	252573	196313	139531	97956.2	89429.5	1916.56	21083.4	49859.2	54231.6	46249.9
	72	288715	214737	189833	152647	121314	349587	322115	281710	249025	211450		72	242067	178704	161149	152388	148846	180069	170202	150639	139916	130555		72	252646	198046	139017	99244.3	92700.9	1381.72	21699.7	50358.2	54162.1	47550.5
	72.5	290869	211572	186678	156234	121414	349618	322777	283407	256013	217171		72.5	241859	178858	161650	155517	152305	180949	170386	150957	142074	131587		72.5	253053	199620	138637	101165	96550.9	1161.86	22095.9	50592.7	54327.1	49233
	73	292181	209579	185576	161851	123270	349334	323213	284701	263084	222815		73	241737	178884	162554	158609	155260	181630	170589	151467	143896	132299		73	254151	200920	138775	103706	100999	972.782	22253.5	50653.9	54530.2	50942.3
	73.5	293030	208549	186191	169389	127306	348933	323270	285696	270340	227663		73.5	241926	178598	164028	161238	157383	182119	170547	152209	145664	132331		73.5	255733	202396	139481	107515	106355	800.396	22347.1	50496.7	54478.8	52280.5
	74	293763	208230	187873	178744	132548	348402	323082	287039	277319	231512		74	242275	178250	165902	163180	158340	182759	170442	152875	147787	131940		74	257345	203904	140245	112983	112701	1032.45	22781.3	49954.5	54844.6	53401.5
	74.5	294112	208731	190248	188989	138269	348131	323034	288788	283025	234086		74.5	242586	178427	167764	164832	158214	183754	170331	153331	150209	131549		74.5	258853	205138	140990	119266	119788	1586.18	23407.7	49314.3	56033.8	55033.2
	75	293358	210756	193589	198498	144845	348860	323138	290726	286857	234745		75	242920	179320	169402	166140	157239	184544	169828	153714	152618	130875		75	260130	206302	142210	125186	127046	2102.78	23872.4	48661.7	57134.3	57556.7
	75.5	291659	213920	197785	206360	152297	350386	323095	293090	289015	233687		75.5	243337	180580	170948	166741	155399	184760	169005	154270	154983	129439		75.5	261012	207476	144036	130786	134065	2583.5	24296.2	47745.1	57842.7	60421.4
	76	289471	217480	202694	213007	160131	352311	323407	295777	289939	232154		76	243628	181760	172541	166850	153090	184742	168392	155130	157298	127586		76	261813	208677	146106	136307	140664	3165.42	24647.7	46732.5	58284.4	63186.1
	76.5	286778	221462	208427	219693	168811	354526	324397	298399	289741	230443		76.5	243847	182689	174242	166345	150985	184628	168191	156025	159048	125668		76.5	262676	210000	148213	141169	147054	3768.24	24535.4	45800.5	58159.8	66128.5
	77	283763	225936	214587	226753	178055	356920	325351	300962	288056	227513		77	244192	183374	175824	165008	148949	184332	167984	156593	159434	123312		77	263576	211391	150705	145192	153523	4288.9	23986.5	44787.8	58062.8	69073.7
	77.5	281100	229938	220705	233324	186771	359547	325805	303534	284843	223220		77.5	244653	184041	177057	163626	146553	184031	167520	156995	158442	120322		77.5	264585	212712	153805	148676	159434	4774.76	23601.6	43823.4	58543.5	71536
	78	278878	232848	226974	238471	194817	362083	326131	305771	280509	218697		78	245216	184717	178135	162286	143850	183928	166986	157488	156963	116879		78	265799	213780	156891	151742	163859	5185.69	23260.6	42912.9	59247.5	73356.6
	78.5	276553	235795	233329	242426	201679	363745	326821	307243	275557	214808		78.5	245457	185076	179306	160146	141134	184000	166238	157942	155584	113392		78.5	267348	214714	159409	154326	166411	5355.66	22354.7	42017.2	60020.4	74152.5
	79	274385	239052	238799	246368	206829	364566	327630	308262	270708	210967		79	245016	185039	180434	157366	138201	184108	165116	158190	154012	110480		79	269125	215571	161503	156140	167492	5411.07	21022.2	41702.2	61140.1	73967.4
	79.5	273429	241728	242652	249917	211625	365050	328253	309393	266160	206273		79.5	244217	184821	181084	154448	134655	184111	163920	158110	151909	108450		79.5	271239	216046	163650	157088	167866	5608.31	19835	42115.7	62775.3	73497
	80	273299	243705	244806	251608	216647	365291	328973	310693	261617	200816		80	243278	184411	181073	151479	130949	184074	162802	157857	149761	107097		80	273849	216188	165857	156838	167391	5907.46	19255.8	42965.7	64708	72749.1
	80.5	272776	245667	245673	251709	221008	365267	329872	311975	256838	195451		80.5	242226	183716	180634	148408	127518	184151	161768	157620	148424	106240		80.5	276356	216155	167594	155005	165698	5999.26	19205.3	44110.8	66237.1	71392.7
	81	272592	247511	245624	251327	223805	364922	330675	312782	251758	190926		81	241233	183110	179967	145048	124332	184198	161014	157391	148043	106015		81	278446	216008	168789	152373	163558	5837.67	19238.5	45446.4	66528.6	69802.1
	81.5	273257	248486	244599	250156	225161	364519	331486	313138	246827	186878		81.5	240565	182889	179026	141795	121561	184136	160546	157248	147775	106194		81.5	280313	215765	169939	149512	161226	5682.76	19318.8	47028.9	65902.9	68479.5
	82	273889	248761	242959	248130	225627	364513	332399	313734	242740	183027		82	240422	182826	177752	139281	119442	184238	160191	157089	147156	106501		82	281897	215258	171314	146195	157287	5524.29	19526.1	48809.4	65164.4	67315.6
	82.5	274582	248949	240839	244791	224299	365306	332606	314471	239652	179962		82.5	240681	182345	176253	137432	118322	184674	159846	156693	146495	106929		82.5	283299	214701	172647	142503	151210	5289.81	19796.6	50496.1	64119.1	66101.1
	83	275806	249297	238137	239461	219867	366868	331512	314612	237226	177725		83	241076	181230	174571	135788	118170	185247	159434	156102	145945	107403		83	284421	214140	173677	138528	144470	5080.87	20328	52040.1	62561.4	65370.4
	83.5	277079	249282	235396	233870	212519	368250	329598	314022	235568	176026		83.5	241695	179787	172663	134056	118514	185905	158981	155796	145544	107877		83.5	284991	213257	174309	134421	138167	4868.17	20962.6	53598.3	60692.4	65582.3
	84	277624	248721	232713	228506	203490	368805	327471	313035	235384	175297		84	242667	178042	170562	132744	119234	186786	158560	155925	145140	108510		84	285061	212253	174638	130759	132107	4706.86	21166.4	54905.7	58636.2	66262.3
	84.5	277488	248149	229682	222221	193518	368769	325275	311896	236410	176095		84.5	243667	175870	168456	132780	120373	187529	158184	156123	144472	109469		84.5	284844	211728	174800	127956	126363	4717.48	21086	55661.6	56868	67046.9
	85	277685	247656	226467	215301	182972	368469	322908	310865	237358	178437		85	244315	173600	166730	133925	121883	187852	157823	156192	143727	110424		85	284564	211784	174687	125655	121854	4812.38	21089	56109	55942.1	67969
	85.5	278720	246998	223485	208910	172489	367867	320561	309894	238120	181853		85.5	244503	171798	165390	135065	123981	188118	157529	155948	143264	111220		85.5	284229	212035	174318	123718	119147	5036.97	21027	56567.6	55872.9	69206.5
	86	279104	245968	220777	203569	162884	366792	318548	308306	239562	186155		86	244426	170402	163869	135655	126757	188518	157245	155440	142964	112436		86	283650	212483	173981	122557	117802	5249.22	20771.8	57171.2	56516.9	70990.2
	86.5	278120	245334	218297	199181	154373	365408	316908	306024	241894	191208		86.5	244279	169056	162077	136431	129615	188779	156739	154808	142669	114023		86.5	282819	213140	173810	121884	116975	5229.63	20497	57766	58066	73458.7
	87	277650	245611	216131	196016	146300	364247	315546	303762	244793	196757		87	243938	167934	160673	138390	132149	188878	156045	153965	142956	115056		87	281960	213711	173711	121271	116654	5236.56	20303.8	57731.2	60371	76443
	87.5	278452	245869	214892	193795	138287	363481	314161	301842	248681	203007		87.5	243258	167077	160006	141302	134793	188914	155322	152982	144249	115403		87.5	280974	213965	173406	121211	117444	5353.07	20126.4	56906.3	62769.4	79274.9
	88	279387	246161	214696	191839	131164	362645	312507	300099	253871	209580		88	242499	166077	159754	144447	137797	188766	154709	151916	146103	115715		88	279710	213966	172790	122324	118742	5258.91	19895.4	55900.7	65117.8	82318.2
	88.5	280141	247284	214494	190188	125878	361655	310798	298432	259331	215759		88.5	241988	164704	159568	147523	140798	188585	154244	150904	147707	116053		88.5	278418	213830	172134	124274	120266	4942.41	19600	54788.4	67968.4	86170.5
	89	280916	248774	214622	189286	122493	360775	309140	296897	264408	221479		89	241556	163305	159539	150334	143394	188527	153612	150135	148512	116025		89	277320	213457	171458	126335	122812	4672.93	19355.8	53336.3	71402	89916.3
	89.5	281773	249864	216373	189329	121048	359726	307314	295494	269437	226602		89.5	241085	162316	159908	152806	145438	188527	152665	149453	148908	115738		89.5	276195	212882	170779	128756	126258	4442.48	19080.3	52034.7	74638	92755.2
	90	282593	250915	219410	190848	121647	358506	305498	294154	274446	231061		90	240874	161319	160558	155207	146866	188678	151742	148959	149644	115599		90	275043	212117	170307	132053	130221	4030.19	18537.6	51315.2	77272.9	94900.3
	90.5	282713	252416	223000	193588	124096	357664	303947	292494	278956	235000		90.5	241043	160079	161314	157718	147799	188901	151269	148981	150760	115626		90.5	274404	211133	169730	136008	134694	3403.55	17756.3	51105.9	79333.4	96955.8
	91	282340	253920	227194	196257	128157	357342	302229	290283	282495	237721		91	241256	159119	162202	160062	148256	188996	151013	149317	151805	115665		91	274222	209710	168850	140287	139308	2886.72	16652.8	51217.3	80865.9	99201.3
	91.5	282322	255422	231954	199266	133171	357267	299862	287915	284636	238897		91.5	241256	158418	163090	161632	147869	189152	150564	149664	152390	115560		91.5	273858	207769	168213	144561	143826	2804.45	15245.9	51180.6	82091.6	101333
	92	282484	257489	236895	203414	138998	357136	296988	285755	285525	238826		92	241070	157676	163882	162125	146828	189481	150198	150051	152379	114884		92	273016	205854	167986	148687	148195	3072.36	13791.2	50888	83244.7	103111
	92.5	282650	259682	241853	208068	145921	357036	293836	283804	285685	237158		92.5	240459	156873	164605	161813	145658	189592	149925	150436	152026	113757		92.5	272055	204108	167912	152774	151642	3288.36	12278.2	50726.2	84449.8	104379
	93	283630	260712	246837	212446	153394	357086	290515	282163	285079	234165		93	238901	156217	165214	161041	144367	189208	149478	150764	151356	113080		93	271419	202335	168055	156984	153782	3420.6	10842	50787	85597.6	105131
	93.5	285432	260342	251144	216569	161165	356837	287272	280803	283363	230469		93.5	236479	155965	165851	159782	142837	188440	149004	151036	150241	112751		93.5	270890	200670	168571	161244	155041	3716.34	9806.54	51067.6	86422.1	105332
	94	286770	259746	254389	221012	169330	355901	284413	279324	280367	225831		94	234148	156059	166682	157975	140712	187507	148604	151049	149156	111867		94	270226	199152	169503	164828	155544	4152.05	9120.23	51263.8	86630.7	104453
	94.5	287210	259420	257394	225910	177280	354550	282116	278002	276260	219976		94.5	232453	156228	167511	155646	137891	186600	148093	150869	148354	110755		94.5	269926	197545	170799	167272	155751	4624.31	8696.23	51108.5	86180.2	102679
	95	287540	258409	260176	230399	184219	353412	280219	277423	271597	213121		95	231131	156399	167956	152599	134741	185864	147608	150981	146988	110094		95	270529	195767	172126	168324	156157	4868.02	8475.63	51062.4	85105.9	100864
	95.5	288401	255921	261898	234059	190422	352264	278571	277241	266829	205198		95.5	230012	156435	167896	149148	130949	185315	147566	151482	144766	109513		95.5	271583	193723	173212	167759	156170	4833.38	8153.47	51480.6	83599.6	98980
	96	289677	252625	262560	238259	196521	350369	277368	277059	261542	196101		96	229210	156090	167615	146038	126428	184865	147891	151991	142703	108905		96	272423	191242	174423	166063	155326	4765.79	7719.83	52129.6	82283.2	96296.4
	96.5	291077	249251	262476	243196	201720	348218	276591	276868	255419	186703		96.5	228773	155555	167123	143348	121671	184638	147977	152324	141104	108547		96.5	273171	188530	176044	163758	154014	4680.43	7464.58	52743.4	81554.8	92896.5
	97	292573	245636	261558	246223	205260	346341	275687	276629	249130	178204		97	228248	154849	166199	140838	116994	184742	147562	152622	139612	108160		97	273926	185923	177655	160661	152351	4413.48	7558.54	53388.9	80935.4	89706.8
	97.5	294104	241847	259600	246640	207678	344496	274515	276348	243240	171188		97.5	227304	153736	164865	138296	112840	184911	147384	152893	138542	107770		97.5	274436	183632	178889	156412	149813	3872.58	7968.36	54090.7	79813.2	87063.6
	98	295307	238304	256488	246996	209015	342743	273629	275934	237329	165418		98	226430	152451	163140	135434	109919	184915	147861	152731	138207	107477		98	274592	181456	179846	151658	146232	3334.51	8430.43	54607.1	78611.9	85139
	98.5	295734	235243	252298	247855	208572	341369	273130	275410	231157	160613		98.5	226014	151451	161189	132386	108432	184836	148478	152025	138020	107166		98.5	274332	178841	180629	147521	141718	3024.42	8836.43	54752	77646.4	83862.7
	99	295527	232215	247758	247410	206491	340320	272755	274887	225462	156857		99	225820	150588	159384	129513	107415	184833	149139	151140	137282	106718		99	273868	175961	181220	143831	136299	2865.48	9315.03	54420.8	76272.8	82565.1
	99.5	294990	228735	243688	245260	203658	339037	272501	274600	220505	153778		99.5	225613	149160	157658	127228	106207	184763	150013	150376	136254	105821		99.5	273548	173485	181715	139644	130802	2840.53	9789.97	53439.1	74470	81291.3
	100	293955	225648	239730	242061	200318	337542	272358	274785	215995	151354		100	225462	146948	155769	125891	105322	184478	150921	149791	135692	104956		100	273262	171492	182064	134470	125901	2923.81	10045.5	51836.3	72914.7	80440.8
	100.5	292540	223935	235384	237793	195854	336545	272128	275323	212500	150406		100.5	225401	144500	153896	125298	105519	184145	151655	149295	135668	104763		100.5	272789	169878	182143	129252	121179	3045.31	10117.6	49732.4	71878.8	79862.6
	101	291138	223154	231275	232542	190122	336077	271795	275956	210501	151057		101	225356	142587	152123	125322	106902	183566	152119	148916	135458	104958		101	272032	168898	181901	126148	116458	3201.59	10052.9	47213.9	71598.1	79345.4
	101.5	289786	222562	228067	227056	183591	335355	271671	276592	209276	152945		101.5	225456	141295	150226	125967	109059	182473	152440	148395	135101	104946		101.5	270972	168792	181286	124831	112392	3445.47	9775.2	44580.4	71624.1	78883.3
	102	288323	222036	225226	221725	176306	334163	271836	277386	208695	156266		102	225753	139960	148044	126690	111533	181310	152775	147649	135177	104709		102	269956	169350	180544	122709	109497	3779.21	9550.6	42228	71136	78280.1
	102.5	286322	221898	222135	216496	168682	333245	272126	278450	209248	161050		102.5	226051	138694	145777	126933	114131	180408	153090	146862	135547	105247		102.5	269203	170182	179708	120581	107979	3892.32	9444.24	40286.4	70515.8	77702.3
	103	283400	221951	219321	211691	161422	332849	272478	279594	210803	166874		103	226378	138091	143870	126855	117329	179534	153083	145614	136160	106884		103	268561	171055	178576	120669	107691	3474.52	9240.89	38636.4	70169.3	77808.6
	103.5	279930	221657	216959	207743	154370	332327	273134	280406	213958	173446		103.5	226807	137620	142305	127152	120828	178560	152667	143912	137094	108666		103.5	267978	171814	177273	121370	108254	2976.39	9012.13	37437.4	69872.8	78643.7
	104	276237	221427	214993	204385	147788	331138	274364	280651	218899	180525		104	226980	136756	140800	128030	123488	177561	152093	142356	138129	110073		104	267362	172828	176039	121215	109858	2845.84	8528.84	36628.8	69462.5	79452.3
	104.5	272310	221037	214183	201165	142843	329526	275680	280555	224470	187587		104.5	226599	135856	139429	129178	125102	176597	151319	141119	139253	111239		104.5	266774	174610	175252	121400	112605	2831.22	7594.76	35720.9	69210.6	79785
	105	269172	220089	214606	198779	138678	328120	276440	280278	230060	194139		105	225806	135008	138425	130637	125896	175822	150405	140047	140302	112189		105	266310	176538	174840	122362	116067	2811.9	6543.21	34732.6	69596.6	80071.9
	105.5	267490	220111	215791	197886	133603	326990	276789	279800	235519	200581		105.5	224731	134059	137828	132609	125712	175305	149674	138810	140862	112610		105.5	265722	178018	174135	123634	119619	2793.46	5617.2	33792.8	70757	80355.9
	106	265778	221289	217686	197485	128719	325794	276739	279320	240822	207199		106	223550	133046	137538	134495	124790	174879	149149	137345	141452	112679		106	264971	179636	173131	125640	122816	2664.14	4854.36	33016.7	72603.4	79983.3
	106.5	263213	222026	220236	197103	125155	324330	276035	278740	246190	213333		106.5	222318	132066	137482	135482	124205	174504	148528	136137	142581	112635		106.5	264317	181515	172028	128473	125791	2521.17	4343.58	32692.8	74456.5	78742.1
	107	260739	222484	223388	197756	122921	322563	274714	277999	251755	218765		107	220787	131318	137557	136106	124582	174175	147752	135483	143725	112279		107	263871	182807	170648	131288	129053	2251.59	4204.32	32473.2	75734.3	77400.5
	107.5	258376	223091	227111	199385	122940	320708	272793	277493	257038	223331		107.5	219037	130869	137656	137356	124846	173837	147097	135224	144728	111909		107.5	263496	183113	169168	134049	132761	1489.15	4323.36	32037.6	76789	77052.6
	108	255992	223676	231093	201019	124987	318911	270305	277084	261388	226478		108	217363	130339	137394	138737	123987	173585	146720	135059	145964	111717		108	263169	182790	167739	137133	136632	562.772	4650.12	31728	77702.7	77116.5
	108.5	254026	224486	235114	202868	126748	317172	267424	276433	265149	228060		108.5	215712	129599	136624	139177	122624	173325	146470	134670	147334	111007		108.5	262720	182137	166406	140437	140501	-46.041	5371.87	31812.6	78089.6	76380.6
	109	252326	225265	239309	205107	128227	315545	264498	275798	268723	227990		109	213869	129217	135815	138976	120974	172813	146083	134108	148156	109366		109	261936	181396	165498	143518	144082	-621.98	6311.95	31988.9	78111.2	75386.7
	109.5	251006	225535	243776	207443	131788	313754	262050	275201	271239	226081		109.5	211891	129508	135411	138775	118772	172181	145676	133753	148158	107690		109.5	261049	180813	164997	146301	146739	-1293.06	7178.7	31947.3	77930.1	74437.7
	110	250296	225218	248689	210260	137900	311971	260383	274163	272318	222798		110	210092	130057	135429	138542	116277	171784	145572	133640	147528	106530		110	260089	180232	164586	149100	148688	-1668.99	7730.29	32001	77304.2	73222.1
	110.5	249854	224400	253412	213252	144290	310736	259151	272510	272375	219245		110.5	208611	130238	135470	138199	113756	171839	145762	133702	146373	105468		110.5	259078	179606	164270	151874	150733	-1554.15	7950	32315.3	76309.9	72274.2
	111	249496	223472	256728	215702	148798	309461	257803	270599	271077	215299		111	207313	129969	135387	137408	111649	172168	145988	134068	144935	104146		111	258287	179042	163870	154345	152417	-1214.32	8177.52	32746.9	75339.8	71666.1
	111.5	249325	222226	259222	217192	152930	307856	256113	268593	268290	210038		111.5	206139	129477	135245	135843	109990	172439	146044	134466	143506	102233		111.5	257750	178190	163207	155833	153053	-1007.25	8350.65	33041.5	74666.6	70675.5
	112	249434	220105	261690	217994	159129	306485	254290	266247	264311	204137		112	205214	128533	135056	133898	108391	172414	146048	134528	142104	99885.3		112	257250	176749	162841	156161	153080	-884.687	8294.85	32913.5	74103.4	69003.9
	112.5	249911	217733	263796	218758	166457	305187	252657	263626	258893	198623		112.5	204474	127159	134881	131896	106328	171827	146227	134530	140522	97434.6		112.5	256352	174909	163006	155760	152723	-863.501	8254	32613	73339.5	67185.5
	113	250275	215637	265061	219135	172144	303417	251060	260768	252122	193357		113	203693	125883	134624	129648	103451	170722	146480	134619	138634	94836		113	255114	173066	163218	154758	151142	-1085.06	8376.32	32318.5	72349.3	65678.3
	113.5	249991	213659	264805	219851	176238	301006	249350	257783	245101	187867		113.5	202894	125024	134052	126832	100345	169418	146531	134495	136642	92529.3		113.5	253976	171399	163240	153191	148306	-1455.22	8434.62	32087.6	71164.9	64320.9
	114	249667	211899	262964	221875	180587	298073	247772	255220	238030	182077		114	202036	124478	133206	123061	97596	167979	146411	134099	135120	91029.6		114	252848	169567	163225	150993	145436	-2059.03	8490.93	32113.4	69731.6	63341.6
	114.5	249945	209970	260020	224184	184330	295028	246495	253030	230524	176132		114.5	201067	123945	132150	118593	95124	166322	146392	133584	134184	90091.8		114.5	251518	167384	163362	148402	142646	-2803.29	8911.95	32140.7	68179.6	63276.5
	115	250490	207308	256041	225188	185833	292221	245568	251114	223259	169650		115	200115	123473	130726	114638	92865.6	164649	146364	132955	133222	89452.6		115	249963	165293	163656	145554	138921	-3311.54	9511.13	31908.6	66797.2	63983.9
	115.5	251079	204297	251215	224352	185231	289704	244837	249765	216781	162724		115.5	199269	123143	128917	111868	90966.7	163263	146162	132191	131685	88792.5		115.5	248243	163610	163945	142073	134087	-3601.02	9776.51	31447	65407.5	64660.7
	116	251467	201473	245788	222628	183550	287414	244121	248981	210951	156568		116	198545	122683	126746	109907	89279.1	162108	145919	131456	129883	87657.8		116	246593	162136	164235	137843	129107	-3954.75	9720.39	30849.8	63751.8	64962.3
	116.5	251226	198705	239721	220643	180469	285205	243218	248543	205747	151672		116.5	197725	121883	124435	108555	87701.4	160992	145664	130744	128767	86650.5		116.5	245149	160798	164578	133474	124428	-4451.52	9486.5	30131.2	62210.9	65467
	117	250763	196025	233749	217766	174954	283100	241809	248281	201563	147789		117	196664	120742	122231	107652	86671.4	160169	145369	129924	128215	86643.6		117	243962	159729	164794	129922	119767	-4615.99	9130.67	29217.6	60936.8	66079.9
	117.5	250679	193993	228762	213689	168297	281323	240090	247991	198011	145216		117.5	195483	119596	120105	106710	86441.3	159956	144898	129077	127569	87282.4		117.5	243141	159060	164997	127110	115346	-4093.16	8891.61	28108.6	59214.3	65948.6
	118	250615	192684	224425	209257	162189	280111	238609	247477	194499	144075		118	194440	118933	118120	105795	86488.5	160143	144089	128351	127344	87915.6		118	242362	158757	165257	124395	111665	-3529.85	8520.6	26961.9	56865.4	65205.2
	118.5	249941	191844	219791	205451	156557	279391	237663	246734	191819	144032		118.5	193790	118523	116378	105206	86297.7	160397	143015	127642	127974	88521.1		118.5	241258	158609	165245	122086	109290	-3529.81	7829.65	26057.3	54830.9	64614.3
	119	248707	190745	214782	202655	150834	278888	237135	245547	190608	145019		119	193321	117873	114806	104757	86277	160738	141861	126752	129001	89326.3		119	240127	158788	164917	120616	108418	-3735.1	7173.94	25448.6	53873.3	64218.7
	119.5	247083	188762	209904	200514	145217	278573	236484	243809	190643	147233		119.5	192801	117084	113226	104359	87060.1	161201	140577	125841	129770	90060		119.5	239367	159518	164411	119942	108456	-3667.97	6619.54	25003	53957.6	63883.3
	120	245178	186657	205604	197951	140192	278342	235510	241776	192095	150797		120	192547	116587	111815	104387	88312.2	161434	139062	125231	129985	90357.4		120	238856	160525	163840	119910	109285	-3536.96	6215.14	24368.9	54763.7	63968.4
	120.5	243348	185150	202223	195145	135996	277834	234930	239742	194705	155323		120.5	192626	116544	110911	105098	89382.6	161044	137782	124770	130109	90347.3		120.5	238278	161594	163316	120157	111065	-3781.33	5866.62	23223.1	55572.9	64671
	121	241668	184446	199311	193706	132443	277079	235017	237919	197937	160190		121	192552	116341	110352	106032	90634.7	160102	137208	124209	130404	89896.8		121	237609	162876	162664	120447	113556	-4369.65	5345.61	21743.5	55686.7	65905.4
	121.5	239821	184446	196593	193695	128831	276288	234885	236333	202163	165029		121.5	192016	115388	109819	107004	92566.4	158930	137043	123865	130401	88761.6		121.5	236903	164237	161600	121084	117030	-4833.87	5015.93	20158.8	55603.1	67635.6
	122	237730	184352	194525	193421	125198	275319	234267	234956	207056	169958		122	191072	113948	109396	108473	94845	157730	136698	123777	129912	87199.6		122	236258	165500	160225	122194	121772	-5024.8	5182.29	18700	55895.4	69518.6
	122.5	235516	184035	193280	192016	122093	274181	233655	233747	212032	175277		122.5	189917	112654	109205	110239	96942.4	156523	136057	123448	129231	85664.6		122.5	235912	166445	158727	123460	127051	-5478.22	5473.68	17735.8	56497	70931.4
	123	232781	184128	193122	190803	119711	272792	232802	232658	217240	180674		123	188586	111661	109285	111875	98988.5	155226	135358	122795	128492	84261.7		123	236074	166542	156983	124983	132348	-6168.63	5436.86	17275.6	57258.4	71798.3
	123.5	229427	184465	194420	190958	118472	271073	231398	231523	221924	185668		123.5	186884	110567	109717	113219	101232	153838	134750	122248	127682	82904.2		123.5	236684	165815	154943	126598	137648	-6547.17	5071.86	16960.3	57962.6	72446.2
	124	226648	184535	196960	191507	118586	269535	229720	230282	225351	190176		124	184974	109415	110062	114316	103009	152345	134228	122044	126724	81660.4		124	237418	164626	152928	128382	142503	-6938.01	4734.64	16678.7	58333.1	72831.2
	124.5	225025	184789	200416	191752	119599	268492	227869	229142	228018	194042		124.5	183145	108572	109911	115495	103874	150872	133606	121831	125968	80602.2		124.5	238033	163088	151158	131170	146528	-7859.09	4605.57	16622.9	58442	72803.7
	125	224103	185952	204487	192669	121410	267663	225934	228213	230033	196889		125	181241	108038	109566	116656	103869	149533	132928	121296	125905	79817.1		125	238368	161457	149434	134201	149683	-9048.63	4594.66	16846.5	59116.9	72655.5
	125.5	223460	187885	209078	194863	124356	266643	224340	227416	231138	198574		125.5	179116	107685	109122	117371	102989	148076	132483	120650	125983	78917.2		125.5	238465	160040	147600	136377	151927	-9999.09	4579.13	17444.7	59986.1	72373.4
	126	222144	190027	214075	197483	128154	265470	223152	226767	231660	199540		126	176935	107375	108490	117091	101640	146408	132061	120001	125401	77629.3		126	238558	158747	145620	138229	153246	-10478.8	4528.58	18253.9	59804.2	71468.8
	126.5	220092	191621	219126	199649	131865	264376	221868	226151	231751	200181		126.5	174894	107058	108025	115576	100139	144978	131487	119267	124315	76401.2		126.5	238693	157565	143501	140237	153959	-10476.9	4575.52	18634.2	58763.7	70208
	127	218714	192768	224305	201923	135252	262989	220558	225161	231059	200047		127	173005	106713	107840	113567	98522.9	144182	131076	118621	123058	75720.7		127	238703	156693	141650	141970	154053	-10302.1	4652.24	18471.7	57525.6	69079.5
	127.5	217845	194048	229348	204770	138655	261103	219885	224018	229563	198779		127.5	171317	106010	107725	111600	96783.7	143719	130673	118197	121513	75537.6		127.5	238435	156018	140341	142859	153344	-10334.8	4685.97	18205.8	56340.8	67754.8
	128	216509	195043	233316	207414	142667	259224	219429	223251	227772	196602		128	169983	104688	107514	109383	94758.7	143008	129921	117973	119951	74656.2		128	237854	155551	139273	143015	152139	-10480	4936.52	18022.6	54966.3	65879.8
	128.5	215308	195476	235887	209710	147630	257609	218399	222814	225579	193722		128.5	168892	103197	106925	106815	92484.1	142107	129144	117931	118829	72639.2		128.5	236870	155438	138443	142758	150539	-10408.8	5651.57	17921.9	53024.1	63597.5
	129	214776	195884	237428	212109	152453	256011	216943	222281	222424	190088		129	167724	102113	105894	104367	90167.5	141372	128646	117929	117959	70723.1		129	235444	155379	137869	142040	148728	-10226.8	6512.45	17939.9	51020.9	61179.9
	129.5	214755	196361	237851	213697	156609	253986	215521	221272	218741	185697		129.5	166425	101232	104897	102457	87903.7	140666	128365	117825	116723	69953.7		129.5	233768	155204	137301	140845	146790	-10292.2	7076.13	18111.4	49508.3	58736.1
	130	214910	195764	237231	214256	160649	251263	214482	219939	215209	180978		130	165239	100296	104247	100749	85381.5	139820	128267	117592	115188	69847.8		130	232056	155094	136847	139307	144362	-10361.6	7590.2	18438.8	47710.5	56486
	130.5	215218	194158	235886	215335	164218	248201	213677	218737	211534	176328		130.5	164242	99620.2	103583	98785.2	82504.4	138844	128397	117265	113929	69004.4		130.5	230279	154867	136716	137289	141449	-10066.1	8294.43	18546.8	45065.5	54714.8
	131	215858	192721	233472	216988	166600	245082	212528	217734	207173	171728		131	163221	99364.9	102530	96715.8	80177.7	137767	128491	116945	112722	68002.1		131	228391	154187	136634	134919	138316	-9553.18	8859.48	18167.2	42449.8	53445.4
	131.5	216330	191013	229942	218287	167799	241591	210949	216563	202175	166827		131.5	162109	99204.2	101043	94559.3	78790.7	136852	128206	116624	111074	67960.9		131.5	226231	153146	136119	132459	134792	-9195.3	8940.26	17651.5	40516.3	52787.6
	132	216627	188243	225632	219128	168235	237935	209475	215122	196911	161399		132	161154	98833.5	99368.5	92302.2	77607.9	136223	127823	116110	109240	67727.4		132	223725	151939	135528	129526	130503	-9095.2	8577.22	17187	38884.9	52371.4
	132.5	216869	184677	220752	219676	167928	234816	208482	213742	191533	156031		132.5	160358	98082.6	97834.8	90348	76235.3	135602	127369	115241	107790	66552.8		132.5	221508	150703	135548	126089	125813	-8982.04	8073.25	16524.2	36785.9	51519
	133	216450	181227	215526	219636	166621	232469	207729	212578	186213	151550		133	159514	96965.4	96395	88722.4	74994.8	134843	126623	114082	106696	65398.4		133	219800	149522	135961	122420	121474	-8895.23	7624.17	15572.8	34420.7	50563.2
	133.5	215602	178302	210157	218571	164501	230669	206918	211805	181033	148152		133.5	158516	95766.4	94905.5	87062.5	73952.2	134102	125849	112831	105604	64939.7		133.5	218228	148224	136180	118446	117577	-8911.4	7405.91	14411.1	32873.1	50506.8
	134	214767	175537	204580	216461	161683	229183	206225	211494	176083	145890		134	157372	94519.1	93450.3	85584.3	72966.3	133419	125075	111549	104593	64997.5		134	216754	146905	136214	114560	113953	-9016.28	7234.56	13259.5	32330.7	51746.9
	134.5	213327	172988	198646	213354	157908	227833	205712	211478	172022	144276		134.5	156322	93234.6	92178.4	84862	72224.2	132640	123990	110334	103955	65116		134.5	215497	145897	136487	111033	110841	-9230.3	6514.28	12511.1	32135.4	53466.8
	135	210817	170980	192839	209412	153359	226566	205230	211690	169300	142706		135	155491	92161.8	91217.1	84576.3	72087.6	131729	122711	109475	103537	65337.9		135	214636	144998	136955	107449	108291	-9335.29	5327.05	12170.3	32126.5	54507.2
	135.5	207865	169613	187723	205223	148719	225429	204535	211820	167807	141930		135.5	154675	91166.9	90494.6	84265.6	72787.1	130739	121661	108900	102967	66280.7		135.5	214018	143888	137048	103938	106226	-9245.77	4081.27	11924.5	32817.3	54786.3
	136	205412	168855	183370	201002	144851	224206	203423	211646	167258	142698		136	153771	89976.6	89612	84289.4	73745.5	129521	120826	107984	102338	68159.9		136	213243	142951	136590	100964	104960	-9111.59	2906.99	11605.9	34188.6	55129.4
	136.5	203611	168154	179773	196537	141442	223175	202318	211167	167441	144634		136.5	152813	88780.2	88299.8	84962.8	74638	128167	119989	106668	101851	70230.3		136.5	212393	142661	135889	98587.2	104735	-8965.47	2121.22	11316.5	35737.9	56330.6
	137	202393	166999	176704	192630	137014	222828	201490	210304	168092	146794		137	151802	87833.1	86729	86184.8	76219.5	127004	119143	105322	101170	71497		137	211642	142820	135163	97034.9	105326	-8573.39	1935.96	11155.8	37151.4	58321.7
	137.5	201598	165913	173992	189858	131733	222750	200582	209180	169185	148435		137.5	150938	86882.2	84945.7	87675.2	78363.1	125962	118455	103906	100364	72386.9		137.5	210844	143123	134495	96395.4	106468	-7996.94	2078.25	10812.9	38111	59860.1
	138	200563	165321	172248	187496	127026	222476	199585	207862	171297	149799		138	150282	85529	83021.2	89419.2	80163	124800	118084	102605	99919.1	73824.3		138	209818	143382	133836	96135	107961	-7616.81	2301.64	10080.6	38136.2	60190.8
	138.5	198937	165019	171830	185405	123521	222149	198571	206271	174349	151665		138.5	149691	84007.5	81537.2	91406.4	81601.5	123628	118080	101576	99709.5	74890.8		138.5	208873	143452	133035	96056.3	109791	-7495.59	2586.66	9408.76	37200.3	60110.4
	139	196571	165312	172079	183859	120862	221890	197320	204428	177475	153968		139	149158	82848.1	80699.3	93078	82469.8	122611	118346	100558	99382.2	74899.8		139	208443	143512	132001	96293.1	112219	-7313.28	2906.4	9226.74	36169	60134.9
	139.5	193625	166168	173002	183207	118524	221483	195840	202524	180250	156266		139.5	148477	81934.7	80391.3	94032.2	82420	121574	118475	99571.3	98651.7	74793.1		139.5	208297	143704	130886	96784.6	114854	-6628.82	3267.24	9422.47	35745.4	60051.4
	140	190693	166636	174973	184450	116618	220780	194188	200758	182712	158494		140	147369	80882.3	80638	94295.2	82438	120462	118068	98912.9	97741.6	74555		140	208256	143789	129892	97430.1	117611	-5485.41	3454.83	9708.73	35767.8	60037.6
	140.5	187817	166652	177191	187016	116044	219636	192626	198856	185017	160751		140.5	145906	80047.9	81204	94322.9	82964	119272	117242	98558	96747.1	73691.4		140.5	208380	143443	128876	98133.5	121021	-4534.61	3141.7	9810.5	35720.5	60013.8
	141	184839	166758	179489	189057	117704	217928	191604	196561	187129	163223		141	144431	79704.3	81790.9	94570.3	83332	117832	116477	98306.1	95443.4	72762.3		141	208449	142763	127662	98959.5	124641	-4227.03	2572.29	9834.73	35660.6	59646.9
	141.5	182221	166973	182421	191188	120349	215881	190739	194359	188478	165594		141.5	143178	79354.6	82348.8	94680	83559.1	116350	115875	98068.4	94401.6	72110.2		141.5	208399	141934	126060	100112	127679	-4311.49	2359.37	10291	35965.3	58856
	142	180199	167359	185601	194659	122195	213735	189325	192761	188776	167276		142	142112	78920.8	82858.2	94540	83672.4	115091	115214	97687.5	94058.8	71175.9		142	208401	140744	124146	101630	130137	-4265.02	2801.96	11201.8	36466.7	57647
	142.5	178210	167954	188465	198978	124050	211779	187454	191731	188309	167822		142.5	141119	78686.3	83023.5	94370.1	83620.5	113860	114451	97021.5	93920.6	69380.6		142.5	208503	139247	122584	103251	132322	-4182.99	3644.81	12354	36737.9	56114.7
	143	176456	168473	190967	203631	127033	210131	185682	190803	187482	167139		143	139995	78470	82515.1	93864.9	83556	112465	113784	96149.8	93077	67132.2		143	208501	137422	121512	104789	134069	-4514.03	4217.09	13574.2	36198.8	54704.1
	143.5	175622	168405	193068	208478	131504	208774	184299	189455	187023	165333		143.5	138943	77861.4	81551	93147.8	83285.8	110955	113489	95202.8	91567.3	65738.1		143.5	208342	135118	120387	106784	135281	-5079.22	4113.96	14629.2	35071.3	53833.6
	144	175319	167813	194597	213576	135975	207882	182974	187786	186976	162791		144	138449	76715.2	80559.9	92702.7	82933.9	109588	113617	94275.3	90423.3	65601.3		144	208244	132712	119026	109558	136203	-5434.78	3754.6	15635.3	34017.1	52959
	144.5	174965	167392	195782	218460	139040	207251	181490	186082	186087	160187		144.5	138311	75205.6	79486.8	92176.5	82745.6	108603	113895	93523.3	89208	65720		144.5	207981	130427	117624	112056	136944	-5466.57	3683.63	16449.8	32754.4	51507.5
	145	174506	167002	196787	222704	142806	206492	179915	184375	183866	157130		145	138103	73638.2	78328.2	91011.6	82566.8	107677	114129	93149.4	87092.9	65507.2		145	207022	128182	116239	113420	137273	-5289.91	3710.51	16842.9	31142.5	49661.6
	145.5	174366	166192	197383	225859	147883	205133	177983	182588	181253	153490		145.5	137706	72277.5	77181.7	89108.8	82343.8	106390	114555	93191	84576.2	65092.4		145.5	205421	125739	115010	114050	136534	-5163.92	3358.84	17094.3	29773.6	47570.2
	146	174872	164953	197088	227131	152546	202952	175744	180633	178700	150365		146	137164	71179.2	76157.4	86901.2	82063.5	104865	114850	93486.3	82015.1	64639.7		146	203684	123166	114021	114201	134984	-5284.8	2899.81	17099.8	28968.4	45585.1
	146.5	175681	163466	196183	226934	155321	200598	173592	178439	175801	147630		146.5	136661	70286.7	75556.7	85076.1	81108.7	103269	114275	93792.4	79551	64449.7		146.5	202178	120960	112912	113714	133213	-5534.53	2874.68	16567	27980	44269.2
	147	176384	162162	195668	225991	156472	198322	171516	175958	172066	144323		147	136099	69567.7	75120.5	83457	79043.7	101683	113140	93706.7	77692.5	64437.6		147	200820	119311	111934	112438	130680	-5684.42	3034.64	15838.2	26303.1	43224.7
	147.5	177014	160963	194879	224389	157954	195737	169621	173648	167706	140541		147.5	135265	68969.8	74310.2	81434.5	76143.5	100243	112032	93084.2	76701.7	64267.3		147.5	199293	118023	111421	110346	127728	-5734.57	2899.97	15187.9	24171.4	41992.6
	148	177639	159507	192401	221844	159674	192847	168165	171569	163726	136945		148	134397	68233.8	73138	79157.4	72480.7	99015.1	111073	92305.7	76116	64187.2		148	197542	116868	110938	107787	125180	-5980.37	2532.92	14798.1	22048.9	41089.5
	148.5	178348	157992	188707	218216	160168	189726	167051	169407	160149	133736		148.5	133605	67311.8	71933.2	77194	68008.8	98072.4	110309	91458.3	75259.7	63980		148.5	195754	115839	110584	104757	122476	-6624.61	2166.97	14581.5	20480.8	40789.6
	149	179039	156643	184973	214092	159621	186510	166171	167647	156505	130519		149	132457	66356.5	70831.4	75759	63314.3	97399.5	109645	90258.4	73914.1	62966.7		149	194011	114970	110563	101122	118728	-7318.2	1823.87	13849.5	18912.8	40910.2
	149.5	179472	155427	181244	210163	158984	183424	165183	166267	153596	127143		149.5	130681	65493.6	69735.3	74872.9	59803.3	96818.8	108846	88978.6	72267.2	61288.9		149.5	192088	114246	110509	97337.5	114078	-7781.97	1368.42	12708.2	17049.7	41007.5
	150	180126	154370	177334	206438	157663	180402	163792	164758	151921	124325		150	128366	64838.2	68613.6	74471.5	58239.9	96078.5	107704	88083	70554.1	59803.9		150	189998	113809	110275	93878.5	109687	-8199.88	599.277	11771.2	15702.1	40601.7
	150.5	180705	153540	173150	202676	155014	177616	162460	163198	150846	122839		150.5	125652	63899.9	67534.5	74203.7	57899.5	94966.2	106360	87406.2	69125.1	59193.3		150.5	188108	113628	109982	90687.2	105898	-8696.73	-441.965	11052.8	14962.6	40115.9
	151	180317	152582	169031	199111	151320	175433	161641	161962	149918	122470		151	122586	62446	66577.5	73668.1	57930.1	93487.7	105090	86887.4	68346.3	59177.7		151	186533	113463	109582	87464.9	102657	-9109.09	-1689.74	10403.6	14641	39862.1
	151.5	179244	151200	165657	196003	147043	173466	161045	161288	148981	122503		151.5	119286	61161.3	65694.3	73163.1	57977.4	92158.7	103923	86891.4	68172	59310.6		151.5	185083	113166	108808	84050.5	100633	-9290.82	-3025.5	9686.38	14637.5	39173.8
	152	178197	150100	162792	193073	143205	171326	160339	160865	148262	122818		152	116178	60292.1	64707.2	73277.7	58286.3	91309.6	102699	87317.4	68206.3	59403.1		152	183425	112742	107744	80816.8	99707.2	-9498.85	-4082.58	8856.28	14497.7	38124.8
	152.5	177437	149685	160255	190070	139036	169270	159687	160305	148104	123630		152.5	113745	59475.7	63573.9	73775.3	59096.6	90425.8	101190	87552.5	68157.7	59341.9		152.5	181324	112385	106879	77980.1	99510	-10111.3	-4867.58	7919.45	14411	37643.2
	153	176472	149376	158165	187270	133290	167387	159076	159551	148156	124798		153	112358	58589.5	62272	73828.2	59964.8	89162.6	99596.3	87258.1	68215.5	59558.2		153	179127	112284	106295	75473.7	99854.9	-11073.7	-5623.62	6745.38	14811.1	38045.9
	153.5	174860	149081	156071	184657	128048	165896	158300	158777	148257	126015		153.5	111940	57817.2	60877.2	73027.7	60967.6	87799.7	98237.4	86512.2	68859.5	60291.5		153.5	177255	112301	105581	73771.9	100400	-11744.3	-6383.94	5363.68	15256.2	39153.7
	154	172770	149073	153715	181730	124998	165079	157570	158176	148450	127579		154	112074	57034.9	59485	71689	62856.9	86381.4	97043.1	85364.9	70022.1	61366		154	175644	112322	104536	72958.4	101475	-11921.5	-6770.29	3671.01	14993.3	40444.5
	154.5	170514	149151	151367	178675	122836	164653	157007	157639	148474	130062		154.5	112504	55791.2	58214.1	70205.7	65705.5	84745.2	95892.2	83949	71141.7	62635.7		154.5	174124	112500	103527	72760.9	103190	-12065.7	-6447.88	1711.42	13924	41326.1
	155	168831	149021	149464	176630	120803	164334	156119	156871	148598	132921		155	112794	54203	57307.6	68524	68633.3	83175.4	94782.1	82535.9	72014.9	64184.5		155	172664	112585	102764	73218.4	105041	-12293.9	-5977.65	37.2761	12780.4	41904.3
	155.5	168136	148326	148328	175367	119240	164232	154633	155722	148473	136003		155.5	112617	52842.2	56671.6	66430.1	70769.7	81839.6	93819.7	81171.8	72512.7	65860.5		155.5	171471	112299	102197	74255.7	106995	-12447.6	-5587.21	-1202.2	11902	42555
	156	167888	147049	147830	173694	117566	164026	152802	154418	147526	139776		156	112301	51888.6	56174.1	64611.3	71704.9	80459.9	93010	79897.3	72584.1	67085.1		156	170914	111925	101758	75179.3	108885	-12229.8	-4746.56	-2148.75	10513.7	43079.8
	156.5	167440	146117	148068	172269	115876	162921	150853	152909	146576	143686		156.5	111848	50958.2	55848.9	63755.4	71620.8	78945.6	92157.8	78939.5	72588.5	68095.5		156.5	171191	111582	101064	75511.7	110029	-11612.4	-3614.57	-2664.7	8323.57	43157.9
	157	166486	146248	149236	171924	115614	160995	148873	150765	146326	147181		157	110629	49871.2	55562.4	63435.2	70966.4	77463.6	91271.4	78268.6	72388.2	69343.8		157	171870	111147	100086	75847.1	110926	-11074.2	-2583.34	-2844.21	6795.29	42893.2
	157.5	165511	147366	150943	172670	117568	158723	146862	148232	146608	149954		157.5	108732	48946.8	55228	63229.5	69812.4	76120.2	90564.8	77659.6	71862.4	70530.2		157.5	172312	110577	99103.2	77001.4	112618	-10686	-1674.71	-2643.86	7373.78	42176.3
	158	164824	148294	152689	174347	120918	156231	144879	145750	147002	151561		158	106752	48488.5	55008.8	63013.5	68381	74779.6	90177.2	77000.7	71722.8	70937.8		158	172195	109661	97982.4	78713.8	114627	-10169.3	-1027.92	-1621.9	9343.27	40920.4
	158.5	164277	148087	154163	176268	124627	153770	142903	143575	146985	152383		158.5	104640	48518.6	55003.3	62585.5	66863.1	73419.9	90029.2	76279.5	71837	70276.3		158.5	171518	108469	96588.4	80082.8	115844	-9721.01	-731.479	-272.99	11004.6	39786
	159	163696	147890	155723	178231	129005	151586	140923	142288	145963	152853		159	102165	48679.3	55009.1	61737.1	64968.5	72157.8	89698.3	75630.1	71425.7	68873.6		159	170839	107380	95247.2	80952.3	116275	-9788.96	-732.446	734.897	11586.1	39085.5
	159.5	162855	148220	157430	180308	133678	149554	139183	141728	144069	152219		159.5	99674.2	48577.1	54907.4	60290.8	62848.1	70873.8	88981.9	75253.1	70441.2	67170.2		159.5	170573	106230	94210.8	81452.4	116561	-10333	-862.341	1666.22	11378.4	38482.2
	160	162140	148034	158511	182883	137644	147297	137844	141068	142081	150200		160	97763.2	48262.5	54940.7	58610.9	60890.9	69466.6	88028.3	75269.6	69146.1	65302.8		160	170270	104740	93223.1	81842.9	116667	-10836.1	-850.997	2666.84	11169.8	37790.7
	160.5	162131	147092	159341	185888	141902	144665	136915	140309	140165	147154		160.5	96414.6	48035.2	55021.4	57433.6	59057.6	68118.2	86913.2	75612.4	67825	63255.1		160.5	169482	103007	92081.8	82264.2	116105	-11141.6	-708.351	3642.78	10739.3	36802.7
	161	162811	145921	160604	187532	147138	142102	136245	139573	137879	142872		161	95037.8	47889.9	54684.6	56518.2	57348.7	67005.2	85679.1	75980.9	66641.5	61361.7		161	168383	101071	91065.5	82371.6	114825	-11454.4	-698.258	4463.23	9479.98	35378.5
	161.5	163261	144336	161531	187633	151993	140149	135414	138596	135299	137657		161.5	93457.1	47554.4	53910.7	54745.8	55808.8	65999.8	84460.6	76278.6	65465.2	59479.3		161.5	167201	98933.8	90200.8	82188.7	113016	-11588.4	-1065.25	4862.75	8285.6	33537.1
	162	162911	141938	161620	188254	155498	138633	134250	137477	132752	132353		162	92085.6	46890.7	52991.8	52125.2	54490.1	64942.4	83520.5	76648.6	64129	57678.4		162	165725	96589.4	89157.4	81931.6	110997	-11313.7	-1758.13	4901.84	7700.35	30826.4
	162.5	162301	139191	161369	188812	157746	136670	132876	136257	129790	127122		162.5	90867.8	45959.2	52149.7	49880.6	53155.6	63770.7	82921.5	76875.8	62640.7	56572.8		162.5	163508	94061	88134.4	81247.8	109229	-10780.8	-2432.74	4679.07	7168.6	27149.4
	163	161866	136617	161007	187451	159430	133890	131289	134747	126187	122154		163	89380	44928.5	51425	48333.8	51280.3	62450.1	82568.3	76557.3	61171.2	55708.8		163	160873	91484.8	87451.7	79834.1	107425	-10257.3	-2855.51	4121.2	6334.56	23426
	163.5	161406	134275	160202	185586	160621	130911	129523	133123	122057	117577		163.5	87753.4	43899.6	50741.4	46675.8	48985.8	61148.8	82382.2	75751	60274.4	54492		163.5	158648	88847.3	86865.9	78040.9	104918	-10010.7	-3212.4	3444.64	5003.24	20088.4
	164	160415	132301	158446	184214	160259	127844	127708	131517	117939	113201		164	86225.5	42871.1	49977.4	44733.1	46804.6	60079.4	82103.8	74800.3	60372.9	53459.6		164	156789	86239.2	85968.3	76330.7	102049	-9850.28	-3837.76	2843.53	3500.84	17378.2
	164.5	158695	130699	156107	182786	158491	124655	126071	129905	114876	109242		164.5	84663.5	41989.6	49094.1	43260.2	45025.5	59206.3	81614.5	73814.5	60984.2	53343.7		164.5	154821	83926	84746.6	74503.7	99719.2	-9464.63	-4483.72	2281.9	2092.97	15746.5
	165	156529	129002	153827	181827	156484	121616	124842	128473	112629	105602		165	83112.7	41497.7	48227.6	42170.3	43609.7	58508.8	81099.1	72698.1	61252.8	54272.4		165	152617	81906.9	83364.1	72220.1	97580.4	-9247.85	-4649.76	1809.06	608.433	14801.1
	165.5	154180	126933	151129	181516	154689	118641	124135	126998	110104	101964		165.5	81873.4	41212.6	47327.7	40656.3	42773.3	58153.9	80635.2	71357.4	61120.4	55829.2		165.5	150495	80052.5	81918.7	69784.9	94747.7	-9510.98	-4365.12	1458.51	-630.641	13854.3
	166	152045	124618	147849	180814	152713	115725	123662	125096	106991	98479.6		166	80965.7	40793	46261.3	38923.2	42991.5	57963.1	80179.9	69856.1	61076.4	57507.6		166	148787	78324.2	80555.8	67466.3	91736.8	-9970.34	-4179.74	960.903	-1710.92	13141.1
	166.5	150378	122082	144517	179083	149840	112928	122880	123076	104088	95745		166.5	80330.3	40340.2	45218.3	37789.1	43694.6	57479.7	79769.6	68523.9	61118.5	59007.2		166.5	147348	76860.2	79076.6	65175.8	89470.5	-10165.9	-4496.45	154.094	-2995.91	13356.8
	167	149488	119190	141134	177245	146098	110300	121658	121325	102415	94225.7		167	79837.1	39996.7	44337.2	37343.3	44077.7	56793.7	79320.2	67694.6	61159	60250.6		167	145966	75840.6	77174.7	62583.3	87656.5	-10312.2	-4958.52	-677.209	-3798.37	14260.9
	167.5	149469	116443	137602	175829	142279	107911	120169	119487	101867	93420.4		167.5	79031.5	39678.8	43329.9	37077.7	44373.7	56154.6	78787.8	67222.4	61348.4	61297.2		167.5	144565	75195	75148.8	59761.4	85928	-10811.2	-5301.98	-1341.44	-3792.66	15282.1
	168	148992	114496	133882	174089	138624	105727	118819	117287	101757	92612.3		168	78010.7	39419.3	42146.8	36810	45057.5	55374.6	78476.5	66811.9	61332	61964.4		168	143180	74813.8	73454.4	57060.9	84715.5	-10986.1	-5577.21	-1941.37	-3575.82	15982
	168.5	147835	113110	130027	172051	134706	103783	117926	115348	101394	91999.8		168.5	77303	39283.4	41083.8	36753.5	46122.9	54241.7	78509.1	66610.8	60764.5	61980.5		168.5	141801	74842.4	72151.2	54393.3	84059.7	-10607.6	-5634.96	-2557.55	-3419.85	15798
	169	147265	111857	126881	170483	130095	102314	117084	114022	100359	92041.1		169	76601	39108.9	40187.1	36810.2	47052.1	52794.1	78659.2	66828.3	59957.3	61494.3		169	140366	75351.8	71073.3	52084.3	83231	-10359.6	-5718	-2968.82	-2970.51	15418.1
	169.5	147112	110843	124899	168777	124814	101321	115934	112924	99580.9	92695.4		169.5	75368.3	38820.9	39491	36911.5	47699.7	51231.2	78601.3	67279	58802.5	61258.8		169.5	138897	76141.4	70091.5	50511.8	82091.7	-10520.4	-5917	-2927.18	-1987.19	16160
	170	146531	110169	123425	165858	119980	100569	114862	111993	99556.9	93755.8		170	73905.4	38632.5	38877.3	37400.9	48619.2	49810.9	78224.6	67571	57148.4	61487.9		170	137317	77045.6	69342	49173.6	81340.6	-10819.9	-5741.09	-2620.35	-1015.19	17779.8
	170.5	145181	109430	121678	161829	116518	100374	113874	111404	99546.1	95091.6		170.5	72897	38574.4	38118.4	38230.4	50127.7	48635.1	77803	67526.3	55788.9	61293.4		170.5	135566	77864.9	68754.6	47697.3	81203.6	-10898.8	-5258.89	-2362.96	-889.476	19342.5
	171	143227	108616	119766	157431	114055	100745	112640	111181	99604.1	96651.8		171	72410.8	38048.5	37437.9	38608.7	52261.4	47738	77325.7	67361.2	55289.5	60432.1		171	133663	78613.8	67831.3	46440.4	81445.9	-10650.3	-4746.59	-2325.46	-1649.55	20481.6
	171.5	141658	108072	118387	153516	111352	100857	111509	111459	100012	98139.9		171.5	71895.2	36782.4	36873.7	38100.7	54402.1	47120.3	76800.2	67211	55281.9	59801.7		171.5	131735	79290.8	66761.3	45673.1	82121.5	-10278.2	-4048.77	-2503.11	-2576.56	21117.9
	172	141088	107517	117455	149393	108863	100543	110765	112010	100567	99049		172	71195.2	35498.9	36196.4	37353.5	55964.6	46569.1	76456.2	66976	55372.4	59810.7		172	129904	79413.7	66224.4	45502	83330.6	-10107.8	-3393.69	-2789.16	-3328.93	21320.2
	172.5	140404	106894	116923	143994	108269	99959.9	110150	112319	101370	99335.7		172.5	70582.1	34680.4	35652.8	36973.3	57509	45691.9	75999.9	66558.9	55545	59703.3		172.5	128136	78900.9	66014.4	45416.9	84406.3	-10148.4	-3034.23	-2959.42	-4032.73	21289.9
	173	138598	106483	116931	139263	108687	98935.4	109415	112249	102416	99711.5		173	69988	34124.6	35464.6	36952.9	59550.9	44278.6	75333.6	65984	55801.9	58963.1		173	126430	78017.8	65637.2	44450	84978.6	-10165.1	-3000.34	-3022.79	-4896.11	21032.9
	173.5	136480	106134	117113	137272	108593	97548.7	108276	111642	103354	100572		173.5	69045.1	33476.8	35338	37026.1	61581.4	42727.2	74901.7	65577	56100.5	58116.3		173.5	125035	76904.4	65244.8	43039.1	85748.9	-10051.6	-3467.81	-3440.79	-5963.83	20228.5
	174	134324	106106	117303	136711	107936	96090.4	106769	110318	104143	101572		174	67689.3	32674.4	35231.2	37031.5	62573.8	41368.6	74882.6	65383.7	56560.6	57565.6		174	124000	75490.7	64778.9	42194.6	87093.4	-9956.77	-4323.37	-4165.51	-7164.36	19111
	174.5	131652	106639	117709	135594	107842	94856.9	105400	108512	104809	102308		174.5	66247.8	32131.1	35347.4	37143.1	62489.9	40211.6	75136.9	65092.1	57145	57129.2		174.5	122749	73553	63763.6	42053.2	88388.2	-10029.9	-5397.85	-4677.37	-7922.76	17939.7
	175	129063	106943	118545	133957	109135	93746.7	104034	106432	104591	102443		175	64870.4	31865.2	35585.4	37976.3	61591.9	39161.1	75494.2	64752.1	57561	56438.2		175	121060	71317	62304.6	42235	89373	-10112.5	-6535.7	-4840.34	-7766.92	16281.9
	175.5	127157	106721	119516	132473	110880	92592	102227	104037	103145	102260		175.5	63498.9	31432.6	35759.3	39670.2	59117.9	37786.7	75828.3	64563.3	57858.3	55231		175.5	119296	69137.7	60764.9	42068.4	90484.9	-9898.7	-7530.52	-4925.68	-7261.57	14378
	176	125583	106636	120456	132173	112412	91382.6	100270	101645	101625	102504		176	62244.2	30951.9	35662.8	41227.5	54969.3	36072.8	76041.6	64454.6	57792.8	53777.5		176	117731	67068.2	59093.7	41318.1	91607.8	-9552.65	-8103.61	-5021.52	-6640.88	12933.7
	176.5	124175	106302	121118	132758	114271	89929.4	98479.7	99592.7	100216	103019		176.5	61158.8	30897.7	35173.8	42027.2	50692.5	34556.5	76118.3	64200.6	56765.9	52581.8		176.5	116483	65144.4	57465	40749.7	92497.3	-9412.39	-8248.83	-4816.84	-6069.16	11784.4
	177	123006	105166	120862	132594	116603	88354.4	96776.6	97706.8	98376.9	103030		177	59917.4	31232.6	34434.9	42572.4	47455.2	33399.8	76213.4	63686.4	54978.3	51965.1		177	115662	63417.3	56133.5	40716.4	92822.4	-9271.79	-8476.23	-4263.71	-6013.89	10596.6
	177.5	121794	104236	120540	132253	118863	87032.5	95070.4	95968.2	96123.4	102493		177.5	58367.3	31440	33710.2	43206.4	45131.7	32487.1	76431.6	62972.6	52957.3	51905.4		177.5	115090	61839.7	54780.1	40346.4	92284.1	-8866.26	-8753.28	-3722.56	-6257.16	9202.49
	178	120860	104033	120935	132548	121213	85792.2	93218.5	94492.9	93286.7	101614		178	56780.3	31249.4	32993.9	43620.6	43348.5	31836.7	76547.9	62344.5	51027.7	52095.9		178	114463	60493.5	53297.9	39252	91233.2	-8316.09	-8806.55	-3386.81	-6555.04	7404.92
	178.5	120669	103818	121184	133027	124153	84016.2	91144.6	93187.8	90191.7	100314		178.5	55188.5	30901.6	32151.1	43658.7	41901.4	31507.3	76478.2	62103.4	49301.3	52124.7		178.5	113806	59445.1	51877.9	38120.3	90224.2	-8108.36	-8900.02	-3309.75	-7265.96	5522.33
	179	121022	103083	121176	133433	127272	81881.8	88961.8	91962.8	87174.4	98495		179	53534	30485.8	31339	43167.5	40768.1	31253.7	76541.1	62110.8	47689.1	51756.1		179	112761	58423	50473.8	37147.7	89232.5	-8455.29	-9174.4	-3442.67	-8255.42	3903.37
	179.5	121521	102191	121411	133902	129896	80032.8	87016.3	90641.5	84018.8	96383.6		179.5	51936.4	29666.9	30732.4	42093	39700.8	30552.4	76586.3	61981.1	46508.3	51376.4		179.5	111149	57276.4	49192.8	35765.2	87824.3	-9030.8	-9448.72	-3403.78	-8903.98	2392.2
	180	121865	101588	121396	134585	132223	78372.9	85562.4	89140.6	80540.7	94204.4		180	50540.2	28294.6	30299.5	40597	38185.1	29304.9	76065.2	61655.2	46146.4	51465.4		180	109524	56148.2	48187.8	33548.2	86293.2	-9782.48	-9635.91	-3094.44	-9405.53	1062.96
	180.5	122057	100947	120376	135336	135032	76917.4	84401.9	87520.3	76927.4	91799.2		180.5	49391.7	26640.8	29959.8	38675	36582	27826.3	75184.4	61416.8	46288.8	51624.5		180.5	107898	54893.9	47487.5	30772.9	84740.3	-10654.9	-9800.7	-2868.07	-10303.2	445.154
	181	122452	99987.1	118229	135638	137565	75889.8	83322.8	85784.8	73672.3	89105.9		181	48352.7	25025.8	29622.4	36470	35827.3	26207.4	74474.1	61132.1	46382.2	51143.3		181	106095	53326.2	47099.9	28296.2	82738	-11479.5	-9924.58	-2893.8	-11538.2	699.6
	181.5	123321	99011.7	115557	135484	138338	74930.5	82425	84014	70877.4	86287.8		181.5	47418.6	23770.8	29199.2	33910.9	36012.7	24623.1	73758.7	60370.2	46394.3	50091.5		181.5	104007	51654.1	46983.8	26445.4	80564.6	-12297.4	-9804.13	-3078.99	-12591.5	1546.1
	182	124109	98139.4	113172	134958	138305	73756.9	81961.9	82511.1	68352.4	83660.6		182	46667.5	23081.1	28722.2	30757.2	36513.7	23303.1	72612.5	59199.7	46433.8	48940.9		182	101532	50128.4	47106.3	24819.5	78206.1	-13023.2	-9365.22	-3402.51	-13309.1	2459.18
	182.5	123937	97215.4	111081	133595	139217	72601.4	81985.2	81676.1	66137.1	81388		182.5	45850.3	22675	28426.4	27667.4	36923.1	22104.3	71183.3	57929.2	46109.4	47781		182.5	99061.7	48654.1	47386.1	22908.8	75535.5	-13464.8	-8699.39	-3868.82	-14162.2	2951.33
	183	122881	96355.8	108733	131683	140773	71815.2	81992.3	81295.4	64123.5	79610.3		183	44771.7	22317.2	28332.5	25276	37390.2	20848.3	70044	56750.2	45524.5	46307		183	96652.7	46837.2	47621.7	20564.7	73127.2	-13337.3	-8157.24	-4293.42	-15412.2	3382.97
	183.5	121621	95117.7	105898	129556	141389	71487.1	81627.5	80747.1	62307.6	78192.3		183.5	43649.9	22082.3	27891.8	23072.7	37987.6	19604.8	69508.7	55726.2	45275.8	44425		183.5	94216.5	44717.2	47634.6	18025.3	71052.6	-12818	-8084.2	-4709.02	-16811.2	4322.83
	184	120672	92968.3	102549	126544	140916	71170.2	81202.7	79879.1	60846.8	76824.8		184	42711.6	21963.2	27006.2	20836.1	38545.2	18632.2	69283.2	54899.8	45272.2	42581.1		184	91944.8	42863.6	47275.1	15581.9	68889.7	-12455.5	-8570.86	-5400.29	-18235.6	5411.33
	184.5	119835	90538.5	99017.2	123531	140078	70102.4	80789.4	79004.4	59623.9	75683.3		184.5	41953.9	21948.2	26200.6	19121.7	38716.5	17900.7	69016.2	54249.1	45268.6	41053.4		184.5	89726.7	41496.6	46492.1	13303	66600	-12181.1	-9416.95	-6267.25	-19475.3	5780.86
	185	118393	88763.1	95936.5	121608	137899	68152.1	80140.2	78539.6	58522.2	74836.3		185	41074.3	22030.3	25556.9	18071.8	38148.7	17029.7	68748.2	53496.3	45108.4	39711.1		185	87334.5	40229.2	45576.2	10819.4	64447	-11736.6	-9978.21	-7085.8	-20517.8	4790.56
	185.5	116513	87815.1	93334.8	119911	135011	65957.6	79248	78589	57467.1	74262		185.5	39941.2	22201.1	24712.1	17634.1	37216.1	15876.1	68601.8	52510.1	44688.9	38662.1		185.5	84794.8	39002.1	44558.6	8306.42	62808	-11091.5	-10217.6	-7885.35	-21408.2	2621.67
	186	114891	86898	90911.6	118747	133540	64141.2	77996	78733.3	56568.7	74220.1		186	38767	22429.8	23513.3	17889.1	36224.7	14924.9	68461.9	51583.1	44165.4	38199.1		186	82320.7	38291.5	43274.6	6644.99	61829.8	-10646.2	-10521.1	-8627.24	-21716.9	186.833
	186.5	113798	85440.4	88782.4	118640	131205	62977.3	76373	78456.1	56218.4	74723.9		186.5	37649.8	22444.9	22298.2	18516.4	35209.8	14556.1	68220.6	50898.5	43460.9	38543.7		186.5	80318.9	38047.2	41939.8	5725.59	61015.2	-10708.7	-10733	-9451.76	-21352	-1694.36
	187	112621	83488.7	86986.3	118808	126650	62323	75002.3	77751.4	56273.8	75536.9		187	36635.3	22084.2	21454.9	19256.2	34639.5	14408.1	67828.4	50342	42618.4	39477.4		187	79014.5	37960.1	40514.6	4892.12	59960.6	-10869.8	-10794.7	-10520.8	-20428.1	-2768.05
	187.5	110583	81538.6	85033.3	118133	123170	61742.4	74170.1	76872.3	56438.3	76771.5		187.5	35912	21662.2	21008.5	20114.8	34817.7	14107.2	67149.9	49984.2	42175.4	40552.2		187.5	77986	38264.6	38983.1	4281.17	59375	-11059.8	-10743.4	-11653.1	-19221.4	-3623.15
	188	107949	80010	82857.2	116133	122010	60814.2	73496	76054.6	56901.8	78591.2		188	35617.9	21392.4	20810.1	20768.1	35813	13764.3	66412.1	50004	42423.8	41460.7		188	76792.9	38880.3	37643.9	4114.41	59895.2	-11330.8	-10493.3	-12602.5	-18226.1	-4764.1
	188.5	105588	78681.7	81569.7	113386	122224	59567.4	72915.4	75511.1	57669.2	80529.6		188.5	35591.7	21068.3	20659.6	20950.3	37320.9	13600.5	65849.2	50366.9	42960.6	41943.2		188.5	75408.7	38986.8	36395.3	4311.5	61004.7	-11379	-10244.6	-13423.2	-17871.9	-5540.52
	189	103924	77834.4	81336.6	110316	122818	58449	72642.7	74925.6	58763.4	82123		189	35737.5	20458.8	20333.3	20869.4	38660.1	13463.1	65409.9	50839.9	43099.4	42251		189	74089.6	38304.8	35047.8	4401.22	62390.1	-11243.8	-10132.6	-14420	-17893.5	-5744.87
	189.5	102336	77595.2	81033	108091	123154	57765.9	72527.5	74107.2	60255.3	83617.8		189.5	35913.9	19595.8	19822.5	20992.4	39724.6	13126.1	65062.3	51268.1	42928.1	42657.6		189.5	73068.3	37354.8	33659.2	4105.12	63916.8	-11112	-10183.4	-15558.6	-17857.9	-6179.3
	190	100711	77231.9	80849.1	107431	122823	56996.4	72212.4	73564.2	62001.4	84963.2		190	35673.4	18694.6	19413.1	21575.7	40766.1	12671.6	64611.9	51736.8	42925	42988.8		190	72036.8	36503.7	32379.8	3905.63	65774.5	-11009.8	-10482.1	-16538.1	-18029.7	-6759.11
	190.5	99563.4	76604.6	81292	106790	121666	55110.2	71769.9	73392.9	64077.1	85932.6		190.5	34942	17869.7	19391.8	22121.3	41482.6	12234.4	63910.6	52152.4	42935.7	42965.1		190.5	70828.4	35639.7	31131.3	3895.98	68332.4	-10893.3	-10841.5	-17281.1	-18226.5	-7049.3
	191	98602	76644.9	82155.9	105512	120625	52457.2	71357.2	72991.7	66015.6	86641.8		191	34063	17309.7	19818.5	22397.3	41668.4	11867.2	63196.2	52247.9	42949.1	42552.3		191	69882.7	34577.8	29780.7	3693.14	70848.8	-10782.9	-11011.3	-17740.1	-18148.4	-7440.37
	191.5	97723.2	77553.1	83433.5	105192	120175	50263.5	70803.8	72120.3	67147.6	86717.1		191.5	33204.4	17151.7	20564.9	22731.8	41435.4	11421.2	62749.4	51937.9	42964.9	41907.8		191.5	69070.5	33353.7	28619.7	3452.44	72455.1	-10774.7	-10980.5	-17740.4	-18238.5	-7607.69
	192	97070.6	78392.5	84538.4	106976	120657	48661.3	69917.4	71121.9	67881.1	86234.5		192	32179.6	17076.2	21264	23194.7	40540.9	10658	62629.4	51269.2	42446.9	41183.8		192	68002	31963.9	27787.3	3420.08	73196.2	-10724.1	-10863.8	-17386.8	-18619.4	-7123.84
	192.5	96128.8	78273.3	84953.1	110092	122216	47167.4	68714.3	70209.3	68378.4	86015		192.5	30690.6	16905.6	21924.2	23657.1	39122.8	9723.87	62539.1	50280.8	41257.9	40813.8		192.5	66975.7	30368.4	26988.5	2843.8	73456.2	-10561.8	-10889.7	-17054.1	-19229	-6638.82
	193	94831.7	77091.7	85367	113700	124099	45712.3	67414.4	69172.9	68146.2	85888.5		193	28916.6	16956.1	22882.6	23508.5	37345.3	9004.05	62308.2	49162.6	39820.3	41059.2		193	66159.8	28759.3	25967.8	1447.29	72900.8	-10435	-11277.6	-16907.7	-20335.4	-6141.13
	193.5	93916.7	75910.6	86235	117298	126049	44507.4	65977.3	67586.4	67296.3	84931.5		193.5	27228.1	17399.5	23839.8	22528	34943.7	8543.32	62077.2	48318.4	38162.8	41588.4		193.5	65223	27388.2	24814	337.676	71516.3	-10257.5	-11874.1	-16572.5	-21564.6	-5332.1
	194	93534.7	75142.1	86904.7	119948	127882	43709.5	64315.4	65505.9	66359.1	82925.2		194	25749.9	17813.7	24371.7	21195.5	32215.9	7982.48	61524.6	47782.2	36229	41835		194	64004.9	26278.6	23664.1	4.6543	69817.5	-9999.15	-12357.8	-15925.6	-22846.2	-4926.32
	194.5	93051.7	74060	86926	120909	129703	43347.4	62586.3	63470.5	65536.7	80134.7		194.5	24494.2	17670.1	24284.7	19152.8	29865.4	7159.23	60442.4	47196.5	34765.4	41751		194.5	62836.6	25097.2	22131.6	-93.2441	67518.3	-9906.7	-12730.4	-15485	-24688.8	-5389.33
	195	91852.9	72449.7	86669.6	120482	132410	43185	60798.5	61890.3	64560.7	76564.2		195	23199.4	17267.7	23536	15973.1	28150.8	6262.67	59366	46538.8	33916.2	41832.1		195	61850	23523.5	20190.8	-383.979	64726.8	-9903.3	-13194.6	-15396.9	-26841.5	-6036.88
	195.5	90243.7	70591.4	86301.2	119508	135435	42710.8	58803.5	60887	63197.9	72277.5		195.5	21639.2	17074.8	22535.5	12955.6	26577	5443.89	58765.2	46166.1	33083.6	41975.6		195.5	60716.2	21785.2	18467	-657.609	62095	-9678.51	-13884.8	-15399.7	-28844.5	-6555.33
	196	88790.9	68721.4	85640.7	118296	137275	41529.2	57016.1	60134.3	61515.3	67683.6		196	19955.5	16776.4	21655.2	11359.4	25047.9	4798.61	58467.7	46096.8	32350.9	41820.6		196	59481.3	20195.8	16968.3	-697.062	59598.8	-9458.53	-14505.5	-15447.8	-30158.8	-7180.13
	196.5	87810.5	66820.4	84615.4	116885	137873	39649.5	55983.1	59593.8	59398.8	63046.5		196.5	18493.5	16263.7	20946.8	10868.7	23798.7	4303.68	58060	45948.8	31903.9	41577.1		196.5	58350.1	18781.4	15479.1	-889.428	57058.7	-9706.86	-14632.2	-15589.1	-30591.4	-7841.28
	197	87552.9	64613.1	83197.2	114586	137841	37414.3	55055.8	59640.7	56671.8	58556.6		197	17343.8	15779.8	20288.5	11179.9	22260.9	3804.55	57540.4	45701.1	31508.4	41460.9		197	57033	17395.5	14122.7	-1305.4	54897.3	-10278.9	-14407.9	-15800.2	-30896.6	-8623.74
	197.5	87135.2	62176.6	81532.4	111798	137536	35117.6	53663.8	60088.1	53869.1	54487.2		197.5	16332.6	15296.2	19631.6	12022.2	20394	3324.91	57182.1	45479.1	31017.9	41497.2		197.5	55322	16007.9	12923.2	-1420.56	53525	-10912.1	-14337.3	-16195	-31386.3	-9536.6
	198	85707.6	59925.4	79680.5	110200	136818	32728.9	52202.5	60370.7	51828.3	50753.6		198	15373.6	14877.2	19017.6	12992.4	19080.8	2875.84	57189.4	45055.9	30748.7	41747.1		198	53497	14831.8	12026.7	-1365.2	52508.1	-11710.4	-14719	-16870.7	-31458.8	-10289.5
	198.5	83674.9	57822.6	77403.4	109042	135590	30392	50810.9	60174.7	50168.3	47309.8		198.5	14358.9	14437.4	18314.4	13824.5	18729.6	2211.45	57593.4	44241.1	30984	41876.1		198.5	51815.4	13834.3	11657.9	-1893.86	51092.2	-12320.7	-15237.9	-17436.7	-30941.2	-10642.5
	199	81707.4	55787.8	74788.2	107303	134041	28482.6	49386.9	59654.6	48033.1	44338.7		199	13348.4	13739.8	17633	14063.4	19081.1	1078.41	58055.8	43240.3	31566.7	41544.7		199	50178.6	12970.3	11661.9	-3440.53	49290	-12339	-15378	-17659.1	-30590.8	-10710.8
	199.5	80166.4	54366.8	72403.4	105833	131946	27023.6	48012.2	59166.1	45844.4	42177.4		199.5	12439.8	12982.3	17146.6	13878.9	19791.7	-285.523	58255.3	42562	32317.5	41042.5		199.5	48470.7	12429.1	11658.9	-5718.26	47607.4	-12055.4	-15046.3	-18205.5	-30796.9	-11109.2
	200	79079.1	53191.2	70246.4	104004	129199	25664.1	46940.4	58831	44444.4	41149.1		200	11591.8	12479	16555	13923.6	20514.2	-1396.35	58200.4	42451.9	33206.6	40443.2		200	46634.9	12018.9	11420.4	-8123.96	46363.5	-11688	-14516.4	-19320.3	-31330.9	-12067.9
	200.5	78588.5	51542.8	67814.5	100683	126475	24200.1	46726.3	58405.7	43674.7	40938.4		200.5	10835.1	12126	15624.7	14149.8	21201.4	-2175.18	58166.3	42540	34089	39675.9		200.5	44639.1	11440.7	11114.1	-10736.5	45366.1	-11269.7	-14036.4	-20226.9	-32032.2	-12913.4
	201	78777.7	49990.8	65005.7	96807.8	123927	22617.1	47504.5	57682.4	42897	41298.2		201	10016.7	11610.8	14648.9	14034.1	21908.4	-2598.61	58373.3	42401.7	34940	38938.3		201	42895.1	10755.2	11160.1	-13665.9	43895.2	-10791.3	-13689.4	-20458.8	-32451.2	-13240.9
	201.5	78982.1	48721.6	62062.2	93408.6	120619	20875.1	48701.7	56896.6	42276.6	42268.9		201.5	9144.81	11018.4	13877.8	13377	22576.5	-2669.27	58410.5	42157.2	35790.3	38295.2		201.5	41783.5	10012.4	11564.5	-16662.8	42152.5	-10068.7	-13459.2	-20251.1	-32436	-13460.6
	202	78530.4	47283.2	59368.5	90327.7	116968	19154.5	49933.8	56383.1	42349.2	43850.1		202	8596.26	10646.8	13121.9	12006.7	23223.3	-2541.01	57975.2	42061.7	36199.2	37617.9		202	40958.2	9215.43	11791.3	-19644.2	40735	-9331.33	-13497.4	-20147.3	-32332.4	-14010.1
	202.5	77712.2	45798.2	56887.7	87419.1	113998	17760.2	50993.5	56166.2	43304.4	45769.9		202.5	8385.65	10505.7	12113.2	9983.77	23612.2	-2112.62	57269.3	42040.1	35783.6	36574.6		202.5	39821.6	8533.67	11543.7	-22128.9	39195.1	-8943.87	-14005.2	-20355.3	-32111.1	-14685
	203	76900.7	44542.3	54519.4	84865.2	110876	16932.6	51793.1	55992.1	44935.2	47252		203	8154.47	10528.7	10951.7	7814.34	23692.2	-1406.5	56340.3	41793.8	34970.8	35222.4		203	38222.7	8018.35	11021.8	-23547.6	37251.1	-8944.82	-14861.4	-20476.7	-31297.5	-14609.5
	203.5	75830.2	43992.3	52476	82532.9	107239	16776.5	52656.8	55449.8	46495.5	48595.8		203.5	7731.26	10608.4	9983.95	5640.12	23723	-856.313	55289.6	41093.4	34671.9	33948.5		203.5	36518.6	7401.2	10297.7	-24322.9	35290.5	-9421.94	-15764.1	-20428.4	-29764.1	-13684.9
	204	74588.3	44349.7	50743.9	80229.7	104313	17099.1	53715.2	54581.9	47441.7	50161.6		204	7310.31	10608.2	9243.08	3426.53	24086.3	-806.751	54118.2	40077.3	34886.6	32797.2		204	35175.6	6654.46	9245.39	-24933	33668.1	-10294.3	-16439.6	-20517.6	-28190.1	-12860.4
	204.5	73179.9	44792.5	49425.8	78037.3	102407	17508.5	54423.6	53990.1	47955.8	51166.9		204.5	7052.55	10430	8565.33	1638.2	25021.7	-1126.08	52752.2	39087.9	34717.5	31765.3		204.5	34243.1	5999.35	7832.17	-25167.3	32236.1	-11111.4	-16958.5	-20878.8	-27227.7	-12248.4
	205	71238.3	45013.9	48781.3	75875	100681	17841.7	54317.8	53775.3	48336.8	51803.6		205	6727.76	10000.5	7918.85	170.878	26139.3	-1464.79	51366.2	38102.3	34375.7	31203		205	33291.7	5355.74	6054.2	-25258.6	30781.8	-11464	-17385.3	-21579.9	-27086	-11333.3
	205.5	69309.3	45257.6	48955	73363.3	98617.1	18253.3	53713.4	53317.9	48772.1	52592.9		205.5	6091.81	9558.19	7287.64	-1276.91	26955	-1959.31	50193	37024.7	34573.7	31492.5		205.5	32199.3	4561.72	3892.36	-25596.8	29671.4	-11356.5	-17595.1	-22399.1	-27458	-10418.7
	206	67880.4	45307.5	49718.5	70945.6	96478	18782.3	52928	52233.5	49716.7	53503.5		206	5171.25	9357.95	6711.62	-1826.14	27431.2	-2661.62	49476.3	36176.1	35206.9	32209.8		206	31306.8	3702.1	1311.91	-25872.7	28986.9	-10956.8	-17671.6	-23052.6	-28044.3	-10125.8
	206.5	66543.8	45235.5	50528.7	69643.3	95272	19085.4	51711.5	50874.4	50940.8	54874.4		206.5	4176.47	9386.28	6380.09	-1127.8	27731.3	-3130.25	49080.4	35731.4	36071.3	32644.7		206.5	30584.3	2827.43	-1461.35	-25976.3	28621.2	-10321.4	-17838.2	-23738.3	-28900.2	-10325.6
	207	65208.6	45728.1	51326.9	69420.9	95580.5	18810.6	49881.9	49530.2	51580.3	56377.1		207	3225.02	9600.46	6235.91	59.8989	27985.1	-3412.56	48783.7	35738.4	36815.9	32739.7		207	29746.5	1830.54	-4048.25	-26383.7	29156.6	-9677.19	-18173.9	-24378.5	-29626.2	-10537.2
	207.5	64104.2	46962.2	51985.9	69617.7	96574.1	18437.1	47979.5	48117.8	51622.9	56670.6		207.5	2272.17	9800.75	6029	1367.87	27964.8	-3969.22	48893.6	36137	37021.9	32820.6		207.5	28867.9	718.637	-6443.64	-27143.4	30623.8	-9342.01	-18463.2	-24446.6	-29662	-11041.3
	208	63216.8	48193.2	52445.1	70318.4	97579.1	18439.6	46595.4	46717.5	51260.9	55260.9		208	1388.47	9665.82	5852.52	3007	27447.3	-4922.27	49498.3	36599.3	36909.6	33235.2		208	28047.5	-363.816	-8714.32	-27927.6	32360	-9378.45	-18445.8	-23893.7	-29314.9	-12255.2
	208.5	62794.1	48998.3	53339.5	71754.7	98817.8	18097.4	45512.2	45415.8	50547.5	53067.8		208.5	658.965	9204.33	5924.05	4903.19	26683.9	-5930.42	50023	36925.4	36736.1	33851.3		208.5	27206.7	-1390.43	-10556.4	-28838.1	34346.5	-9588.65	-18110.3	-23506.1	-29250.4	-13651.2
	209	62896.7	49602.1	54530.4	73661.6	100435	16884.3	44557.7	44505.5	49994.1	50906.8		209	104.384	8626.42	6254.49	6653.11	25883.4	-6459.93	50307.1	37074.4	35959	34341.1		209	26350.2	-2503.92	-11725.5	-30049	36736.2	-9723.79	-17773.4	-23733	-29516.6	-14552.2
	209.5	63092.3	49892.4	55135.1	74866.4	102335	15145.8	44029.5	44121	49720.5	48969.4		209.5	-504.887	7994.45	6834.51	7778.4	25130.9	-6439.29	50550.3	37087.6	34551.2	34538.6		209.5	25563.7	-3837.57	-12329	-31304.6	39211.5	-9757.36	-17626.8	-23872	-29883.2	-14847.5
	210	63235.7	49579.2	55018.4	73544.5	104469	13152.7	43878.9	43657.7	49390.3	47415.9		210	-1447.99	7361.05	7383.93	8041.21	24519.8	-6311.04	50533.4	36883	33327.4	34244.7		210	24887.4	-5217.08	-12469.9	-32178.4	40939.5	-9783.42	-17693.8	-23415.5	-30265.8	-14935.3
	210.5	63385.7	48741.4	55154	70446.8	106939	11214.4	43720.9	42942.1	48669.2	46178		210.5	-2534.6	6943.65	7517.13	8186.85	24214.6	-6251.02	50302.5	36455.8	32691	33711.5		210.5	24167.3	-6290.16	-12040	-32489.4	41306.2	-9845.43	-18083.2	-22601.7	-30662.6	-15006.2
	211	63733.2	47503.5	56223.8	67942.6	109514	9662.87	43446.2	42498.8	46999.9	44970.1		211	-3535.83	6867.04	7468.98	8970.29	24277.6	-5938.66	50089.2	36136.8	32650.2	32827.2		211	23150.4	-7091.31	-11199	-32641.8	40663.7	-10035.3	-18609.6	-21868.2	-31165.4	-15151.1
	211.5	64351.7	46063.3	56902.2	66313.2	111703	8385.82	43237.5	42338.1	44793	43544.5		211.5	-4518.18	7069.6	7646.99	10072.3	24388	-5257.73	49612	36073.1	32863.8	31291.4		211.5	21862.1	-7802.13	-10385.7	-32928.7	39303.2	-10274	-19035.6	-21502.7	-32004	-15922.9
	212	64789.1	44599.7	56119.5	64727.2	113523	7018.6	43090.6	41895.8	42981.9	41929.9		212	-5663.63	7614.89	8168.81	10567.7	24201.9	-4634.91	48721.2	35954.5	33014.4	29762.3		212	20552.4	-8443.32	-9721.74	-33344.9	37375.4	-10450.1	-19593	-21353.2	-32843.2	-17178.6
	212.5	65009.9	43322.2	55374.7	63385.4	115625	5427.02	42808.6	41019.8	41451.6	40107.7		212.5	-7006.26	8404.51	8936.67	9926.59	23664.6	-4353.73	47798.9	35560	33219	28570.2		212.5	19384.9	-9050.73	-9251.23	-33837	35369.5	-10754.9	-20419.6	-21087.9	-33051.6	-18174.2
	213	65093.8	42294.7	55416.8	62497.6	118416	3939.6	42367.1	39905.6	39684.7	37977.5		213	-8260.05	9168.82	9588.12	8516.72	22870.5	-4211.04	47083.3	35079.4	33381.3	27765.2		213	18347.1	-9517.81	-9036.57	-34122.1	33265.4	-11450.3	-21125.1	-20738.9	-32955.1	-19023.2
	213.5	64438.8	41201.5	54959.5	61428	121029	2905.32	41912.2	38649.8	37449.6	35569.9		213.5	-9302.9	9724.84	10041.5	6842	21508.8	-4170.56	46535.9	34429.9	33253.4	27664.9		213.5	17388.8	-9733.3	-9100.82	-34379.8	31011.1	-12436.7	-21493.3	-20435.9	-32734.3	-20333.2
	214	63254.9	39684.8	53638.8	60295.4	122363	2273.43	41465.5	37332.5	35150.3	33149.3		214	-10412.6	10030.3	10545.9	5000.23	19565.4	-4458.6	46058	33321.7	33155.8	27992.2		214	16535.5	-9783.22	-9562.01	-34446.9	29045.8	-13457.6	-21705.5	-20014.9	-32109.7	-21350
	214.5	62261.8	37593.7	51987.4	60178.3	122428	1895.54	40603.8	35890	32964.4	31108.6		214.5	-11347	10414.7	10725	2900.21	17916.8	-4958.92	45433.9	32117.9	33217	28324.7		214.5	15777.7	-9714.98	-10283.8	-33804.8	27662.3	-14556.8	-21802	-19433.6	-31673.3	-20841.4
	215	61258.1	35570.3	50368.7	61303.4	122043	1941.89	38948.1	34290.4	29973.8	29299.4		215	-11521.1	10844.2	10085.5	585.091	16729.6	-5401.14	44825.6	31096.9	33107.2	28550.7		215	15033.7	-9574.19	-11007.9	-32867.2	26810.3	-15542.6	-21830.2	-19048.8	-31929.6	-19574
	215.5	60101	34206.9	48654.1	62486.2	121710	2613.32	36902.2	32642.1	25725.7	27437.4		215.5	-11161	10679.3	9096.42	-1704.28	15359.9	-5689.2	44695.1	29948.6	33012.1	28617.4		215.5	14002.9	-9439.94	-11743.8	-32200.2	25867.5	-16061.8	-21802.5	-19071.4	-32893.8	-18655.5
	216	59223.3	33102	46446.7	62914.3	121389	3372.83	35122.6	31313.2	21458.5	25420.4		216	-10746.3	9763.18	8742.03	-3843.71	13952	-5906.08	44876.1	28877	33087.6	28585.8		216	12688.7	-9217.57	-12585.8	-31981.8	24538.6	-16314.7	-21558.3	-19288.3	-34603.5	-17795
	216.5	58984.4	31777.8	44010.4	62555.7	121041	3391.7	33671.1	30805.2	18049.3	23636.3		216.5	-10444.3	8477.98	9130.13	-5746.11	12931.1	-6058.14	44854.9	28443.7	33110.8	28395.6		216.5	11649.1	-9154.7	-13560.4	-31873.8	23709.6	-16452.1	-21322.9	-19653.9	-36422.7	-16970.1
	217	59194.3	30432.1	41821	61589.6	120372	2688.95	32361.9	30805.6	14821.1	22211.6		217	-10269.2	6992.69	9443.76	-7201.36	12083.2	-6055.01	44473.1	28601.8	33127.4	27903.6		217	11004.2	-9615.54	-14564.4	-31691.2	23697.4	-16201.2	-21157.3	-20265.1	-37834	-16363.7
	217.5	58916.2	28953.5	40001.4	60320.4	118853	1720.66	31174	30783.4	11630.4	20600.9		217.5	-10238.5	5361.85	9339.18	-7822.73	11204.1	-5936.24	43864.4	28923.7	33211.9	27128.2		217.5	10289.7	-10271.4	-15595.3	-32015.8	23795.1	-15708.7	-20832.6	-21116.6	-39168	-15623.6
	218	57708.4	27125.7	38330.1	58922.9	116475	616.258	30067.4	30797.7	9244.96	19133.6		218	-10314.8	3971.08	8894.19	-7510.21	10446.9	-5681.5	43362.4	29235.3	33364.4	26173.4		218	9218.73	-10908.6	-16706.1	-33150.2	24397.7	-15353.1	-20534.1	-21920	-40437.2	-14904.8
	218.5	56511.1	25566.9	36623.7	57482.8	113909	-550.11	29161.8	30667.6	8366.73	18339.2		218.5	-10273.7	3055.7	8048.55	-7058.78	10467.9	-5400.83	43085.2	29458	33783.8	25232.5		218.5	7898.08	-11785.8	-17600.2	-34804.8	26157.9	-15202.2	-20520.9	-22310.5	-41093.5	-14555.4
	219	56040.9	24197	34992.6	55947	111558	-1671.39	28504	30146.1	8824.75	17687.2		219	-10308.1	2505.48	6731.52	-7200.64	11459.1	-5276.31	42764.2	29487.3	34148.1	24455.3		219	6504.6	-12888.1	-18095.1	-36721	28486.4	-15112.2	-20825.4	-22340.6	-40989.2	-14267.2
	219.5	55527.9	22517.7	33497.9	54432.4	109042	-2745.7	27734.1	29699.7	9646.71	16631.1		219.5	-10749	2301.77	5259.68	-7686.41	12402.4	-5243.83	42465.2	29238.3	33593.9	23817.6		219.5	5116.54	-14030.9	-18315.1	-39102.7	30711.9	-14994.7	-21283.2	-22087.4	-40285.5	-13519.6
	220	54728.9	21050.4	32027.5	53332.8	105894	-3547.19	26786.1	29690.9	10046.2	15337.3		220	-11422.4	2164.27	4234.06	-7929.45	12833.8	-5166.96	42483.7	28538	31957.1	23392.6		220	3793.95	-15364.2	-18242.5	-41834.8	32385.6	-14918.2	-21721.1	-21669.5	-39002.9	-12520.9
	220.5	54462.1	19943	30867.8	52757	102392	-3784.47	26170.8	29645.4	10109	14043		220.5	-11939.9	1906.11	3764.87	-7619.64	13368.7	-5050.81	42595.8	27662.8	29932.8	23228.8		220.5	2624.85	-16914.2	-17990.3	-44235.1	33042.3	-14703.4	-22080.1	-21530	-37688.4	-11728.2
	221	54330.6	18455.4	30126.6	52079.2	99279.7	-3746.88	26081.7	29228.2	10486.4	13024.2		221	-12217.6	1774.09	3563.71	-7085.38	14251.1	-5049.25	42348.2	27033.3	28272.1	23233.7		221	1641.86	-18436.6	-17703.4	-46342.1	32596.7	-14328	-22268	-21649.4	-37063.9	-10805.4
	221.5	53909.6	16717	29245.7	50771.5	96598.6	-4156.34	26088.2	28787.8	11180.3	13030.1		221.5	-12336	1686.91	3359.3	-7031.38	15210.7	-5348.59	41705.8	26599.1	27299.2	23366		221.5	713.822	-19724.7	-17344.7	-48436.3	31298.3	-14166.4	-22468.6	-21519	-37192.6	-9599.17
	222	53374.1	15664.1	28432.1	49034.7	94088.8	-5396.5	25905.6	28598.7	12028.1	13867.7		222	-12257.8	1523.27	3001.78	-7569.09	15972.7	-5872.84	41000.8	26300	26705.8	23409		222	-420.973	-20652.1	-17076.3	-50259.1	29405.3	-14358.2	-22882.9	-21153.5	-37800	-8830.03
	222.5	52455.3	15314.8	28246.4	47235.6	91691.5	-7112.44	25579.8	28541.3	13184	14582.1		222.5	-12028.5	1459.6	2542.28	-8235.23	16514.1	-6166.11	40435.6	26141.7	25904	23248.3		222.5	-1620.39	-21260.8	-16974.2	-51757.2	27214.5	-14473.2	-23229.9	-20862.6	-38297.1	-9329.32
	223	51040.7	14911.8	28558.8	45571.6	88922.2	-8539.99	24986	28203.4	14591.4	15518.3		223	-11689.9	1455.37	2098.14	-8713.56	17037.9	-6052.2	39908.9	25987.3	25202.9	22949.5		223	-2509.45	-21412.1	-16974.4	-52788.5	24853.2	-14172.2	-23426.1	-20778.5	-38454.2	-11287.8
	223.5	49230.7	14231.3	29039.2	44437.8	85969.5	-9399.43	23836.4	27382.6	16092.7	17164.5		223.5	-11325.1	1409.88	1799.68	-9099.71	17488.8	-5938.56	39288.8	25724.5	25182.9	22445.6		223.5	-3159.11	-20968.2	-16995.4	-53151.3	22830.5	-13879.4	-23726.2	-20805.2	-38995.4	-13455.1
	224	47628.6	13588	29412.8	43757	83749.7	-10064.1	22169.6	26648.6	17480.7	19073.5		224	-11028.2	1578.14	1611.88	-9484.33	17604.2	-6078.01	38761.9	25321.5	25503.3	22033.4		224	-3771.89	-20049.7	-17168.1	-52868.6	21757.8	-13988.7	-24360	-20721.9	-39939.6	-14392.8
	224.5	46646.8	13535.8	29554.8	42721.9	82146.5	-10533.3	20468.4	26227.4	18639	20247.8		224.5	-10780.6	2080.6	1493.9	-10354.3	17297.6	-6145.27	38484.1	24866.6	25795.8	21981.6		224.5	-4225.51	-18910.6	-17945.2	-52129.1	21131.6	-14250.3	-25024.8	-20538.3	-40420.3	-14545.4
	225	45717.3	13966.6	29715.1	41376.2	80799.2	-10273.9	19271.4	25841.9	19870.2	19760.1		225	-10526.2	2613.05	1498.76	-11908.5	16601.3	-5853.39	38177.6	24584.3	26178.4	22051.7		225	-4278.05	-17925.3	-19360.6	-51006.1	20693.1	-14415.3	-25167.6	-20223.7	-40215.1	-14891.1
	225.5	44675	14032.7	29895.5	40450.8	80196.7	-9428.39	18601.5	25707.3	21132.7	17891.3		225.5	-10239.2	3064.01	1375.76	-13264.4	15479.7	-5623.92	37729.3	24373.8	26810.8	22072.9		225.5	-4212.86	-17097.2	-20999.1	-49523.2	20775	-14593.2	-24917.8	-19835.9	-39753.9	-15164.9
	226	43457.1	14097.4	29564.2	40443.4	80388.2	-8595.59	17868.6	25812.9	21754.2	15741		226	-10003.1	3494.15	910.731	-14144.2	14250.1	-5923.06	37182.1	23976.5	27583.2	21752.6		226	-4281.03	-16185.5	-22697.9	-48087.8	21083.9	-15083.5	-24598	-19817.8	-39550.8	-14838.7
	226.5	41975.6	15010.3	29455.6	40823.5	81317.8	-7822.09	16721.5	25695.4	21336	13868.7		226.5	-9972.23	3969.2	291.822	-14659.6	13458	-6431.73	36516.8	23687.5	28260.5	21017.5		226.5	-4219.48	-15539.2	-24416.8	-46655.3	21581.7	-15932.3	-24294.3	-20132.1	-39621.6	-14167.5
	227	41017.6	16132.1	30496.8	40557.8	83391	-7231.89	15236	25284.4	19748	12071.6		227	-10218.1	4450.98	-290.442	-14664.3	12731.4	-6767.59	35718.7	23758.2	28284	20121.5		227	-4153.92	-15697.8	-25896.8	-45395.2	22411.4	-16726.2	-24001.4	-20438.8	-39471.9	-13838.8
	227.5	40789.7	16486.5	31353.7	39548.7	85504.8	-6953.01	13675.2	24851.2	17565.7	10051.8		227.5	-10618.9	4743.71	-895.49	-14144.2	11710.4	-6871.32	34735.3	23876.8	27564.7	19184.8		227.5	-4314.62	-16475.3	-27092.1	-44681.3	22938.4	-17123	-23657.2	-20947.4	-39009	-14315.5
	228	40310.8	16349	31165.6	38446.6	86732.6	-6752.82	12418	24382.6	16062.7	7546.74		228	-11120.5	4861.32	-1504.88	-13180	11149.8	-6790.41	33873.7	23820.9	26908.1	18069.6		228	-4790.44	-17536.3	-28286.3	-44405.6	22838.2	-17110.5	-23151.5	-21841.3	-38933.8	-15164.6
	228.5	39130.2	16292.8	30797.9	37432.8	88393.6	-6720.69	11417.1	23470.7	15069.9	4800.41		228.5	-11852.7	4922.27	-1987.75	-11830.4	11167.5	-6590.06	33367.7	23769	26331.5	16397.7		228.5	-5674.85	-18934.8	-29555.2	-44435.5	22571.1	-17171.3	-22642.5	-23010.6	-39902	-15716.7
	229	38492.7	16086	30661.7	36472.4	90524.5	-6999.96	10815.5	21995.3	13698.6	2718.59		229	-12681.3	5089.13	-2274.59	-9860.23	11433.4	-6295.58	33015.2	23691.1	25446.3	14409.4		229	-6724.07	-20824.1	-30662	-44550.8	22339.5	-17724.5	-22519.5	-24190	-41816.7	-16380.5
	229.5	39175	15690.2	31026.4	35743	91735.7	-7545.33	10939.3	20425.8	12313.5	1727.22		229.5	-13375.9	5371.58	-2182.25	-7599.31	11931.3	-5828	32727.8	23191.6	24430.9	12713.5		229.5	-7642.89	-23092.1	-31495.7	-45055.5	22261.7	-18196.9	-22992.6	-25072.3	-43942.9	-17524
	230	40229	15616.8	31796.8	34883.3	92334.4	-8555.72	11428.5	19044.3	11513.4	1319.94		230	-13953.6	5491.56	-1802.69	-5572.85	12068.1	-5004.89	32502	22126.8	23220.1	11731.8		230	-8235.31	-25190.9	-32081.6	-46213.3	22563	-17929.8	-23822.2	-25673.4	-45359.7	-18589.2
	230.5	40799.2	15964.3	31813.9	34002.7	92655.8	-9917.53	12036	17997	11254.1	1054.89		230.5	-14443.9	5282.94	-1583.11	-3648.76	11555.5	-4028.1	32244.2	20751.3	21620.5	11856.2		230.5	-8821.04	-27098.9	-32357.9	-47405.1	22918.6	-17120	-24393.5	-26157.9	-45876.4	-18945.3
	231	40705.4	16368.4	31062.5	33428.4	92532.5	-11125.1	12877.1	17485.8	10940.5	1086.87		231	-14857	4883.03	-1492.35	-1936.36	10770.6	-3268.15	31874.7	19339.5	19927.1	12922.1		231	-9775.91	-29328	-32290.3	-48114.8	22771.4	-16392.1	-24745.6	-26687	-46266	-18687.4
	231.5	40121.9	16432	30617.4	32798.8	92222.6	-12045.3	13753.3	17483.6	10244.8	1117.04		231.5	-14972.9	4492.53	-1373.33	-1097.15	10041.6	-2830.54	31525.9	18026.8	18479.8	14377.6		231.5	-10918.6	-31465.5	-31909.4	-48348.3	21675.9	-16131.7	-25270.8	-27154	-46885.8	-18741.3
	232	39555.8	16188.5	30162	32028.7	91572.1	-12614.4	14487.4	17939.1	9701.15	679.103		232	-14597.7	4058.22	-1554.08	-1415	9375.48	-2563.21	31350.2	17040.7	17417.9	15927.3		232	-12015.6	-32654	-31282.3	-48542.3	19443.3	-16204.3	-25778.1	-27228.3	-47341.7	-19041.3
	232.5	39149.1	15821.2	29045.2	31549	90625.8	-12991.5	15042.4	18575.6	9610.51	-328.496		232.5	-13874.5	3416	-2154.35	-2404.78	8687.61	-2475.37	31159.8	16362.6	16609.5	17291.7		232.5	-12916.6	-33104.9	-30681.7	-49113.3	16367.3	-16366	-26018.6	-27143.3	-48004.4	-18466.3
	233	38763.2	14949.9	27664.7	31610	89504.4	-13606.4	15152.8	18970.4	9678.09	-1882.65		233	-13008.2	2752.03	-2758.1	-3616.85	8066.32	-2674.83	30883.4	15878.6	15562.6	18389.2		233	-13688.3	-33400.6	-30336.2	-49777.6	12810.5	-16533.5	-26087.8	-27314.3	-49362.3	-16887.7
	233.5	38751.7	13702	26480.1	31941.8	88006.8	-14391.1	14636.9	18924.6	10071.6	-3591.07		233.5	-12217.7	2426.38	-3231.81	-4839.5	7445.42	-2911.51	30633.2	15807.1	14252.7	19490.1		233.5	-14246.7	-33486.2	-30141	-50096	9114.06	-16778.6	-26234.4	-27621.4	-50662.4	-15741.3
	234	38815.6	12853.4	25312.8	31735.8	86092.9	-14778.2	13521.7	18520	11051.5	-5328.38		234	-11704.2	2481.56	-3703.91	-5934.49	6803.65	-2954.5	30456.6	16101.4	13622.7	20608.4		234	-14327.7	-33355.5	-29945.2	-49811	5944.11	-17075.6	-26647.6	-27818.3	-51429.8	-15935.2
	234.5	38128.5	12416.5	23584.9	30828.4	84144.1	-14470	12036.4	18147.9	11996.2	-6999.41		234.5	-11429.7	2794.62	-3950.15	-6741.09	5898.06	-2898.39	30530	16482.6	14155.2	21393.1		234.5	-14208.6	-33081.7	-29912.8	-49073.9	3621.1	-17144.1	-27248.2	-27787.2	-51731.4	-16314.4
	235	36678.6	12212.7	21451.5	29834.4	82727.8	-14030.6	10737.5	18150.1	12102.6	-8331.02		235	-11073.4	3394.51	-3812.68	-6997.12	4723.25	-3010	30863.3	16952.7	15403.6	21556.7		235	-14345	-32445.7	-30194.2	-48746.5	2054.88	-16983.1	-27595.5	-27415	-51258.7	-15910
	235.5	35035.4	12249.5	19335.4	28359.2	81945.3	-13606.4	10131.2	18299.1	11362	-9223.23		235.5	-10654.3	4228.3	-3498.97	-6907.19	3896.96	-3321.85	31236.5	17831.4	17046.3	21367.8		235.5	-14758.3	-31484	-30696.2	-49022.3	1245.62	-16923.1	-27597.4	-26940.9	-50146.2	-14917.4
	236	33773.9	12289.8	17103.4	26338.3	81384.6	-12866.4	10264.3	18221	10714.3	-9284.13		236	-10345.7	5003.33	-3408.58	-7344.58	3751.21	-3612.22	31466.8	18949.4	18792.3	21227.4		236	-15280.4	-30393.1	-31271.3	-49440.3	1006.09	-17212.5	-27523.2	-26875.9	-48817.6	-14275.7
	236.5	33131.3	12245.9	15157.3	24762.1	80237.8	-12201.8	10758.6	18008.8	10694	-8757.69		236.5	-9848.06	5492.71	-3590.83	-8629.45	4011.93	-3617.9	31370.5	19450.5	20419.1	21113.6		236.5	-15852.3	-29162.1	-31931	-49826.5	1201.54	-17611.2	-27278.1	-26979.7	-47593.6	-14874
	237	33064.9	11837	14167.6	24012.6	78478.9	-11911.2	11361.1	17617.9	10276.9	-8399.01		237	-9097.26	5600.76	-3839.32	-10100.4	4079.96	-3352.53	30947	19224.4	21993.5	20827.1		237	-16625.8	-27892.7	-32957.4	-49800.4	2090.04	-17865.9	-26762.2	-26741.4	-46646.9	-16213.6
	237.5	33215.6	10724.4	13564.4	23639.8	77339.8	-11730.9	12035.1	16940.4	9299.86	-7787.87		237.5	-8426.95	5299.23	-4246.17	-11135.2	3752.2	-3169.3	30609.8	18937.9	23349.3	20037.4		237.5	-17502.8	-26522.5	-34163.8	-49334	3571.62	-18191.5	-26103.5	-26517.9	-45945.7	-17449.1
	238	33317.4	9746.34	12644.9	22802.1	76861.4	-11345.1	12608.5	16319.1	9168.81	-6436.54		238	-8061.09	4763.24	-4847.19	-11490.4	3298.09	-3224.97	30643.6	18659.8	23824	18647.4		238	-18033.9	-25141.8	-35144.3	-48828.6	5087.64	-18489.3	-25596.5	-26670	-45614.7	-18461.7
	238.5	33210.3	9366.18	11910.8	21585.6	75962.8	-10858	12963.3	15915.3	9882.64	-4689.87		238.5	-8149.18	4130.11	-5598.17	-11285.8	2964.87	-3405.19	30704.8	17993.1	23221.8	17041.5		238.5	-18279.2	-24601.4	-35988.1	-48553.3	6361.44	-18651.1	-25383.9	-26906.7	-45436.8	-19479.3
	239	32904.9	8534.04	11979.7	20794.5	74930.1	-10570.4	13097.7	15658.9	10468.8	-2878.58		239	-8601.03	3370.6	-6460.28	-10746.1	2723.4	-3620.1	30538.7	17057.4	21990.1	15678.9		239	-18776.9	-25218.9	-36728.3	-48807.8	7198.6	-18791	-25111.2	-26883.2	-44704.6	-20639.3
	239.5	33275	7541.87	12725	20615.9	74852.8	-10433.4	12955.9	15519.9	10941	-1313.94		239.5	-9165.91	2719.54	-7076.56	-9945.73	2661.55	-3742.5	30253.5	16264.5	20519.3	14635.7		239.5	-19577.4	-26552.2	-37192	-49777.6	7871.35	-18695.5	-24701.2	-26750.9	-43276.5	-22228.4
	240	34254.2	7149.43	13272.3	20676.9	75713.7	-10284.8	12606.3	15198.9	11790.8	156.57		240	-9782.55	2339.71	-7146.86	-8780.49	2649.76	-3520.3	29936.9	15780.7	19572	13783.8		240	-20091.1	-28436.5	-37567.5	-51111.5	8930.52	-18363.5	-24643.1	-26781.3	-41795	-24347.2
	240.5	34825.5	7032.29	13190.7	19577.7	76450.1	-10340.2	12112.6	14479.5	12993.8	1512.83		240.5	-10522.6	1965.36	-6954.91	-7835.06	2444.4	-3108.06	29525.4	15594.1	19486.1	13452.9		240.5	-20048.4	-30790.2	-38105.1	-52235.4	10151.2	-18246.3	-25026.5	-26950.5	-40623.2	-26505.5
	241	34961.9	7443.13	12870.5	16883.1	76464	-10623.5	11394.3	13634.9	14233.5	1951.32		241	-11344.2	1479.2	-6806.79	-7711.32	2292.44	-2949.46	29054.4	15519.6	19425.4	13906.8		241	-19803.3	-33283.1	-38730.1	-53170.8	10552.8	-18491.1	-25463.5	-27257.8	-39796.2	-28414.8
	241.5	34576.5	8022.55	12472.4	15291.3	76241.5	-10829.7	10610.7	12788.9	15548.5	1793.69		241.5	-12107.1	1111.08	-6672.87	-7579.95	2001.47	-3159.75	28666.7	15257.7	18747	14756.1		241.5	-19621.3	-35611.4	-39240.8	-54286.1	9957.52	-18714.9	-25681.9	-27608.8	-39471.4	-30020.4
	242	33550	7867.46	12047.7	16126.4	76431.5	-11145.5	10075.6	11696.1	16952	1751.7		242	-12722.1	999.034	-6524.45	-7122.13	1154.73	-3584.54	28206.5	14653.7	17722.1	15632.9		242	-19514.6	-37645.1	-39580.1	-55786.4	9330.82	-18719.8	-25717.8	-27980.1	-39517.1	-31326.1
	242.5	32605.2	7234.05	11779.8	17525.4	76588.4	-11608.2	9830.63	10221.4	18171.8	1504.58		242.5	-13234.9	1029.34	-6410.1	-6682.77	351.206	-4091.45	27733.5	13922.7	16877.1	16429.3		242.5	-19340.4	-39193.7	-40001.4	-57184.1	8678.88	-18791.1	-25790.7	-28554.7	-39625.6	-32078.3
	243	32341.2	6464.74	11758	18459	75605	-11883.6	9584.34	8463.92	19068.7	1065.51		243	-13756.6	984.407	-6480.28	-5843.24	533.686	-4652.27	27502.8	13270.7	16145.4	17199.1		243	-18811.1	-40258.8	-40545.5	-57226.5	7157.13	-19073.8	-25957.9	-29271.2	-39699.9	-31704.6
	243.5	31996.5	5430.54	11816.6	19234	74405.5	-11985.6	9274.68	6630.79	20065.2	719.345		243.5	-14164.5	808.008	-6724.41	-4816.66	1218.49	-5203.29	27231.9	12607.5	14901.4	17752		243.5	-18020.7	-40834.1	-41076.9	-55451.6	4855.74	-19226.1	-26183	-29974.4	-40066.2	-30652.5
	244	30664.8	4463.33	11792.2	20169.3	74384.7	-12011	9275.66	5033.78	21240.3	234.899		244	-14272.1	690.854	-6899.41	-4099.62	1404.59	-5817.63	26614.2	12081.9	13167	17794.4		244	-17327.9	-40750.8	-41582.7	-53276.1	2400.06	-19108.1	-26188.7	-30544.1	-41304.8	-30171.2
	244.5	28949.5	3725.78	11853.5	21075.2	74182.8	-11924.1	9499.31	3807.7	21761.8	-539.913		244.5	-14122.6	633.717	-7045.84	-3393.65	1365.52	-6466.97	25899.5	11791.2	11823.2	17505.6		244.5	-16852.2	-40126.1	-41825.5	-52151.5	-115.599	-19014.7	-25766.7	-31011.5	-43100.1	-30315.3
	245	27518.9	2697.07	11917.7	22465.8	73199.1	-11960	9286.19	2859.19	21199.5	-1424.17		245	-13975.3	504.285	-7323.22	-3105.69	1660.79	-6739.51	25368	11576.1	11190.8	17278.6		245	-16516.3	-39057.9	-41599.2	-51912.3	-2376.17	-18893.4	-25305.7	-31666.4	-44713.8	-30351.2
	245.5	26608.9	1550.74	11918.7	24735.1	72812.9	-12354.5	8452.54	2129.69	19698.3	-2434.2		245.5	-14014.1	411.999	-7623.63	-3799.11	2031.31	-6707.39	25071.2	11475	10742.6	17394.1		245.5	-16273.3	-37669.8	-41229.3	-51866.2	-4278.46	-18611.9	-25016.7	-32262.7	-45802.1	-30176.1
	246	25386.9	905.56	12155.3	25898	72989.3	-12906.6	7321.73	1423.63	17681.3	-3750.77		246	-13943.3	503.46	-7883.61	-4943.11	2156.66	-6869.12	24915.9	11443.5	10336	17366.2		246	-16122.8	-35998.4	-41131.1	-51936.1	-6149.84	-18485.9	-24677.7	-32313.3	-46410.2	-30179.8
	246.5	22557.8	664.965	12221.7	25038	72777.3	-13273	6172.61	336.247	15726.5	-5383.96		246.5	-13552.9	844.245	-8036.3	-5931.84	1989.02	-7042.19	24667.3	11221	10200.9	16934.5		246.5	-16020.9	-33917.3	-41235.1	-52442.3	-7691.14	-18724.5	-24347.2	-32138.8	-46919.7	-30581.9
	247	19647	525.464	11774.3	23612.6	71866.4	-13669.4	5152.71	-1219.88	13919.7	-7216.31		247	-13151.4	1247.64	-8004.48	-6758.12	1510.9	-6812.89	24522.4	10767.7	10487.6	16748.9		247	-16171.6	-31882	-41406.1	-53454.4	-8622.62	-19194.1	-24213.8	-32086.1	-47149.2	-30961.8
	247.5	18592.9	89.6167	11322.6	22742.4	70598.1	-14545.4	4123.31	-2690.74	12176.8	-9062.32		247.5	-12846.6	1442.56	-7971.15	-7545.12	1185.4	-6192.56	24850.3	10267	11353.4	16766.4		247.5	-16927.5	-30480.1	-41811.1	-54527.6	-9048.25	-19836.5	-24175.8	-32038.3	-46826.8	-30926.6
	248	18686.7	-1372.7	10844.3	22564.5	69660.7	-15550.3	2811.59	-3641.43	10709.2	-10947.4		248	-12256	1537.66	-7966.22	-8124.97	1082.83	-5395.36	25377.6	9723.76	12322.1	16486.9		248	-18244.2	-29859.1	-42355.5	-55340.2	-9327.56	-20545.4	-24268	-31879.7	-46196.4	-30550
	248.5	19016.9	-3461.86	9958.12	22215.3	68840	-16139.4	1545.18	-4133.7	9432.19	-12949.7		248.5	-11205.1	1599.15	-7910.82	-8635.79	701.391	-4603.31	25659.1	9194.33	12786.8	16095.3		248.5	-19708.1	-29933.3	-42736.3	-56365.5	-9626.61	-20941.2	-24463.1	-31674.4	-45576.7	-30330
	249	19244	-4801.82	8955.76	20649.1	67312.2	-16294.6	1080.27	-4658.65	8332.95	-14995.5		249	-10071.1	1502.01	-7862.4	-9421.12	186.541	-3731	25790.3	8845	13032.2	15733.3		249	-21077.2	-30394.9	-42907	-57746.7	-9683.32	-20904.8	-24542.6	-31812.6	-45397.3	-30866.9
	249.5	18906.1	-5465.11	7841.6	18805.8	65297.5	-16311.2	1401.24	-5389.47	8076.21	-16794.9		249.5	-9314.9	1237.52	-7729.31	-10550.2	-198.886	-2687.65	26115.4	8703.52	13399.8	15219		249.5	-22230.8	-31287.9	-42891.8	-59380.8	-9228.92	-20696.5	-24727.4	-32253.4	-45848.4	-31994.5
	250	18279.8	-6393.59	6191.91	17584.2	63303.1	-16416.8	1878.19	-5803.21	8449.69	-17448.5		250	-8902.24	847.571	-7521.87	-11823.1	-429.296	-1663.96	26485.7	8672.81	13734.1	14755.8		250	-23176.5	-32679.1	-42831.9	-61255.6	-8356.83	-20547.4	-25197.5	-32694.8	-46633.4	-33108.8
	250.5	18140.5	-7488.06	4097.1	15948.5	61175.8	-16471.5	2293.45	-5977.7	8611.91	-16374.9		250.5	-8532.51	447.424	-7403.68	-12762.2	-332.247	-832.22	26467.3	8617.56	14083	14646.7		250.5	-24025.4	-34179.3	-43063.5	-62501.3	-7746.91	-20513.5	-25855.6	-33216.1	-47561.1	-34158.9
	251	18666.9	-8075.72	1714.54	13769.9	59383.6	-16283.4	2501.87	-6129.44	8490.64	-14063		251	-8381.77	43.5601	-7319.79	-12931.2	227.761	-271.538	26127.9	8627.84	14533.8	14811.3		251	-24547.7	-35718.9	-43481.6	-62973.1	-7527.23	-20451.5	-26348.4	-33681.3	-48134.2	-35290
	251.5	19551.8	-8274.01	-677.494	11559.4	58311.5	-15817	2019.03	-6070.17	8077.69	-11587.7		251.5	-8537.19	-412.962	-7252.54	-12485.1	894.746	-328.607	25730.1	8853.65	14886.8	14683.2		251.5	-24461.8	-37339.7	-43873.5	-63494.6	-7249.23	-20214.7	-26268.3	-33919.7	-48176.7	-36248
	252	20886.7	-8343.39	-2728.19	9596.9	57842.6	-15264.1	765.789	-5782.46	7394.05	-10375		252	-8782.28	-798.872	-7252.55	-12260.6	1162.65	-1167.56	25085.3	9277.88	15212.8	14014		252	-23650.5	-38826.8	-44447.5	-64172.2	-7227.28	-19975.7	-26148.1	-34134.9	-48022.5	-36887.7
	252.5	22240.9	-8374.66	-4321.18	8297.79	57914	-14971.3	-910.247	-5313.43	6588.22	-11045.9		252.5	-9166.7	-950.779	-7153.21	-12312.1	1045.46	-2240.77	24103.1	9750.55	15313.7	13343.6		252.5	-22452.7	-40084.3	-45109.4	-64610.9	-7906.51	-20033.4	-26647.3	-34300.6	-47546.3	-37093.6
	253	22756.5	-8763	-5575.33	7506.72	57564.1	-14993.4	-2565.94	-4953.31	5433.07	-12721.7		253	-9566.12	-735.599	-6938.99	-12322.8	790.038	-2948.73	23045.9	9906.78	14702	13230.7		253	-21499.1	-41239.8	-45604.1	-64530.3	-9034.14	-20393.8	-27462.4	-34044.1	-46956.4	-36536.2
	253.5	22831.7	-8842.17	-7011.83	7390.38	56276.4	-14836.7	-3621.07	-4813.22	3570.23	-14581.5		253.5	-9721.56	-203.647	-6856.07	-12542.8	613.025	-3326.64	22108.5	9655.77	13797.3	13541.2		253.5	-20790.1	-42479.2	-46023.2	-63836.8	-10386.3	-20950.3	-27917.4	-33602.5	-46618.3	-35060.8
	254	22866	-8210.27	-8391.31	8754	55161.5	-14094.2	-3758.65	-4794.47	1274.49	-16522.1		254	-9632.31	311.221	-7164.31	-12646.5	615.763	-3808.42	21418.9	9415.62	13044.3	13641.2		254	-20173	-43409	-46303.3	-62640.8	-11832.1	-21529.9	-27680	-33627.9	-46225.4	-33122.5
	254.5	22581.1	-7652.7	-8790.81	10001.8	55699.2	-13500.1	-3159.7	-4884.03	-946.84	-19017.7		254.5	-9454.83	620.605	-7811.36	-12489.1	709.459	-4394.8	20972.8	9317.97	12216.1	13438.3		254.5	-19740.7	-43345.8	-46273.5	-61532.4	-13396	-21824	-27251.4	-34095.4	-45396.4	-31535.4
	255	21840	-7643.53	-8435.09	9739.21	56539.3	-13677.5	-2289.83	-5052.16	-3089.86	-22567.6		255	-9260.75	777.951	-8515.94	-12453.3	623.07	-4756.33	20831.2	9218.89	11372.6	13205.5		255	-19570.9	-42726.5	-46202	-60832.8	-15147	-21703.4	-27079.3	-34433.4	-44917.2	-30555.7
	255.5	19902.9	-8525.45	-8237.01	10107.7	55290.2	-14146	-1454.23	-5283.3	-4697.19	-26054.9		255.5	-8995.25	621.588	-9034.81	-12075.3	280.25	-4894.67	21074.9	9132.29	10978.1	13146.4		255.5	-19842.9	-42388	-46237.8	-60236.2	-16906.4	-21245.1	-26835	-34360.2	-45349.5	-30024.1
	256	16885	-9755.19	-8222.04	11712.1	53019.5	-14689.3	-704.983	-5332	-5370.46	-27924.4		256	-8792.06	286	-9143.83	-10985.6	-130.793	-5060	21363	8949.32	10931.5	13419.4		256	-20328.4	-42075.4	-46271	-59597.5	-18860.8	-20675.5	-26438.9	-33786	-45868.1	-30017.1
	256.5	14540.9	-10228.6	-7810.55	13409.1	51260.7	-15439.4	-286.474	-5147	-5768.99	-28190.4		256.5	-8735.05	7.2251	-8858.57	-9840.51	-656.729	-5351.49	21389.9	8592.85	10948.6	13799.5		256.5	-20516.2	-41594.9	-46696.1	-59106.9	-20696.3	-20257.6	-26190.5	-32799.8	-45973.8	-30726.2
	257	13144.1	-10022.4	-6578.35	14709.6	49999.9	-16247.8	-477.9	-4766.26	-6424.2	-27675.5		257	-8706.08	-317.821	-8363.15	-8827.99	-1308.95	-5468.9	21223.1	8346.9	11228.8	14125.2		257	-20470.1	-41172.3	-47900.1	-58948.2	-21752.7	-20061.1	-26319.7	-31835.4	-45757.2	-31733.6
	257.5	11599.1	-9609.16	-4762.66	15781.4	48946.6	-16692.3	-1117.89	-4032.35	-7184.55	-27106.1		257.5	-8678.46	-657.276	-7986.61	-7450.29	-1878.77	-5331.43	20933.7	8218.27	11745	14547.1		257.5	-20488.9	-40680.3	-49453.8	-58678.8	-22151.2	-20065.8	-26704.6	-30992.6	-45160.1	-32710
	258	10051.6	-9112.12	-3292.8	17044.1	47861.9	-16693.1	-1919.37	-3328.73	-8122.18	-26990.7		258	-8647.96	-1159.99	-7990.13	-6042.58	-2322.42	-5093.85	20635.5	7841.04	12336.4	14897.6		258	-20631.9	-40352.7	-50835.2	-58082.2	-22009.9	-20363.8	-27059.3	-30260.2	-44361.3	-33860.6
	258.5	9322.04	-8605.51	-2391.58	18125.1	46725.1	-16661.3	-2774.38	-3108.09	-9509.95	-27331.4		258.5	-8564.99	-1806.01	-8349.49	-5145.35	-2933.63	-4649.5	20440.8	7361.14	12949.2	14905.6		258.5	-20941.6	-40466.4	-51869.1	-58109.4	-21312	-20846	-27515.8	-29801.7	-43858	-34802.8
	259	9206.35	-8266.18	-1588.67	19212.6	45711.6	-16753.2	-3544.34	-3147.59	-11039	-27676.8		259	-8348.48	-2021.77	-8781.46	-4778.96	-3787.97	-4183.35	20298	7065.53	13927.9	14616.2		259	-21346.4	-40791.3	-52470.5	-59377.1	-20318.4	-21251.2	-28065.1	-29573.2	-43747.6	-35309.9
	259.5	9002	-8555.13	-954.576	20606.9	45318.8	-16854.5	-4271.07	-3150.43	-12302.2	-27721.2		259.5	-8039.7	-1547.98	-8944.18	-4828.47	-4629.85	-4171.26	20130.4	6809.18	15372.5	14425.4		259.5	-21582.3	-41015.5	-52521.9	-60968.5	-19360.7	-21313.9	-28368.5	-29374.9	-43621.4	-35468.4
	260	8632.05	-9340.62	-723.581	21592.8	45357.9	-16716.6	-4968.88	-3182.85	-13332.8	-27577.2		260	-7817.82	-740.634	-8969.08	-5101.41	-5419.19	-4563.97	19974.4	6545.37	16312.1	14394.4		260	-21415.7	-40982	-51917	-62253.8	-19061.4	-20925	-28408.5	-29202.6	-43447.1	-35139.2
	260.5	8722.83	-10147.5	-698.52	21640.3	45130.6	-16354.1	-5109.84	-3466.72	-14410.8	-27462.7		260.5	-7599.55	-202.865	-9244.57	-5618.46	-6037.5	-5003.44	19870.9	6480.74	16448.2	14027		260.5	-20687.9	-40992.7	-50725	-63634.5	-19490.2	-20621.4	-28300.6	-29100.2	-43506.4	-34792.3
	261	9289.56	-11015.8	-669.841	20967.1	45014.4	-16181.6	-4594.15	-4126.27	-15816.2	-27103.1		261	-7264.65	-215.076	-9853.99	-6340.61	-6272.23	-5368.75	19666	6758.46	16604.9	13101.2		261	-19612.5	-41335.4	-49102.1	-65360.4	-19795.9	-20703.4	-28147.2	-29030.5	-43629.3	-34874.4
	261.5	9628.68	-11441.7	-446.064	19796.5	44695.6	-16204.5	-4014.61	-5084.33	-17550.1	-26291.3		261.5	-7031.31	-425.677	-10516.2	-7529.49	-6073	-5501.6	19420.5	7381.83	17023.4	11883.5		261.5	-18682.2	-41795.1	-47598.5	-67550.7	-19808.6	-20785.2	-28302.2	-29294.8	-43510.5	-35410.1
	262	9954.39	-11243.8	-343.932	18172.7	42690.2	-16177.2	-3696.14	-6093.34	-19292.1	-25468.3		262	-6988.53	-460.775	-11004	-9850.81	-5443.74	-5448.52	19393.3	8066.19	17425.9	10840.2		262	-18075.4	-42222.2	-46808.7	-69742.5	-19605.5	-20498.5	-28858.3	-29899.5	-43007.8	-36575.5
	262.5	10728.7	-10966.6	-1132.32	16418.7	40351.2	-16418.6	-3609.61	-6966.01	-20880.5	-24683.1		262.5	-6905.09	-242.404	-11367.2	-12989.8	-4794.08	-5540.62	19390.3	8389.78	17661.9	10104.9		262.5	-17690.7	-42610.4	-46735	-71469.9	-18955.4	-19911.2	-29310.8	-30364.8	-42600.1	-37914.8
	263	11744.6	-11008.2	-2361.36	14586.1	39121.2	-17059.7	-3719.92	-7624.79	-22341.1	-23692.2		263	-6655.98	218.523	-11733.4	-15554.9	-4595.15	-5891.82	19220.5	8250.1	17584.3	9745.46		263	-17440.4	-42853.4	-47245.1	-72840.8	-18236.2	-19601.2	-29451.6	-30714.8	-42842.3	-38731.3
	263.5	12667.4	-11541.1	-3218.82	12666.6	37831.6	-17575.8	-3766.24	-7989.75	-23530.5	-22448.6		263.5	-6394.52	651.577	-12055	-16929.5	-4539.86	-6350.21	19108.9	7846.5	17195.4	9881.88		263.5	-17305.8	-42890.8	-48196.2	-73641.7	-17992.4	-19705.3	-29601.2	-31046.3	-43175.1	-39052.7
	264	13483.9	-11765.6	-3813.05	10812.8	36876.1	-17902.5	-3500.01	-8109.48	-24112.6	-20515.5		264	-6335.28	845.742	-12170.8	-17516.8	-4370.19	-6792.57	19052.2	7539.95	16828.3	10284.6		264	-17183.1	-42845	-49327.5	-73569.1	-18111.3	-19866.9	-29970.8	-31126.1	-43030.5	-38947.1
	264.5	14144	-11055.6	-4587.98	9016.79	37068.4	-18307.2	-3267.54	-8138.86	-23875	-18326.7		264.5	-6366.92	1032.79	-12127.3	-17786.1	-4576.37	-7146.68	18809.7	7445.48	16430.3	10520.1		264.5	-17061.8	-43009.4	-50261.2	-72753.2	-18327.7	-19980.4	-30386.6	-31102.5	-42945.4	-38407.6
	265	14380.7	-10351.8	-5668.33	7546.53	38008.8	-18607.4	-3297.13	-8083.68	-23179.3	-16904.3		265	-6159.01	1339.87	-11972.6	-17923.1	-5244.63	-7300.77	18425.8	7179.62	15318.9	10424		265	-17212.2	-43187.9	-50863.8	-71712.5	-19038	-19914.1	-30412.8	-31143.7	-43442.2	-37874.9
	265.5	14161.2	-10560.9	-6956.59	6573.92	39426.9	-18634.5	-3340.42	-8069.2	-22070	-16171.1		265.5	-5757.69	1435.42	-11742.1	-17863.5	-5876.04	-7359.76	18155.7	6673.08	13736.8	10217.8		265.5	-17788.2	-42892.6	-51391	-70656.5	-20261.1	-19597.4	-30060.6	-31143.1	-44187	-37726.2
	266	13388.4	-10913	-8345.3	5767.34	41150.4	-18260.5	-3375.56	-8324.81	-20051.7	-16067.9		266	-5462.75	1136.42	-11453.4	-17478.5	-6386.63	-7480.71	18000.9	6401.33	12491.5	10051.8		266	-18497.5	-42409.9	-51957.8	-69320.8	-21549	-19282.5	-29673.1	-31066.7	-45110.2	-37797.8
	266.5	12419.6	-10801.2	-9581.14	4550.03	43231	-17526.2	-3597.05	-8666.79	-17462.4	-16589		266.5	-5454	768.774	-11183.7	-16641.1	-6769.05	-7684.14	17740.8	6476.67	11202.1	10212.3		266.5	-18881.2	-42285.4	-52569.7	-67923.2	-22736.1	-19138.7	-29495	-31026.4	-46533.7	-38069.6
	267	12024.6	-10543.7	-10567.9	3034.83	45452.7	-16998.9	-3648.61	-8765.63	-14964.5	-16960.9		267	-5786.77	479.013	-11042.2	-15572.9	-6539.74	-8023.38	17243.3	6615.77	9452.79	10789.7		267	-18975.9	-42448.8	-53041.3	-66929.5	-23612.3	-18934.4	-29539.4	-31210	-48177.3	-38686.5
	267.5	11995	-10415.8	-11059.9	1752.88	46737.7	-16950.9	-3178.6	-8561.47	-12643.8	-16580.6		267.5	-6292.97	76.5869	-10830.7	-14459.5	-5719.55	-8525.37	16746.2	6713.91	7967.73	11367.6		267.5	-18830.7	-42790.6	-53203.1	-66223.9	-24665.5	-18402	-29553.5	-31511.2	-49763.2	-39285.3
	268	11720.5	-10549.9	-10858.2	600.341	46052.2	-17157.2	-2620.38	-8138.62	-10729	-15628.7		268	-6702.64	-487.696	-10602.4	-13355.6	-4887.79	-9166.43	16390.4	7059.5	7114.17	11554.2		268	-18257.1	-43511.7	-53294.1	-65855.2	-26478	-17789.2	-29602.6	-31680.1	-51440.4	-39622.7
	268.5	10914.2	-10556.2	-10364.2	-571.262	43722.7	-17479.2	-2362.23	-7620.08	-9029.76	-14488.3		268.5	-7021.52	-1022.99	-10426.3	-12396.9	-4253.55	-9943.77	15975.3	7864.51	6413.47	11078		268.5	-17610.9	-44382.3	-53475.9	-66131.6	-28203.1	-17580.9	-29776.8	-31672.4	-53054	-40078.6
	269	9611.89	-10257.6	-10017.5	-1552.75	41027.1	-18211.6	-2417.68	-7120.1	-6873.73	-13573.7		269	-7603.69	-1166.48	-10239.1	-11530.2	-3957.44	-10641.1	15473.6	8586.03	5667.59	10268.7		269	-17114.7	-45089.5	-53455.1	-66609.9	-28857.1	-17621.9	-29887	-31739.6	-54033.2	-40595.3
	269.5	8424.85	-9734.93	-9781.85	-2476.17	38647.1	-19461.4	-2846.53	-6804.15	-4448.57	-13544.4		269.5	-8514.5	-839.231	-10347.9	-10807	-3989.35	-10964.5	14682.8	8630.66	5299.6	9487.82		269.5	-16690.3	-45683.4	-53072.9	-66640	-29050.7	-17642.4	-29907.8	-31970.4	-54255	-40464.1
	270	7611.67	-8862.05	-9419.73	-3549.48	36382.8	-20639.9	-3515.7	-7100.18	-2395.3	-14585.4		270	-9369.09	-429.552	-10748.1	-10642.6	-4086.65	-10914.2	13641.6	8166.85	5540.79	8472.56		270	-16479.5	-46073.7	-52568.4	-66472.7	-29885.1	-17846.5	-29918.2	-32021.1	-54187.9	-39419.9
	270.5	6823.08	-8128.1	-8968.18	-4362.12	34637.3	-21583.7	-4182.33	-8143.89	-591.263	-15882.2		270.5	-9860.07	-191.425	-11139	-11240.5	-4142.31	-10677.6	12820.1	7656.18	6008.78	7428.77		270.5	-16346.6	-46457	-52014	-66621.1	-31002.1	-18005.8	-29837.6	-31984.5	-54302.5	-38132
	271	5911.81	-8074.5	-8685.1	-4793.31	33922.3	-22413.5	-4871.09	-9541.09	1568.9	-17232.8		271	-10013.8	-101.96	-11516.1	-12123.9	-3878.19	-10457.2	12191.4	7306.17	6421.61	6792.17		271	-16126.8	-47141.4	-51333.8	-67088.8	-31553.2	-17951.8	-29530.4	-32092.7	-54848.6	-37231.9
	271.5	5007.58	-8620.99	-8552.21	-5282.13	33652.7	-22946.3	-5628.58	-10803.8	3597.23	-19003.4		271.5	-10394	-99.4097	-11997.8	-12594.4	-3188.53	-10351.1	11523.1	7032.82	7038.25	6229.92		271.5	-15950.8	-47689.3	-50590.3	-67487	-31816.9	-18152.4	-29143.6	-32248.4	-55437.5	-36750.6
	272	4208.86	-9337.49	-8496.41	-5943.22	33395.6	-23206.6	-6509.04	-11693.4	5028.79	-20005.1		272	-11219.9	-197.022	-12632.7	-12785.1	-2778.15	-10279.7	11016	6718.56	7937.52	5579.03		272	-15905.1	-47881.5	-49991.3	-67476.6	-32223.2	-18703.4	-29018.4	-32317.9	-55770.9	-36691.5
	272.5	3683.85	-9613.21	-8906.39	-5952.15	33268.5	-22995.9	-7348.83	-12484.7	6456.1	-19387.8		272.5	-11948.9	-417.396	-13413.7	-13148.4	-3183.6	-10228.6	10746.6	6364.33	8499.54	5263.76		272.5	-15969.1	-47983.7	-49664.4	-67253.6	-32589.7	-19209.3	-29061.1	-32014.5	-56046.3	-36735.7
	273	3874.29	-9662.18	-9670.22	-5255.42	32994.3	-22140.8	-7903.33	-13501	7941.42	-17874.8		273	-12391.1	-819.911	-14183.6	-13171.2	-3987.02	-10193.1	10528.9	5915.28	8202.7	5358.95		273	-16104.9	-47867.7	-49644	-67035.2	-32848.8	-19532.3	-29132.9	-31359.9	-56085	-36625
	273.5	4562.16	-9464.96	-10169.2	-5336.53	32547.5	-21029	-8372.6	-14550.8	8632.95	-16019		273.5	-12932.2	-1411.61	-14695.5	-12956.4	-4745.03	-10219.5	10348.9	5475.88	7392.12	5559.96		273.5	-16411.5	-47344.7	-49951.4	-67155	-33245.3	-19836.1	-29340.6	-30706.3	-55660.9	-36568.2
	274	4687.87	-8474.81	-10297	-6435.99	32390.7	-20081	-9018.44	-15135.8	8290.09	-14561.5		274	-13436.9	-1854.54	-14905.9	-13363.8	-5620.57	-10493.9	10034	5350.22	6800.12	5857.79		274	-16970.7	-46608.7	-50490.4	-67498.7	-33483.8	-20145.4	-29426.8	-30071.3	-55036.5	-36355.7
	274.5	4092.03	-7232.78	-10245.9	-7379.47	31913.9	-19341.6	-9682.41	-15141.1	7954.6	-14100.9		274.5	-13439.1	-1898.94	-14876.6	-14161	-6997.81	-10936.1	9768.19	5407.27	6509.07	6679.45		274.5	-17657	-45758.8	-51135.3	-67098.2	-33372.5	-20310.9	-29165.1	-29271.3	-54511.7	-35947.9
	275	3617	-6273.5	-10312.3	-7687.28	30730.2	-18564.3	-9883.58	-15084.4	7764.85	-14144.7		275	-13236.5	-1649.16	-14683.1	-14838.4	-8829.07	-11601.4	9974.57	5289.91	6399	7926.88		275	-18486.2	-44610.4	-51810.3	-66159.7	-33432.5	-20444.1	-28626	-28553.7	-53905.6	-35701.6
	275.5	3506.86	-5910.29	-10444.3	-8206.32	29676	-17695.4	-9548.89	-15467.6	7130.27	-14152.9		275.5	-13071	-1343.97	-14319.3	-15742.2	-10225.6	-12710.1	10265.8	5049.21	6653.91	8945.23		275.5	-19471.1	-43404.3	-52516.5	-65820.6	-33626.9	-20785.9	-28055.9	-28261.9	-53206.8	-35495.2
	276	3843.2	-6465.75	-10437.1	-9380.63	29185.8	-16960.8	-9180.24	-16041.8	6097.9	-14723.8		276	-12861.9	-1247.88	-13779.3	-17534.9	-10710.1	-13956	10230.5	4962.55	7120.93	9530.14		276	-20152.5	-42444.3	-53253.4	-65990.3	-33939.2	-21045.7	-27670	-28365.2	-53015.7	-35041.4
	276.5	4603.88	-7471.73	-10553.4	-10325.5	28959.4	-16673.1	-9222.82	-16567.5	4816.92	-16487.9		276.5	-12753.3	-1451.58	-13300.8	-19596.7	-10962.4	-14836.8	9936.9	5013.43	7271.67	9690.54		276.5	-20151.7	-41771.1	-53921.1	-65732.2	-34734.9	-20847.9	-27247.9	-28826.5	-53311.4	-34320
	277	4655.77	-8092.46	-10837.3	-10803.8	28752.3	-16978.4	-9722.36	-17161.8	3621.4	-18600		277	-12821.9	-2015.51	-12973.6	-20713.7	-11413.9	-15325.4	9464.94	5042.68	6603.96	9530.14		277	-19767.9	-41556.3	-54374.8	-65047	-35637	-20403	-26731.2	-29506.5	-53694.5	-33594.2
	277.5	3769.44	-8211.87	-11048.4	-10873.4	28814.7	-17351	-10163.3	-17569.1	2039.02	-20300.5		277.5	-12935.9	-2832.1	-12691.3	-20637.9	-11932.2	-15632.8	8749.51	4971.14	5370.76	9294.14		277.5	-19309.9	-41824.3	-54785.2	-65009.5	-36380.8	-19887.9	-26479.1	-30129.7	-54473.4	-33404.2
	278	2807.76	-8847.58	-11160.6	-11500.7	29184.8	-17067.3	-10073.4	-17687.8	-804.591	-21949.8		278	-13146.2	-3519.33	-12459.4	-19606.6	-12643.2	-15850.8	7607.41	4892.03	4509.87	8802.86		278	-18706.3	-42360	-55456	-66316.5	-37430.7	-19098.7	-26327.9	-30642.1	-55581	-33891.6
	278.5	1616.94	-10286.2	-10965.1	-14130.3	29635.4	-16484.6	-9928.13	-17661.9	-3993.95	-23910.4		278.5	-13452.5	-3958.51	-12319.6	-18068.3	-13787.9	-16066.1	6181.63	4976.98	4116.02	7850.98		278.5	-17964.8	-43067.6	-56172.2	-68440.1	-38763.9	-18074.5	-26124.6	-31055.1	-56621.7	-34811.5
	279	276.604	-11159.7	-10515.3	-16875.8	30314.6	-16357.2	-10287.3	-17434.6	-6367.58	-25984.3		279	-13391.4	-4108.67	-12304.1	-16175	-14934.2	-16468.5	4878.19	4989.76	3515.18	6923.83		279	-17327.1	-43964.4	-56860.5	-70500.7	-39979.1	-17220.3	-26253.9	-31442.2	-57505.5	-35989.6
	279.5	-902.523	-10886.1	-10534.7	-17484.6	31007.2	-16723.8	-11097.9	-17088.4	-8597.57	-27883.9		279.5	-12919.3	-3930.44	-12531.4	-14106.2	-15658.1	-16980.1	3952.53	4733.13	2316.77	6128.45		279.5	-17060.6	-45020.2	-57600.6	-72164.3	-41020.9	-16869.3	-26654.2	-31909.5	-58107.8	-37295.2
	280	-2403.07	-10548.2	-11017.5	-16482.7	31606	-17223.2	-12344	-16820.3	-11497.4	-29660.5		280	-12613	-3669.43	-13012.3	-12573.5	-16137.3	-17304.4	3466.24	4391.71	571.589	5080.34		280	-17091.1	-46215.9	-57924.3	-73604.6	-41888.1	-16863.2	-27122.1	-32366.2	-58648.7	-38590.5
	280.5	-4114.3	-10658.1	-11310.3	-15300.9	32419.4	-17415.1	-13815.1	-16663.7	-14838.2	-31235.4		280.5	-12704.9	-3638.12	-13421	-11948.6	-16187.9	-17469.7	3475.32	4238.34	-1052.68	4030.31		280.5	-17308.1	-47227.3	-57806.1	-74914.2	-42629	-16823	-27541.8	-32735.8	-59198.8	-39421.7
	281	-5221.21	-10547.1	-11357	-14400.5	32650.1	-17243.6	-15005.5	-16669.5	-18152.4	-32656.5		281	-12853.6	-3791.1	-13656.3	-11931.1	-15732.7	-17553.8	3900.95	4249.39	-2060.82	2922.61		281	-17977.2	-47790.1	-57947.8	-75871	-43277.2	-16847.3	-27635	-33115.9	-59523.1	-39770.9
	281.5	-5177.61	-9970.59	-11489.4	-14080	31606.6	-16953.6	-15901.2	-16955.4	-20771.6	-34051.4		281.5	-12879.5	-3707.12	-13923.5	-12221.3	-15089.7	-17614.8	4404.36	4143.94	-2912.11	1480.96		281.5	-19144.5	-48162.2	-58509.9	-76633.3	-44030.2	-17164.9	-27407.7	-33491.5	-59747.6	-39883
	282	-4166.73	-9498.98	-11637.7	-14734.5	30105.7	-16819.4	-16631.7	-17421.7	-22198.9	-35003.4		282	-13024.5	-3399.35	-14171.8	-12741.3	-14097.8	-17730.3	4946.38	3852.63	-3653.27	-9.07324		282	-20351.4	-48434.3	-58862.9	-77265.7	-45099.2	-17581.9	-27212	-33679.9	-60042.1	-40008.7
	282.5	-2989.96	-9376.2	-11413.8	-15360	29040.3	-17155.3	-17058.9	-17973	-22967	-35094		282.5	-13395.2	-3247.77	-14395.3	-13179.5	-12486.2	-17738.4	5511.64	3559.23	-3821.37	-1202.4		282.5	-21216.5	-48350.3	-58757.9	-77305.2	-46175.5	-17740.6	-27357.9	-33637.8	-60367.3	-40414.8
	283	-2409.92	-9539.61	-11137.3	-15165	28039.9	-17824.8	-17243.4	-18422.8	-24228.3	-34464.3		283	-13825.9	-3246.9	-14646.1	-13457	-10803.4	-17580.1	5887.76	3308.89	-3625.94	-1964.34		283	-21779	-47861.6	-58464.8	-76854.9	-46831.9	-17696	-27723	-33523.3	-60429	-40929.8
	283.5	-2306.08	-10196.1	-11352.8	-14455.1	26924.3	-18335.5	-17284.5	-18513.3	-26168	-33871.7		283.5	-14274.2	-3447.22	-14850.3	-14070.8	-9790.42	-17506.6	6203.66	2802.1	-3425.55	-2198.46		283.5	-22044.7	-47021.9	-58075.8	-76083	-47198.4	-17758.5	-27840	-33576.9	-60126.3	-41903
	284	-2055.78	-11065.6	-11947.8	-14150.1	26354.5	-18717.8	-17064.1	-18553.5	-27843.2	-33479.1		284	-14802.6	-3852.63	-15111	-15327.3	-9452.73	-17699.5	6450.13	2094.2	-3197.08	-1724.95		284	-21956.6	-45939.3	-57680	-74996.6	-47778.2	-17896.4	-27482.3	-33830.2	-59765.9	-43380.9
	284.5	-1546.66	-11758.5	-12558.9	-14547.1	26039.4	-19155.6	-16663	-18715.6	-28659	-32582.2		284.5	-15501	-4139.94	-15364.9	-16707.5	-9471.11	-18184.5	6389.49	1624.01	-2667.05	-972.773		284.5	-21835	-44980.6	-57283.7	-74451.6	-48473.5	-17981.3	-27071.1	-34251.1	-59300.7	-44875.2
	285	-908.213	-12172.8	-12774.7	-15036.1	25453.7	-19252.4	-16204.9	-18787.4	-28760.2	-31257.8		285	-16669.2	-4584.16	-15287.8	-17814.5	-9763.76	-18984.6	6084.08	1380.21	-1587.43	-721.354		285	-21756	-44308.6	-56721.5	-74678.5	-48995.4	-18095	-27093.4	-34729.4	-58504.7	-46609.8
	285.5	-476.143	-12091.8	-12600.7	-15954.5	24870.3	-18951.8	-15482.7	-18668.6	-28975.9	-30321.4		285.5	-18342.4	-5262.21	-14828.4	-18954.6	-10395.3	-19892.6	5753.23	1080.88	-49.7289	-859.409		285.5	-21435	-43837.8	-56198.7	-74818.2	-49607.5	-18250.1	-27397.7	-34875.5	-57664.2	-48413.6
	286	-283.267	-12203.1	-12361.7	-16867.8	24385.8	-18960.2	-14518.5	-18249.9	-30244.9	-29902.2		286	-19915.6	-5498.1	-14300.5	-20196.4	-11454.1	-20471.6	5545.27	779.968	1285.44	-751.602		286	-20871.8	-43483.8	-55973.9	-74670.6	-50218.4	-18420.2	-27686.2	-34538.6	-57435.1	-49381.8
	286.5	297.324	-13291	-12225.2	-16561.4	23543.3	-19674.3	-13715.8	-17459.3	-32505.5	-29580.8		286.5	-20980.6	-5274.95	-13913.2	-20935.7	-12970	-20775	5366.01	601.381	1819.54	-178.441		286.5	-20252	-43368.1	-55935.4	-74403.4	-50355.2	-18685.9	-28095.6	-34093.7	-57833	-48867.6
	287	993.35	-14332.8	-12337.1	-16115.7	22365.3	-20892.2	-13434.6	-16461	-34934.8	-29400.6		287	-21579.5	-4990.65	-13599.2	-20713.8	-14531.7	-21299.1	5065.4	485.475	1835.14	497.114		287	-19657.2	-43705	-55965	-74262.5	-50162.3	-19064	-28681.6	-34149.3	-58326.3	-47028.6
	287.5	368.573	-14373.9	-13050.1	-17226.1	21642.3	-22391.1	-13665	-15663	-36534.5	-29499.4		287.5	-21850.5	-4796.33	-13330.7	-20380.2	-15769.7	-21972.4	4689.24	357.198	1853.68	530.493		287.5	-19177.6	-44206.3	-55985.2	-74584.2	-49831	-19527	-29118	-34788.8	-58980.5	-44574.3
	288	-1101.55	-13943.8	-14307	-19152.3	21294.6	-23923.3	-14051.5	-15100.7	-37136.7	-29497.9		288	-22140.9	-4547.56	-13150.8	-20778.6	-16441.4	-22340.2	4455.84	190.321	1939.08	-49.4463		288	-18960.4	-44497.4	-55865.8	-74997.9	-49716.7	-20008.4	-29197.4	-35533.3	-59867.5	-42111.1
	288.5	-1341.26	-13566.3	-15149.3	-20196.3	20731.2	-25103.9	-14297.7	-14858.6	-37476.1	-29101.9		288.5	-22570.3	-3989.34	-13058.9	-21533.3	-16501.6	-22506.5	4392.55	42.357	1726.77	-365.719		288.5	-18953.3	-44705.3	-55359.3	-75197.6	-50306.3	-20332.9	-29129.6	-36100.3	-60819.7	-40335.9
	289	-559.73	-13131.3	-15256.4	-20620.4	19949.1	-26157.8	-14666.1	-15306.7	-37651	-28504.8		289	-22977.1	-3333.74	-13063.6	-22008.8	-16682.1	-22824.9	4153.13	-144.058	810.762	-177.075		289	-19157.3	-44918.7	-54463.1	-75615.1	-51153.8	-20397.3	-29155.8	-36405.3	-61743.2	-39889
	289.5	109.596	-12000.8	-15017.4	-21117.6	19687.2	-27433.7	-15588.6	-16232.1	-37458.2	-27529.2		289.5	-23258.3	-2921.61	-13105.3	-22060.3	-17415.7	-23335.2	3639.03	-405.935	-258.18	119.502		289.5	-19604.2	-45103.2	-53480.1	-76418.6	-51717.5	-20330.6	-29142.4	-36569.2	-62543.7	-40423
	290	361.98	-9998.87	-14434.4	-21620.4	20121.2	-28568	-16584	-17440.4	-36690.2	-26197.4		290	-23246.7	-2787.31	-13024.1	-21833.5	-18083.9	-23934.7	3199.86	-695.932	-739.334	367.51		290	-20209.8	-45533.4	-52669.7	-77478	-51879.1	-20228.6	-28963	-36956.8	-63148.8	-41151.1
	290.5	186.501	-8172.32	-14050.6	-22513.3	19299	-29540.5	-17144.1	-18987.3	-35209.4	-25471.8		290.5	-23021.9	-2599.42	-12847.3	-21514.2	-18239.1	-24500.3	2988.21	-1048.31	-1114.15	584.184		290.5	-20935.6	-46215.9	-52243.8	-78803.6	-51811.3	-20056.2	-29018.2	-37588.2	-63377.1	-42185.2
	291	340.496	-7525.43	-14523.8	-23642.4	17069.9	-30613.2	-17545.8	-20467.7	-33823.6	-25552.4		291	-22709	-2174.59	-12632.8	-21182.1	-17951.3	-25043.8	2899.03	-1383.05	-1737.82	823.755		291	-21640.2	-46711.5	-52285.8	-79807.5	-51815.5	-19954.7	-29579.4	-37921.8	-62959.9	-43761.8
	291.5	950.669	-7757.54	-15270	-24074.2	15280.8	-31572.6	-18010.5	-21357.9	-33708.1	-25671		291.5	-22247.6	-1760.05	-12348.9	-20725.9	-17286.7	-25808.4	2974	-1649.9	-2165.29	919.681		291.5	-22276.7	-46662.1	-52646.4	-80396.5	-52001.8	-19955.8	-30225.8	-37661.1	-62026.1	-45366.4
	292	1211.89	-7849.49	-15576.1	-23500.9	13816.2	-32187.7	-18530.9	-21683.8	-35184.9	-25564.9		292	-21839	-1448.86	-12181.5	-20619.2	-16617.3	-26639.2	2959.64	-1891.58	-2174.56	502.534		292	-22842.1	-46062.1	-52981.2	-81299.4	-52409.8	-19970.3	-30651.7	-37264.7	-61182.4	-46433.1
	292.5	1098.4	-7614.77	-15631.5	-21859.9	11872.6	-32512	-18864.7	-21883	-37425.5	-25265.4		292.5	-21465.3	-1336.66	-12408.5	-21239.4	-16078.8	-27132.2	2633.57	-2087.96	-1914.32	60.4561		292.5	-23350.3	-45244	-53251.5	-82124.4	-52825.7	-20142.8	-30966.3	-37019.6	-60619	-46727.2
	293	840.493	-7825.09	-15666	-19297.7	10064.1	-32550.4	-18771.1	-22185.9	-39412.6	-24478		293	-20913	-1425.01	-12763.2	-22067.7	-15446.8	-27598.1	2333.89	-2328.49	-1816.42	154.892		293	-23804.4	-44409.6	-53659.1	-82043.1	-53198.3	-20455.3	-31349.4	-36672.9	-60310.6	-46441.6
	293.5	177.421	-8774.58	-15655.1	-17166.2	9357.22	-32315.3	-18378.3	-22404	-41266.9	-23510.8		293.5	-20285.6	-1468.07	-12711.8	-22359.8	-14922	-28299	2127.35	-2468.49	-1996.43	283.497		293.5	-23982.2	-43747.8	-54300	-81079.3	-54021.6	-20689.7	-31646.7	-36264.9	-60266.6	-46007.6
	294	-530.066	-9896.1	-15850.8	-16306.5	9786.17	-31891.6	-17897.8	-22408.9	-43120.7	-23036.2		294	-19706	-1646.53	-12443.7	-21957.5	-14561.6	-28744.8	1882.4	-2200.44	-1866.32	-187.279		294	-23811.5	-43422.2	-54993.3	-79871.3	-55548	-20677.1	-31359.9	-36018	-60330.8	-45577.7
	294.5	-741.872	-10916.5	-16298.9	-15954.5	11459	-31438.5	-17417.2	-22384.6	-44136.1	-22855.3		294.5	-19325	-2296.1	-12341.6	-21463.4	-14106.1	-28778.9	1632.73	-1733.52	-1393.08	-1479.93		294.5	-23419.4	-43211.3	-55537.8	-78943.5	-57357.9	-20552.1	-30633.7	-35793	-60392.8	-45421.6
	295	-464.929	-11920.2	-16832	-15789.9	13618.8	-31318.2	-16967.1	-22341.4	-43772.1	-22513.9		295	-19390.2	-3182.8	-12364.4	-21226.5	-13626.5	-28987.9	1339.36	-1205.47	-1394.47	-3157.13		295	-22810.4	-42993.5	-56139.4	-78583.5	-59048.3	-20588.9	-30344.3	-35676.3	-60450	-46041.5
	295.5	192.718	-12472.4	-17355	-15603.9	14864.5	-31787.7	-16786.7	-22284.6	-42348	-22049.7		295.5	-20004.5	-3888.77	-12425.5	-21186.3	-13246.5	-29636.9	1071.44	-347.287	-2022.4	-4533.31		295.5	-22017.6	-42931.1	-56843.7	-78798.3	-60571.7	-20655.1	-30721.8	-35849.9	-60211.6	-47093.1
	296	820.612	-12013.6	-17480.3	-14942.4	15390.5	-32756.3	-17263.6	-22491	-40891.4	-21490.5		296	-20832.7	-4393.03	-12298.1	-21576.2	-12888.5	-30352.1	854.363	676.268	-2512.01	-5526.68		296	-21353.3	-43051.1	-57495.2	-79328.2	-61758.5	-20659.3	-31083	-35993.6	-59037.7	-47916.6
	296.5	1258.97	-11119	-17390.1	-14348.8	15532.3	-33800.7	-18324.2	-22884.1	-40136.1	-20650.2		296.5	-21580	-4736.16	-11847.3	-22366.5	-12743.7	-30807.8	593.534	1454.55	-2623.96	-6247.35		296.5	-20844.6	-43332.1	-57988.8	-80340.5	-62783.8	-20731.6	-30901.7	-35981.6	-57204.9	-48582.7
	297	1599.14	-10681.5	-17717.1	-13993.6	14582.9	-34707.4	-19728.1	-23191.2	-39705.1	-19368.2		297	-22400.5	-4865.65	-11326.9	-22932	-12945.7	-31035.3	288.192	1879.79	-2575.99	-6731.48		297	-20424.2	-43763.2	-58368.2	-81667.2	-63843.3	-20954.7	-30407.6	-36033.9	-55677.8	-48953.4
	297.5	1772.03	-10377.7	-17784.7	-13760.7	12786.9	-35526.3	-21283.2	-23454.2	-38743.1	-17605.7		297.5	-23220	-5003.76	-10790.4	-23404.8	-13233.5	-31237.9	21.9729	1969.92	-2324.93	-6974.81		297.5	-20445.3	-44332.1	-58820.1	-82585.5	-63672.7	-21299.9	-30166	-36112.8	-54783.9	-48500.3
	298	1705.46	-9547.52	-17365.5	-13711.5	11575.1	-35956	-22543.1	-23815.8	-37292.3	-15930.9		298	-23744.8	-5192.7	-10170	-24328.5	-13833.4	-31295.3	-89.2854	1902.44	-2372.37	-6715.58		298	-21136.3	-45189.3	-59228	-83029.9	-61909.5	-21434.1	-30114.1	-36128.7	-54467.5	-47413.3
	298.5	999.303	-8363.79	-17416.9	-13683.7	11081.1	-36032.1	-23326.9	-24051.2	-36184.2	-14897.7		298.5	-23975.5	-5246.26	-9706.49	-25417.7	-15017.4	-31149.8	-187.527	1614.99	-3125.28	-6113.77		298.5	-22305	-46097.4	-59200.9	-83426.8	-60367.2	-21197.7	-30045.1	-36179.2	-54450.6	-46295.5
	299	-41.4912	-7692.96	-17866.1	-13756.2	10373.5	-36295.3	-23776.3	-23792.1	-35427.9	-14251		299	-24058.2	-5297.03	-9553.66	-26428.5	-16070.9	-31132.2	-423.645	947.711	-4064.88	-6154.87		299	-23625.8	-46644.3	-58717.7	-83883.3	-59230.7	-20934.9	-30311.4	-36208.3	-54388.7	-45482.5
	299.5	-538.814	-7802.5	-18357.9	-13740.3	9054.87	-36641.9	-24116.5	-23203.4	-34824.1	-13596.7		299.5	-24002	-5311.94	-9749.94	-27263.8	-16672.8	-31396.9	-617.474	450.056	-4768	-6990.23		299.5	-25002.1	-46984.9	-58282.6	-84251.1	-57210.5	-21035.7	-30978.3	-36177.5	-54527.4	-45000.8
																										-26317.1	-47175.3	-58049.9	-84217.9	-55064.7	-21389.5	-31598.1	-36259.7	-55032.6	-44766.2
																										-27266.9	-46941.4	-57799.7	-83869.5	-54495.1	-21475	-32052.1	-36374.9	-55683.2	-44924.1
																										-27765.1	-46410.8	-57636	-83485.3	-55354.3	-21255.1	-32638.5	-36304.3	-56587.9	-45394.5
	Tctn1FHet-iCre VS Flox-iCre @ 1M - A Wave Amplitude
		Tctn1FHet-iCre									Tctn1Floxed-iCre
		P1706 R	P1706 L	P1711 R	P1711 L	P1722 R	P1722 L				P1712 R	P1712 L	P1713 R	P1713 L	P1714 R	P1714 L	P1715 R	P1715 L
	0.01	26532.1	33406	89011.5	69984.2	54173.4	46067.6				71667.9	59376.1	41324.4	53808.3	39867.2	21985	21985	38351.2
	0.1	96259.9	142588	324132	326340	215188	273721				230702	263373	192488	246765	199686	131207	131207	191899
	1	123825	186898	408687	436993	290833	372718				294023	340498	269699	351136	275188	189618	189618	269708
	10	145116	251283	496333	504989	346209	452648				404637	436480	347224	447503	370070	245629	245629	319730
	32	152928	234341	484439	538095	351916	460798				411185	448617	390089	453772	424647	262191	262191	343430
	Tctn1FHet-iCre VS Flox-iCre @ 1M - B Wave Amplitude
		Tctn1FHet-iCre									Tctn1Floxed-iCre
		P1706 R	P1706 L	P1711 R	P1711 L	P1722 R	P1722 L				P1712 R	P1712 L	P1713 R	P1713 L	P1714 R	P1714 L	P1715 R	P1715 L
	0.01	175084	313387	588325	671286	349960	449741				445932	537121	394851	521010	414431	271374	639091	415327
	0.1	246275	417855	804931	869150	467781	656020				558941	701685	493886	692791	522282	353835	841431	536688
	1	235630	414058	831245	915751	543302	742405				587220	740251	543998	755963	584478	394143	875993	573443
	10	271086	449363	864075	973641	576567	815835				674325	797116	597086	810694	677459	435285	889612	586816
	32	261080	412858	825806	934273	530243	790522				686519	742748	648547	783388	710930	426319	846398	566029
	Tctn1FHet-iCre VS Flox-iCre @ 3M - A Wave Amplitude
		Tctn1FHet-iCre									Tctn1Floxed-iCre
		P1214 R	P1214 L	P1216 R	P1216 L	P1217 R	P1217 L	P1219 R	P1219 L		P1213 R	P1213 L	P1215 R	P1215 L	P1218 R	P1218 L	P1220 R	P1220 L
	0.01	12491.5	16220.8	15582.8	31157.6	16497.7	23066.7	15267.2	10818.2		7040.73	16556.3	7695.29	9743.2	10398.9	609.141	16109	9667.76
	0.1	78854.2	113916	137863	141910	98546.7	172091	88748	113992		54267	94373.6	46573.2	68806.1	60275.7	67756.9	45676.5	47829.2
	1	170151	210014	203346	224371	216704	379170	172615	218234		123473	195036	106405	129631	110593	132230	74326.1	83169.4
	10	239023	272625	279220	290016	260551	462995	219925	285268		137696	205948	104161	135546	130562	143740	76688.2	88374.7
	32	260025	311575	300740	325936	293849	529752	248927	326613		150943	218289	136140	152437	141887	163150	102189	86893.2
	Tctn1FHet-iCre VS Flox-iCre @ 3M - B Wave Amplitude
		Tctn1FHet-iCre									Tctn1Floxed-iCre
		P1214 R	P1214 L	P1216 R	P1216 L	P1217 R	P1217 L	P1219 R	P1219 L		P1213 R	P1213 L	P1215 R	P1215 L	P1218 R	P1218 L	P1220 R	P1220 L
	0.01	199680	271354	356918	412633	321581	442266	228371	265064		260657	412602	197283	229408	260875	288243	117623	126608
	0.1	242837	326530	392656	438310	335480	535729	256770	310154		297912	450137	221145	254781	276591	329720	135200	160389
	1	332884	409144	416316	478929	425393	740592	311899	395597		354434	522494	261470	291987	322031	396062	155031	174661
	10	386756	457274	482945	534852	467120	814435	335572	446789		362336	533412	255583	284666	345090	392473	176946	187271
	32	420109	499819	476567	527065	468990	863191	350898	476107		363216	527948	262868	281258	323880	393044	177163	189762
	Tctn1FHet-iCre VS Flox-iCre @ 6M - A Wave Amplitude
		Tctn1FHet-iCre									Tctn1Floxed-iCre
		P1214 R	P1214 L	P1216 R	P1216 L	P1217 R	P1217 L	P1219 R	P1219 L		P1213 R	P1213 L	P1215 R	P1215 L	P1218 R	P1218 L	P1220 R	P1220 L
	0.01	36691.4	40047.4	61843.5	83564.5	42260.9	37560.3	52553.5	84867.8		2294.82	1231.73	5774.61	4373.27	7085.07	9620.18	12970.7	11227.9
	0.1	155941	161761	212262	262161	226907	205560	192132	306326		4643.49	5124.86	3683.35	6371.94	3553.13	6893.69	1380.03	1217.22
	1	253510	209542	270758	358786	328447	261350	259755	396581		6227.79	9011.26	14586.3	11866.1	6903.35	4859.91	-3228.69	15221.5
	10	360761	283642	328877	463005	384603	381400	343804	515201		9155.35	8158.39	25074	6811.51	15974.3	8972.61	14365.3	4450.5
	32	439815	301565	355567	523472	391608	431213	373321	557286		18106.3	5337.86	15231.6	27151.3	16965.1	9869.88	9764.76	26420.6
	Tctn1FHet-iCre VS Flox-iCre @ 6M - B Wave Amplitude
		Tctn1FHet-iCre									Tctn1Floxed-iCre
		P1214 R	P1214 L	P1216 R	P1216 L	P1217 R	P1217 L	P1219 R	P1219 L		P1213 R	P1213 L	P1215 R	P1215 L	P1218 R	P1218 L	P1220 R	P1220 L
	0.01	319218	296828	397705	447322	372551	285314	342633	465427		7531.76	6030.15	7924.6	21531.1	15367.5	11151.8	15645.4	9151.42
	0.1	382666	363396	467744	547384	506942	405020	416032	632729		24913.3	16117.7	62497.3	78337.4	7835.67	13712.7	16186.4	7000.77
	1	473307	391906	472673	619536	605146	482411	437819	711519		60049.5	23730.3	107388	116629	8148.99	14329.7	13393.8	9286.11
	10	582376	448424	516043	716009	647284	628623	494838	799569		85615.8	33568.5	130127	123963	11010.9	13923.7	12725.9	14025.1
	32	653272	448710	509329	724909	640526	640953	520075	817296		104002	31103.5	150631	150276	15792.1	40010.8	23091.1	30048.7

## Sheet: Figure 3b
	Measured TZ length from Centrin IHC staining
	iCre/Tctn1het	iCre/Tctn1flox
	1.36	1.27
	1.11	1.34
	1.25	1.37
	1.09	1.31
	1.3	1.33
	1.32	1.39
	0.99	1.27
	1.22	1.16
	1.4	0.98
	1.16	1.19
	1.26	1.23
	1.27	0.83
	1.13	1.08
	1.17	1.24
	1.4	1.45
	1.16	1.29
	1.12	0.96
	1.2	1.12
	1.4	1.32
	1.23	1.07
	1.41	1.26
	1.16	1.14
	1.21	1.19
	1.2	1.32
	1.08	1.14
	1.07	1.28
	1.26	1.2
		1.24
		1.27
		1.16
		1.18
		1.11

## Sheet: Figure 3c
	B9d1 Quants									Peak B9d1 Intensity (μm)
	µm	iCre/Tctn1het			iCre/Tctn1flox					iCre/Tctn1het	iCre/Tctn1flox
		P1988	P2097	P2095	P1994	P2098	P2082			0.639	0.766
	0	161.717	481.155	465.629	203.665	456.528	537.64			0.979	0.553
	0.043	192.46	564.048	525.534	256.388	504.1	577.709			0.341	0.298
	0.085	244.864	695.378	617.923	321.248	601.291	621.68			0.809	1.107
	0.128	320.634	881.164	746.982	392.878	751.196	670.732			0.426	0.426
	0.17	412.413	1114.11	916.93	463.249	944.71	733.039			0.298	0.596
	0.213	512.493	1373.06	1124.03	528.685	1162.38	817.992			0.809	0.596
	0.255	614.386	1628.86	1346.04	582.359	1377.35	929.093			0.681	0.383
	0.298	713.872	1857.48	1564.12	616.441	1557.54	1058.62			0.128	0.596
	0.341	803.923	2046.21	1761.59	633.88	1688.81	1189.9			0.639	0.639
	0.383	879.546	2191.06	1923.72	643.115	1773.15	1310.85			0.596	0.511
	0.426	942.181	2295.09	2051.9	650.198	1815.46	1413.07			0.511	0.596
	0.468	995.035	2364.45	2149.9	658.408	1829.03	1486.28			0.766	0.553
	0.511	1035.71	2416.37	2221.67	664.825	1832.2	1537.09			0.724	0.553
	0.553	1063.39	2454.66	2273.83	665.839	1834.56	1576.07			0.681	0.553
	0.596	1078.02	2480.84	2306.7	655.262	1831.5	1611.68			0.468	0.298
	0.639	1079.35	2495.89	2325.36	625.049	1815.65	1645.67			0.724	0.298
	0.681	1072.86	2492.23	2332.97	571.652	1782.79	1670.15			0.724	0.639
	0.724	1056.73	2470.73	2337.98	497.925	1718.74	1674.8			0.894	0.511
	0.766	1028.07	2423.98	2342.73	413.907	1635.72	1664.2			0.979	0.681
	0.809	982.982	2342.61	2345.16	331.431	1532.05	1642.61			0.383	0.255
	0.851	925.133	2226.41	2337.55	258.739	1406.87	1617.93			0.724	0.298
	0.894	861.308	2081.24	2290.6	201.143	1271.29	1598.94			0.809	0.596
	0.937	793.422	1918.64	2189.97	159.563	1123.14	1579.94			0.298	0.341
	0.979	718.228	1749.61	2035.28	128.588	961.463	1548.53			1.192	0.596
	1.022	637.486	1581.55	1838.87	103.666	807.883	1495.56			0.553	0.596
	1.064	556.185	1413.01	1628.58	83.0738	668.992	1417.51			0.639	0.596
	1.107	477.882	1251.02	1430.58	65.9408	542.048	1320.88			0.639	0.341
	1.15	405.015	1097.21	1257.58	52.5708	434.03	1211.84			0.468	0.553
	1.192	336.874	951.809	1110.03	42.3023	350.797	1101.26			0.426	0.341
	1.235	276.702	817.638	977.425	35.2331	292.377	979.979			0.681	0.596
	1.277	224.966	697.578	854.635	30.1677	253.784	854.381			0.511	0.851
	1.32	180.965	589.025	741.699	26.2938	228.435	726.299			1.022	0.724
	1.362	145.461	488.63	638.415	23.8262	213.819	609.07			0.851	0.298
	1.405	119.645	399.905	547.191	21.9708	206.416	514.125			0.468	0.851
	1.448	100.916	327.753	465.579	20.2169	198.88	440.054			0.851	0.426
	1.49	87.9255	274.389	396.03	18.7515	188.647	380.066			0.894	0.809
	1.533	78.2845	240.134	344.105	18.3038	176.708	332.801			0.341	0.468
	1.575	70.5782	219.153	310.664	19.2754	166.701	298.195			0.553	1.022
	1.618	65.0927	206.801	286.807	21.5262	163.002	272.866			0.937	0.468
	1.66	61.5418	201.559	267.75	24.8208	166.298	255.465			1.277	0.724
	1.703	59.9964	200.258	251.488	28.6308	171.715	246.776			1.022	1.235
	1.746	59.7327	199.767	237.171	32.5038	176.768	243.183			0.511	0.511
	1.788	59.2409	198.371	223.682	36.2369	177.262	241.379			0.681	0.979
	1.831	58.4745	198.237	208.128	39.6262	172.34	238.961			0.851	0.851
	1.873	58.2936	198.18	191.751	42.1831	163.044	233.674			0.553	1.192
	1.916	58.9136	197.035	176.64	43.5108	153.83	222.714			0.681	0.851
	1.958	59.9373	195.094	162.402	43.3238	144.765	205.19			0.851	0.724
	2.001	60.2573	193.853	149.385	40.9069	135.959	184.484			0.341	1.022
	2.044	58.8891	192.78	137.917	37.0592	126.504	166.77
	2.086	56.8564	198.615	126.606	33.5915	115.192	153.679
	2.129	55.5591	202.863	116.833	31.3408	103.569	154.593
	2.171	56.3082	209.855	109.652	30.28	95.8468	152.973
	2.214	58.4655	214.17	105.994	30.5977	94.0222	155.069
	2.256	60.0182	211.971	109.502	32.4677	96.6412	157.638
	2.299	60.4873	202.577	119.127	35.6631	102.521	157.28
	2.342	58.9791	188.09	130.644	38.7808	111.559	153.416
	2.384	55.9155	174.192	138.558	40.7323	122.607	148.972
	2.427	49.3036	164.773	139.665	41.3354	129.382	143.326
	2.469	48.7536	165.612	137.599	41.0638	137.473	137.448
	2.512	52.13	168.154	136.905	40.5108	144.597	133.403
	2.554	56.7127	177.243	137.427	39.8831	152.666	127.129
	2.597	65.286	188.183	134.083	39.0162	163.063	113.118
	2.64	69.161	195.786	126.583	37.4062	174.024	106.88
	2.682	70.716	197.266	116.529	34.8646	178.612	109.521
	2.725	70.148	189.369	104.624	30.8092	173.286	42.081
	2.767	67.052	173.737	90.9921	25.9892	160.492	38.0511
	2.81	61.059	155.053	78.5232	21.6685	147.343	35.8907
	2.852	52.165	138.673	68.3261	18.8638	139.015	35.0086
	2.895	43.031	128.806	59.0665	17.8208	136.316	33.9682
	2.938	35.277	126.733	55.6886	19.5117	137.779	33.2279
	2.98	32.5389	130.302	56.1156	22.0667	139.422	34.0924
	3.023	29.8125	139.673	57.1343	27.09	139.692	37.128
	3.065	29.3163	140.592	58.6067	33.5358	140.207	41.7141
	3.108	29.3	138.006	61.1001	39.8083	145.399	45.531
	3.151	28.655	135.033	64.74	43.7492	153.436	45.8994
	3.193	29.8171	133.8	68.0176	43.8617	175.455	43.9254
	3.236	26.9914	135.368	69.7533	40.0608	189.209	44.1059
	3.278	24.8557	137.805	70.395	34.05	179.569	45.3084
	3.321	27.7083	137.215	70.0576	28.005	158.871	47.7561
	3.363	31.89	133.183	69.045	23.4625	138.283	52.663
	3.406	39.0783	128.479	66.4589	20.9167	112.318	59.2426
	3.449	47.5183	125.137	63.2619	20.06	94.5011	66.6249
	3.491	54.4983	124.451	59.0351	19.555	84.2859	74.2454
	3.534	57.57	125.389	54.4726	18.7658	77.7463	81.5963
	3.576	55.9233	128.787	55.1955	17.6042	70.9411	87.6513
	3.619	49.9417	120.913	56.714	16.3567	62.5526	90.1437
	3.661	42.7617	114.217	61.6438	15.3125	52.7673	89.0806
	3.704	36.9033	108.01	68.2268	14.8992	45.3969	85.0739
	3.747	33.46	102.921	75.098	15.575	38.4714	80.4923
	3.789	32.6983	100.299	79.9832	16.8783	30.9602	77.5733
	3.832	33.1517	101.406	79.9867	17.9408	24.5284	74.2223
	3.874	33.5717	107.61	72.1766	18.1633	21.4339	68.8691
	3.917	33.9133	118.341	66.1697	17.8242	21.1317	62.0793
	3.959	33.7617	123.017	61.2564	17.0617	24.455	54.6863
	4.002	33.1633	123.879	59.0378	17.2636	29.1932	48.6619
	4.045	32.125	125.845	61.0313	17.165	31.9168	45.2649
	4.087	31.0667	120.745	46.9122	16.075	39.6484	49.3057
	4.13	34.978	117.011	44.0596	15.263	47.5002	50.9783
	4.172	34.572	121.416	43.3671	14.653	26.362	53.8053
	4.215	34.15	116.807	46.4903	13.902	22.1073	56.4113
	4.257	23.9175	112.427	53.2974	13.18	19.0257	57.6768
	4.3	24.4925	114.019	61.1579	12.258	17.6647	56.4592
	4.343	17.2967	130.645	71.8789	11.304	17.975	53.3613
	4.385	15.8333	144.912	72.508	10.515	18.9655	47.4738
	4.428	14.41	154.435	70.1917	10.01	32.733	40.9128
	4.47	13.2767	154.091	69.0884	9.547	35.616	35.1878
	4.513	12.8733	143.914	74.3843	9.022	35.3	32.0715
	4.555	13.6533	91.8525	87.5185	7.88222	31.226	32.0713
	4.598	15.2667	87.738	92.9382	7.55556	25.663	35.5522
	4.641	17.1433	85.475	95.3367	7.50111	20.661	51.091
	4.683	19.1067	86.4923	100.219	8.15625	18.71	58.4115
	4.726	20.88	85.899	105.592	8.53125	19.503	39.2687
	4.768	22.3633	94.7724	126.88	8.68375	20.687	32.82
	4.811	23.7967	114.707	140.052	8.61875	21.355	25.7757
	4.854	24.8967	117.463	141.605	8.475	21.323	16.308
	4.896	25.2633	111.499	133.232	8.06875	20.558	17.098
	4.939	26.4133	101.159	120.373	8.07286	19.007	14.76
	4.981	30.8267	90.3045	107.387	7.71286		11.823
	5.024	39.17	82.1915	98.9716	8.05833		9.255
	5.066	50.1133	78.583	91.9856	9.77167		7.32
	5.109	83.75	78.077	84.699	12.23		6.156
	5.152	90.485	79.2375	76.5016	15.8783		5.284
	5.194	84.89	78.35	67.1994	20.4033		4.939
	5.237	71.28	80.827	59.3568	28.368		6.093
	5.279	53.65	96.841	55.7632	16.82		8.25
	5.322	36.73	68.503	60.2936	16.09		9.61
	5.364	25.42	60.986	68.793	14.6967		9.883
	5.407	18.53	62.213	49.2152	17.19		9.578
	5.45	16.065	63.22	53.926	15.33		9.27
	5.492	17.9	61.759	51.5857	14.225		8.591
	5.535	25.61	58.581	93.042	15.415
	5.577	32.71	57.814	69.533	20.39
	5.62	37.95	58.042	50.839	27.545
	5.662	40.19	56.632	41.632	34.125
	5.705	38.36	54.739	37.355	37.6
	5.748	33.2	53.954	32.695	36.08
	5.79	26.93	53.013	27.412	30.2
	5.833	23.12	52.387	22.864	22.445
	5.875	21.75	51.853		16.305
	5.918	19.94	52.88		12.715
	5.96	18.34			9.905
	6.003	16.64			7.955
	6.046	14.79			4.15
	6.088				4.66
	6.131				4.92
	6.173				5.03
	6.216				6.06
	6.258				7.92
	6.301				10.91
	6.344				13.94
	6.386				16.02
	6.429				16.39
	6.471				15.58
	6.514				14.8
	6.556				14.48
	6.599				13.67
	6.642				12.14
	6.684				10.18
	6.727				8.52
	6.769				7.08
	6.812				5.84
	6.855				5.17
	6.897				5.19
	6.94				5.51
	6.982				6.11
	7.025				7.35
	7.067				9.87
	7.11				12.6
	7.153				15.15
	7.195				17.15
	7.238				18.19
	7.28				18.28
	7.32283				17.63
	7.3654				17.02
	7.40797				17.33
	7.45053				21.94
	7.4931				32.37
	7.53567				44.77
	7.57823				55.15
	7.6208				60.34
	7.66337				58.86

## Sheet: Figure 3d
	RPGR Quants								Peak RPGR Intensity (μm)
	µm	iCre/Tctn1het			iCre/Tctn1flox				iCre-Tctn1het	iCre/Tctn1flox
		P1545	P1622	P1562	P1544	P1623	P1563		0.468	0.468
	0	451.778	636.642	947.718	370.807	481.705	580.638		0.383	0.511
	0.043	479.257	730.097	971.134	406.007	612.516	585.216		0.681	0.937
	0.085	529.706	843.909	999.96	462.925	789.938	602.861		0.681	0.553
	0.128	602.062	960.66	1028.78	537.685	996.128	633.116		0.298	0.894
	0.17	692.448	1068.19	1058.09	625.826	1201.21	666.873		0.596	0.681
	0.213	788.294	1161.66	1084.48	725.851	1368.14	698.398		0.426	0.937
	0.255	884.8	1247.58	1115.09	838.231	1478.01	722.543		0.298	1.107
	0.298	980.269	1327.94	1154.63	947.616	1534.33	742.693		0.426	0.426
	0.341	1067.38	1393.41	1198.12	1042.66	1556.15	762.458		0.596	0.383
	0.383	1134.37	1439.94	1239.32	1114.7	1556.6	781.603		0.937	0.553
	0.426	1175.26	1457.35	1266.07	1163.87	1546.71	797.761		0.426	0.468
	0.468	1189.83	1442.72	1272.36	1184.32	1531.82	804.299		0.894	0.383
	0.511	1183.98	1399.84	1251.81	1184.83	1512.75	803.345		0.255	0.255
	0.553	1168.55	1336.71	1209.24	1169.03	1487.7	794.711		0.511	0.468
	0.596	1156.45	1264.27	1157.37	1135.7	1451.46	780.484		0.255	0.639
	0.639	1144.41	1196.68	1107.26	1087.99	1392.57	761.703		0.341	0.298
	0.681	1131.55	1144.17	1064.24	1029.06	1304.55	735.369		0.213	0.639
	0.724	1110.05	1108.27	1030.92	972.063	1174.83	699.981		0.511	0.213
	0.766	1076.19	1079.82	1012.97	923.666	1014.34	653.844		0.383	0.724
	0.809	1032.82	1046.62	1008.19	866.42	848.72	598.018		0.426	0.341
	0.851	979.559	1000.39	1014.5	801.645	697.273	540.707		0.681	0.851
	0.894	919.182	934.31	1024.43	762.564	568.375	487.127		0.468	0.681
	0.937	845.759	854.633	1027.99	742.015	462.807	441.136		0.341	0.681
	0.979	754.34	772.548	1008.98	696.364	380.02	405.998		0.724	0.511
	1.022	659.441	686.194	967.991	644.512	317.382	383.614		0.426	0.766
	1.064	570.299	595.477	909.003	588.985	273.765	374.555		0.468	0.255
	1.107	493.323	502.223	847.804	534.402	244.502	377.856		0.383	0.128
	1.15	427.281	410.875	791.999	478.655	225.205	390.982		0.937	0.426
	1.192	368.811	329.573	745.496	422.078	212.959	409.387		0.341	0.255
	1.235	314.958	268.711	706.194	369.174	203.387	425.113		0.426	0.724
	1.277	269.998	230.067	673.224	327.6	191.225	430.217		1.064	0.426
	1.32	236.335	209.613	640.367	297.128	173.391	424.398		0.298	0.341
	1.362	212.109	199.75	604.67	273.847	154.715	409.715		0.128	1.277
	1.405	194.584	192.504	567.906	254.856	139.542	391.224		0.085	0.511
	1.448	181.101	182.947	533.192	235.405	129.324	374.449		0.383	0.341
	1.49	170.123	173.04	501.781	213.613	122.936	360.191		0.426
	1.533	160.859	164.65	474.97	191.171	127.247	350.881		0.681
	1.575	152.174	160.347	452.697	171.393	127.16	345.912		0.596
	1.618	144.929	159.77	434.532	156.225	129.701	344.649		1.022
	1.66	138.726	165.124	415.921	147.465	132.828	348.939
	1.703	133.436	174.531	395.74	145.294	132.431	357.212
	1.746	129.863	187.805	371.317	148.736	134.824	363.825
	1.788	128.048	199.397	344.809	154.503	138.197	364.188
	1.831	128.879	204.331	318.458	160.595	142.705	357.578
	1.873	132.177	199.44	293.957	165.368	148.003	345.286
	1.916	134.426	188.876	272.873	168.805	153.446	341.97
	1.958	131.215	174.781	254.662	169.595	168.199	328.503
	2.001	124.029	160.305	238.636	166.464	167.733	313.967
	2.044	117.478	148.205	226.642	155.155	164.692	298.705
	2.086	116.918	138.999	220.36	142.747	158.407	281.232
	2.129	110.185	133.088	220.855	135.509	150.776	262.115
	2.171	102.185	127.837	226.679	132.665	141.506	248.162
	2.214	94.2831	121.498	233.708	132.093	131.76	249.333
	2.256	87.6154	114.332	239.94	132.285	121.221	244.539
	2.299	92.7945	105.525	244.136	130.112	107.444	239.146
	2.342	89.1855	101.479	244.293	125.872	91.9022	232.069
	2.384	85.0427	94.8082	239.635	120.294	79.1538	222.407
	2.427	79.3509	92.6891	239.255	114.269	66.9957	209.536
	2.469	72.4482	92.7091	227.782	108.611	55.1514	196.227
	2.512	69.857	94.6136	223.578	109.244	44.0567	182.372
	2.554	66.069	97.5818	222.877	104.535	42.908	169.007
	2.597	64.453	98.59	224.607	100.249	49.575	156.032
	2.64	63.03	97.6691	226.689	95.52	48.79	154.549
	2.682	60.3656	82.84	226.074	89.4678	51.3467	151.687
	2.725	59.1078	75.614	228.256	78.0537	56.5967	146.899
	2.767	57.82	74.5211	216.81	83.29	68.08	143.572
	2.81	56.9244	74.6222	215.326	82.4686	85.86	143.868
	2.852	56.1833	79.3067	204.929	84.0514	105.093	143.76
	2.895	58.5125	95.2387	200.182	71.5367	119.56	140.369
	2.938	56.2875	103.175	201.121	73.075	124.5	131.37
	2.98	55.3529	105.656	213.829	79.6233	118.43	121.467
	3.023	53.3171	100.623	216.284	90.5317	104.29	116.306
	3.065	52.86	79.7686	244.899	100.285	84.4533	115.434
	3.108	53.5186	62.38	250.33	103.998	66.8733	116.617
	3.151	54.77	48.3457	251.15	96.972	54.68	117.861
	3.193	55.81	43.1014	248.614	93.6475	46.4067	117.157
	3.236	55.8257	46.9129	244.551	75.9775	24.995	115.487
	3.278	57.1486	55.1443	235.511	60.35	24.67	113.354
	3.321	59.5786	63.6543	216.541	50.1025	26.995	112.014
	3.363	63.2271	67.71	190.833	44.6275	30.62	118.42
	3.406	73.265	61.845	164.286	36.05	31.965	117.435
	3.449	88.878	73.542	140.439	33.59	31.135	108.165
	3.491	93.542	80.242	121.057	32.7167	37.59	93.7733
	3.534	94.026	86.042	108.976	31.8533	36.14	88.664
	3.576	90.766	88.528	115.495	30.5767	33.36	75.786
	3.619	100.81	85.742	123.878	30.3467	28.72	66.548
	3.661	89.32	79.014	135.733	36.045	24.15	71.3175
	3.704	72.1	69.908	141.647	43.005	21.45	70.03
	3.747	61.5333	60.432	135.893	48.77	20.88	71.45
	3.789	53.7167	59.5425	119.767	50.895	22.13	82.5833
	3.832	49.2833	54.33	101.458	49.715	24.81	81.77
	3.874	45.5367	49.3967	87.275	46.955	28.33	79.1267
	3.917	41.2733	44.81	83.35	45.92	33.19	73.57
	3.959	36.42	41.3533	95.046	47.395	39.62	66.3667
	4.002	39.0667	39.6433	110.752	49.39	45.67	59.2033
	4.045	40.5667	40.5533	126.502	49.65	47.48	55.66
	4.087	42.95	44.1433	139.334	48.5	46.48	55.9167
	4.13	52.6433	49.8267	144.746	45.99	45.11	59.6833
	4.172	66.1633	56.36	141.862	42.48	42.53	63.92
	4.215	74.2367	61.3733	134.56	37.885	38.52	67.95
	4.257	72.8	61.3367	128.374	33.4	32.32	71.4067
	4.3	62.43	57.2033	123.748	33.465	25.57	72.6
	4.343	66.425	51.4667	119.528	39.75	20.97	78.2
	4.385	55.01	46.84	114.774	47.63	19.4	90.4367
	4.428	47.29	44.0267	105.51	52.795	20.01	102.063
	4.47	41.44	41.0467	101.828	52.535	23.98	106.787
	4.513		38.4567	87.1625	47.085	30.1	110.357
	4.555		35.4133	73.6475	39.865	34.83	117.103
	4.598		32.9033	73.3667	33.935	37.23	121.88
	4.641		31.35	68.7833	30.23	37.96	120.86
	4.683		31.3833	69.1433	27.62	36.5	114.383
	4.726		36.2	75.68	26.18		100.337
	4.768		49.1667	104.7	26.02		74.265
	4.811		70.7367	126.725	26.28		60.455
	4.854		96.7533	147.14	26.385		55.485
	4.896		117.53	162.725	26.2		55.66
	4.939		122.707	171.985	26.205		60.055
	4.981		148.77	169.73	26.525		67.265
	5.024		109.505	156.515	26.985		72.585
	5.066		68.855	136.345	36.4		70.925
	5.109		41.03	119.32	42.24		60.495
	5.152		28.78	108.29	50.45		47.305
	5.194		27.38	98.645	62.59		27.49
	5.237		28.54	89.645	73.17		20.55
	5.279		29.065	83.715			18.71
	5.322		27.83	96.95			22.49
	5.364		26.895	97.7			27.29
	5.407		29.025	92.35			30.05
	5.45		35.015	80.29			32.77
	5.492		47.93	62.54			31.98
	5.535		65.45	46.48			27.5
	5.577		79.985	39.05			24.43
	5.62		86.07	38.44			22.61
	5.662		82.885	42.49			21.58
	5.705		72.105	51.52			22.74
	5.748		56.64	59.92			26
	5.79		46.01	63.15			29.43
	5.833		44.67	59.96			33.35
	5.875		46.19	52.92			38.69
	5.918			48.06			42.29
	5.96			43.65			41.21
	6.003			39.31
	6.046			36.27
	6.088			35.24
	6.131			36.9
	6.173			41.62
	6.216			45.23
	6.258			45.85
	6.301			44.47
	6.344			40.08
	6.386			34.81
	6.429			31.38
	6.471			31.72
	6.514			36.12
	6.556			43.55
	6.599			55.07
	6.642			74.04
	6.684			94.7
	6.727			111.59
	6.769			120.27

## Sheet: Figure 3e
	Ahi Quants									Peak AHI Intensity (μm)
	µm	iCre/Tctn1het			iCre/Tctn1flox					iCre/Tctn1het	iCre/Tctn1flox
		P1445	P1543	P1622	P1444	P1547	P1623			0.724	0.724
	0	461.284	1195.65	1095.96	363.86	1192.03	871.889			1.15	1.15
	0.043	543.138	1275.83	1449.56	433.97	1220.04	1159.39			1.277	1.15
	0.085	616.095	1398.39	1928.53	510.822	1421.8	1621.97			0.639	1.192
	0.128	665.092	1592.8	2476.86	578.218	1750.09	2243.2			1.15	0.468
	0.17	687.909	1855.45	3006.35	623.679	2168.38	2898.58			1.32	0.596
	0.213	694.242	2144.35	3444.64	637.27	2601.93	3432.68			1.022	1.277
	0.255	691.658	2440.79	3757.11	620.728	2976.21	3768.19			0.809	0.937
	0.298	685.342	2714.29	3954.75	587.147	3252.42	3908.7			0.341	0.724
	0.341	678.19	2959.89	4087.35	556.299	3398.2	3934.08			0.255	1.107
	0.383	674.702	3159.96	4186.07	547.009	3438.2	3907.66			0.937	1.107
	0.426	687.624	3305.96	4241.26	566.024	3423.04	3877.95			0.681	0.341
	0.468	716.889	3412.05	4246.3	607.655	3395.03	3878.23			0.937	1.235
	0.511	760.44	3502.22	4205.68	664.411	3388.87	3905.95			0.724	1.32
	0.553	805.628	3583.68	4138.38	716.388	3409.38	3935.79			0.979	0.724
	0.596	846.928	3663.09	4082.19	745.804	3461.1	3928.31			0.468	0.383
	0.639	871.635	3721.17	4052.18	748.023	3536.54	3841.31			1.362	0.937
	0.681	870.424	3767.48	4043.59	732.341	3621.64	3669.51			0.851	0.596
	0.724	850.376	3800.92	4033.27	709.514	3675.3	3401.16			1.32	0.766
	0.766	820.051	3791.67	3988.71	686.674	3683.37	3062.86			0.681	1.277
	0.809	789.076	3755.27	3865.28	669.079	3648.18	2679.38			0.681	0.851
	0.851	768.156	3681.34	3640.94	655.647	3584.36	2275.22			0.426	0.851
	0.894	762.426	3576.34	3314.34	642.747	3490.92	1885.65			0.851	0.894
	0.937	773.597	3452.99	2920.87	635.106	3369.91	1539.64			0.766	0.851
	0.979	800.829	3296.1	2517.64	637.829	3221.77	1232.64			0.724	0.341
	1.022	837.736	3105.19	2154.6	651.731	3054.44	966.315			0.553	0.298
	1.064	865.869	2891.24	1856.67	669.331	2888.25	761.68			0.426	0.639
	1.107	873.261	2667.99	1623.59	681.198	2744.05	631.279			0.255	0.596
	1.15	865.935	2454.78	1440.79	677.752	2625.22	561.456			0.426	0.298
	1.192	842.817	2257.52	1296.86	643.028	2511.48	526.593			0.426	0.341
	1.235	807.776	2076.32	1174.22	577.76	2392.32	506.297			0.213	0.596
	1.277	770.676	1900.79	1067.16	495.098	2245.87	487.571			0.383	0.724
	1.32	731.179	1733.75	979.155	414.379	2054.69	465.275			0.468	0.298
	1.362	689.589	1561.93	908.656	347.802	1840.11	438.472			1.022	0.639
	1.405	643.07	1393.68	840.292	297.818	1627.86	409.038			0.17	0.766
	1.448	588.596	1226.73	768.762	263.848	1418	383.842			0.468
	1.49	521.586	1072.99	694.016	242.366	1222.68	371.125
	1.533	441.886	928.564	616.516	222.38	1044.1	372.346
	1.575	355.321	805.842	543.389	200.563	893.17	376.982
	1.618	276.01	712.702	481.067	177.839	770.191	382.101
	1.66	219.036	649.431	433.297	159.07	677.077	385.671
	1.703	190.096	620.144	389.337	145.477	618.373	383.061
	1.746	174.73	630.368	353.747	137.46	586.653	337.843
	1.788	163.779	658.131	328.972	133.592	564.449	317.053
	1.831	149.255	661.338	318.873	128.705	545.22	310.507
	1.873	133.673	629.746	321.418	121.878	528.733	321.164
	1.916	119.295	578.026	336.626	114.067	512.167	337.674
	1.958	107.841	543.234	346.03	108.143	491.288	349.1
	2.001	99.2638	545.727	348.856	106.338	464.058	369.811
	2.044	96.6125	580.967	346.414	108.54	431.058	360.884
	2.086	99.285	629.967	342.591	112.647	414.528	342.97
	2.129	103.391	672.202	342.039	118.886	415.504	328.69
	2.171	111.211	688.496	340.208	129.66	437.182	343.556
	2.214	121.499	662.197	328.83	143.861	468.173	254.609
	2.256	128.06	600.33	306.674	155.335	491.512	240.36
	2.299	127.86	521.898	297.151	157.552	502.91	228.261
	2.342	123.849	450.91	279.704	152.482	481.668	240.803
	2.384	117.881	405.104	269.859	145.736	453.255	222.882
	2.427	110.981	378.006	266.869	143.904	422.848	220.016
	2.469	112.281	361.994	267.12	147.405	401.091	264.373
	2.512	102.289	362.901	267.2	151.446	381.411	326.807
	2.554	91.5514	351.351	261.804	147.81	363.353	329.14
	2.597	80.3329	344.26	250.484	138.492	345.345	323.54
	2.64	70.8614	333.706	234.128	127.689	329.262	319.95
	2.682	67.0543	337.328	218.253	127.472	319.944	315.047
	2.725	68.3286	319.758	206.816	140.591	320.981	306.13
	2.767	70.2929	308.717	198.46	158.707	331.305	284.843
	2.81	77.9167	321.68	187.739	171.165	340.134	253.287
	2.852	77.785	348.507	171.261	174.234	354.96	226.613
	2.895	77.5483	398.851	155.387	164.699	366.088	210.813
	2.938	73.8783	466.48	144.164	149.249	367.592	197.987
	2.98	73.6375	535.343	148.693	130.442	359.529	187.74
	3.023	66.8975	580.743	144.893	114.345	346.399	175.303
	3.065	70.4725	589.676	140.184	104.91	333.68	141.28
	3.108	85.3175	557.508	133.58	101.458	327.127	106.77
	3.151	110.59	493.8	123.499	107.161	337.611	78.31
	3.193	153.23	420.623	112.929	122.381	354.648	64.09
	3.236	206.097	353.806	107.919	142.879	366.281	43.99
	3.278	243.412	298.184	107.439	160.697	368.961	39.41
	3.321	234.923	252.494	105.569	166.029	359.485	38.36
	3.363	191.692	217.503	101.713	156.759	335.792	45.27
	3.406	131.595	192.167	98.5829	137.39	301.689	57.08
	3.449	86.0525	177.002	98.8243	119.74	209.976	68.04
	3.491	49.9767	169.216	102.593	112.148	204.239	76.78
	3.534	58.32	165.399	109.801	114.122	188.179	79.51
	3.576	83.19	165.019	119.519	121.466	176.105	78.32
	3.619	82.23	164.207	127.714	129.143	172.121	78.01
	3.661	77.51	172.579	139.16	132.476	180.023	80.93
	3.704	70.36	204.637	113.828	131.328	188.896	88.06
	3.747	62.07	226.281	103.286	127.456	194.982	97.04
	3.789	50.7	241.766	90.386	111.727	195.947	93.84
	3.832	38	240.738	91.8775	101.205	187.759	80.12
	3.874	29.8	247.19	81.84	88.301	170.368	64.95
	3.917	27.24	214.163	74.3675	94.678	149.644	62.27
	3.959	26.91	183.276	66.7575	103.861	136.315	68.07
	4.002	28.38	160.77	73.7333	110.798	144.576	79.75
	4.045	32.36	144.061	77.68	111.939	143.754	98.13
	4.087	39.05	133.229	82.9533	105.482	144.249	123.29
	4.13	48.23	136.995	91.4633	96.544	151.38	139.22
	4.172	57.61	133.267	102.273	89.805	172.787	128.61
	4.215	64.2	136.792	112.867	88.119	219.876	97.67
	4.257	68.33	139.742	120.547	88.808	304.907	65.51
	4.3	69.67	150.81	124.97	88.731	409.807	48.7
	4.343	68.68	145.608	120.16	84.3725	489.221	45.72
	4.385	67.85	134.43	110	80.4867	510.296	52.17
	4.428	74	117.47	97.4867	70.9317	534.488	66.62
	4.47	101.07	99.984	86.7467	63.25	464.268	85.61
	4.513	151.68	85.882	82.0767	58.045	401.872	101.15
	4.555	210.33	78.414	83.1033	54.6133	355.138	103.52
	4.598	242.12	81.596	84.7467	53.28	329.345	95.13
	4.641	228.74	97.372	81.6133	58.82	334.282	84.74
	4.683		127.956	74.99	73.14	393.447	88.96
	4.726		169.124	73.935	88.1517	445.36	125.31
	4.768		212.546	108.3	94.6483	483.432	190.56
	4.811		240.822	96.21	86.915	483.803	269.3
	4.854		239.192	80.66	71.0733	453.768	314.39
	4.896		209.6	66.54	55.8683	392.627	297.35
	4.939		167.584	59	47.065	329.795	228.97
	4.981		142.077	58.89	52.9925	294.407	152.41
	5.024		120.007	64.79	56.5525	284.758	99.24
	5.066		107.325	76.27	63.995	291.978	73.26
	5.109		97.6925	84.32	73.7225	288.477	71.7
	5.152		85.9525	83.92	102.223	268.687	81.62
	5.194		78.5075	75.02	113.413	277.966	86.47
	5.237		77.0625	62.76	164.54	243.482	82.31
	5.279		83.9475	54.77	146.27	210.136	72.92
	5.322		103.343	57.12	116.1	180.464	64.09
	5.364		135.935	67.01	86.775	167.454	60.64
	5.407		169.127	74.56	68.775	184.428	60.75
	5.45		183.94	80.2	63.515	227.186	59.26
	5.492		176.602	88.55	66.52	279.138	53.38
	5.535		159.365	96.9	77.405	322.768	46.58
	5.577		144.035	105.41	88.075	348.532	44.05
	5.62		139.935	114.07	89.79	355.312	43.82
	5.662		144.275	124.75	83.755	419.598	47.28
	5.705		152.768	137.09	74.47	384.002	58.83
	5.748		165.815	147.86	63.045	327.48	79.43
	5.79		185.655	153.65	52.515	258.178	115.96
	5.833		205.982	155.12	43.655	210.292	199.16
	5.875		222.412	153.42		182.4	312
	5.918		224.852	145.12		168.14	393.04
	5.96		262.737	134.2		164.155	396.56
	6.003		228.56	126.33		175.132	324.04
	6.046		189.51	115.34		205.702	211.66
	6.088		172.48	102.8		237.903	118.68
	6.131		171.95	90.86		250.815	70.08
	6.173		184.17	80.28		238.755	47.9
	6.216		244.19	75.17		209.912	37.25
	6.258		329.35	81.99		178.315	35.68
	6.301		387.63	100.22		154.572
	6.344		391.35	133.62		140.29
	6.386		351.48	173.54		137.763
	6.429		282.61	207.94		142.3
	6.471		194.85	225.29		171.845
	6.514			217.38		147.945
	6.556			187.33		114.5
	6.599			145.28		83.545
	6.642			107.3		67.205
	6.684			81.91		60.73
	6.727			69.05		58.34
	6.769			62.08		55.725
	6.812			58.03		52.895
	6.855			53.93		35.45
	6.897			52.09		50.02
	6.94					70.08
	6.982					87.38
	7.025					93.7
	7.067					91.47
	7.11					84.98
	7.153					82.53
	7.195					80.36
	7.238					76.43
	7.28					70.72
	7.32283					65.34
	7.3654					65.76
	7.40797					72.36
	7.45053					87.37
	7.4931					105.93
	7.53567					125.36
	7.57823					139.84
	7.6208					142.82
	7.66337					133.32
						116.75
						100.67
						94.93
						107.32
						135.14
						168.72
						193.25
						205.79
						206.95
						190.02

## Sheet: Figure 3f
	Cep290 Quants									Peak Cep290 Intensity (μm)
	µm	iCre/Tctn1het			iCre/Tctn1flox					iCre/Tctn1het	iCre/Tctn1flox
		P1855	P1853	P1857	P1874	P1872	P1871			0.426	0.426
	0	120.156	101.498	158.289	65.4855	82.4014	156.899			1.192	1.107
	0.043	122.945	108.288	151.097	72.6448	78.5742	164.441			1.064	0.681
	0.085	126.248	120.075	144.703	78.6683	83.0773	181.632			1.022	0.383
	0.128	128.57	137.701	141.849	82.0066	95.8156	205.87			1.32	0.681
	0.17	127.28	161.212	142.233	83.028	116.68	231.405			0.766	0.894
	0.213	122.026	189.392	143.916	83.5357	145.09	256.088			1.022	1.064
	0.255	114.852	217.124	144.239	86.2775	177.645	276.254			1.107	0.639
	0.298	110.249	237.277	142.564	91.8441	208.612	290.755			0.979	0.085
	0.341	111.141	247.81	142.006	100.396	235.406	302.834			1.064	0.681
	0.383	118.301	249.719	147.569	110.619	258.625	316.987			0.937	0.426
	0.426	130.13	246.73	161.244	120.875	278.771	335.497			0.681	0.341
	0.468	141.979	244.708	183.078	130.464	297.735	357.831			0.809	0.894
	0.511	153.273	247.609	209.103	139.732	317.508	379.01			1.15	0.596
	0.553	164.94	257.877	232.465	147.471	337.432	398.337			1.15	0.255
	0.596	176.982	269.015	248.479	152.522	354.84	410.092			0.383	0.639
	0.639	191.57	275.751	256.538	155.131	364.379	415.159			0.766	0.085
	0.681	209.838	275.216	260.384	155.005	363.752	412.568			1.15	0.511
	0.724	230.937	269.358	264.331	152.742	350.041	403.125			0.511	1.064
	0.766	254.161	257.967	272.378	146.806	328.017	392.479			0.341	0.809
	0.809	280.053	241.559	281.313	138.299	303.499	379.189			0.639	0.383
	0.851	307.668	223.792	286.14	128.001	279.89	361.874			0.639	0.937
	0.894	336.7	206.235	275.269	118.143	253.57	337.987			0.043	0.766
	0.937	365.598	193.811	249.601	108.879	223.942	310.773			0.681	0.681
	0.979	390.436	192.918	213.059	99.3538	191.019	281.635			1.107	0.681
	1.022	407.784	207.271	177.759	89.1797	157.286	250.843			0.809	0.511
	1.064	413.865	229.972	151.318	79.4463	127.373	217.839			0.766	0.468
	1.107	403.94	251.064	134.4	70.5945	101.556	187.165			0.851	0.639
	1.15	374.222	258.386	123.137	62.6741	81.0168	160.919			0.553	0.596
	1.192	325.851	246.292	112.55	55.7717	66.0866	140.1			0.894	0.511
	1.235	266.635	213.062	100.087	49.4244	57.4641	121.675			0.553	0.511
	1.277	207.782	170.253	85.8951	43.658	53.5154	104.022			0.553	0.851
	1.32	158.203	124.935	71.8066	38.9427	52.3048	88.4091			0.724
	1.362	122.198	86.8294	59.7136	35.3472	52.4546	75.2458
	1.405	99.1136	63.0199	50.901	32.6771	51.9759	65.017
	1.448	85.1137	50.1177	45.1948	30.6265	49.4894	59.5171
	1.49	78.5656	42.6527	41.8792	29.1612	45.351	58.7784
	1.533	78.2986	38.9619	39.7707	28.0975	40.739	59.5808
	1.575	81.495	36.8322	38.15	27.9378	38.4759	59.157
	1.618	85.0384	35.1318	36.8621	28.1484	39.2835	56.0775
	1.66	86.0075	33.3633	35.8112	28.5308	41.2543	49.7985
	1.703	82.8014	31.8812	34.1965	29.4302	41.398	42.6716
	1.746	75.4306	30.4582	32.2035	29.8721	39.2544	36.2957
	1.788	66.0914	29.03	29.7543	29.7057	35.7832	31.7727
	1.831	56.8311	27.5643	26.6635	28.9032	33.0933	29.4752
	1.873	49.3	26.2022	23.1988	27.3851	31.797	28.0856
	1.916	45.0783	24.9632	19.7146	25.5988	31.9083	27.2689
	1.958	44.7941	24.3429	17.3428	23.8743	33.0365	25.8551
	2.001	46.4514	24.6073	17.4117	22.3604	18.5709	23.9718
	2.044	48.5235	25.5403	18.7356	21.3002	18.3977	22.2282
	2.086	50.1917	26.2761	19.9296	21.8763	18.1237	20.4402
	2.129	50.8363	25.8578	20.3354	21.2606	17.6474	19.0532
	2.171	50.3488	24.5349	20.0936	21.3751	17.0633	18.4376
	2.214	47.7455	22.9211	19.6501	22.0036	16.4031	18.479
	2.256	43.3342	21.8014	19.4893	23.1399	15.6901	19.1599
	2.299	38.3348	22.2611	19.323	23.9049	15.1175	20.5282
	2.342	33.6149	25.4175	20.953	23.7079	14.0959	22.3118
	2.384	29.4938	33.6964	23.2336	22.2319	13.5912	23.7298
	2.427	26.0713	39.9914	23.9697	19.2335	13.1913	23.8991
	2.469	23.3448	41.9443	24.5361	15.7562	12.9164	24.6578
	2.512	21.6578	40.9644	24.7269	12.7193	13.6497	22.255
	2.554	20.2072	34.9312	25.1953	10.8065	14.0319	19.664
	2.597	18.8434	25.8081	26.742	9.71482	14.4576	17.7734
	2.64	17.2349	20.96	20.8653	9.04264	14.8184	17.205
	2.682	16.1334	20.6408	20.9437	9.187	14.9416	17.4047
	2.725	15.5935	22.7533	21.2592	11.2375	14.7822	17.9934
	2.767	15.1215	24.1517	21.1065	14.8295	14.1717	19.1578
	2.81	14.6414	25.1231	20.8225	18.2827	13.3001	21.182
	2.852	14.4504	28.1318	20.411	18.9955	12.3856	24.1569
	2.895	14.5332	26.4735	20.122	16.2936	11.3671	28.468
	2.938	15.1827	23.3343	19.798	12.8423	10.4202	33.0299
	2.98	15.7736	19.5185	18.84	10.5862	9.54171	35.2148
	3.023	16.3453	16.3075	18.3382	8.99155	11.1262	38.1427
	3.065	17.3294	13.8843	16.4694	7.80682	12.8292	37.7527
	3.108	18.305	12.6443	13.818	7.01964	13.3952	30.0308
	3.151	19.3282	12.6727	11.6907	6.504	13.0492	21.9438
	3.193	20.5789	13.8517	11.089	6.9597	12.4654	15.3598
	3.236	21.2941	15.2332	11.4477	5.62344	11.9432	11.3907
	3.278	21.4066	15.9773	11.9938	6.15233	11.5328	9.3614
	3.321	21.2671	16.0083	12.3072	5.95413	9.90625	9.0724
	3.363	20.616	15.6942	12.0885	6.58286	8.6625	9.49525
	3.406	19.1516	15.6292	11.3622	6.84271	7.8505	11.6255
	3.449	17.3799	16.0325	10.2417	6.83486	9.3885	15.4697
	3.491	16.2766	16.9733	11.1187	6.51357	8.981	17.2723
	3.534	15.1509	18.0608	10.606	5.84433	8.149	23.992
	3.576	14.6406	18.6353	10.29	5.77833	7.2375	20.695
	3.619	14.7349	19.4803	10.0713	5.70867	6.931	16.7065
	3.661	14.9661	21.691	9.99967	5.83483	5.777	15.0855
	3.704	15.4391	27.5413	10.0467	6.5206	4.964	17.167
	3.747	16.1228	38.4233	10.1163	6.772	4.712	20.3465
	3.789	16.8306	10.5935	10.2037	6.8244	4.668	23.0235
	3.832	17.5246	11.1255	10.6107	7.4545	5.18	23.2965
	3.874	18.0086	10.5678	10.9653	7.709	6.469	21.9635
	3.917	18.5775	9.443	10.866	7.637	8.55	20.707
	3.959	17.7566	8.37675	10.271	7.22475	10.669	19.317
	4.002	16.4733	8.47675	11.4675	6.8425	12.19	17.565
	4.045	15.3984	9.044	11.6365	6.34925	13.101	15.414
	4.087	16.163	9.50325	12.3735	6.06025	14.414	9.185
	4.13	16.8248	9.54775	13.5435	5.8315	15.809	7.891
	4.172	18.0126	9.29825	14.4575	5.9475	16.591	6.118
	4.215	19.1452	9.1455	20.298	6.3095	17.91	4.966
	4.257	17.7727	8.9045	19.154	6.44625	20.952	4.619
	4.3	17.7715	8.50075	17.809	6.30475	27.876	5.052
	4.343	16.8498	8.12825	18.484	6.11675	43.345	5.301
	4.385	19.2007	8.32525	21.754	5.70975		5.568
	4.428	18.261	9.46067	25.363	5.675		6.561
	4.47	16.8547	9.407	28.188	6.84225		7.028
	4.513	15.2663	9.20033	30.606	9.286		7.044
	4.555	14.188	10.576	32.739	12.6595		6.984
	4.598	13.6047	9.5295	32.879	15.7848		6.443
	4.641	13.1833	8.668	29.393	17.3643		5.806
	4.683	13.1633	8.0425	23.036	16.276		5.275
	4.726	13.6877	7.9285	16.952	13.7453		4.609
	4.768	14.6497	8.3205	13.722	10.8667		3.911
	4.811	14.963	12.993	13.943	7.965		3.595
	4.854	14.169	12.78	15.527	5.74933		3.719
	4.896	13.1637	11.031	16.892	4.49767		4.028
	4.939	12.705		16.74	3.8385		4.455
	4.981	12.575		15.044	3.759		4.95
	5.024	12.677		12.611	3.679		5.051
	5.066	13.0667		10.836	3.5545		5.15
	5.109	14.263		10.176	3.576
	5.152	16.5233		9.959	3.5355
	5.194	19.4613		11.18	3.5575
	5.237	23.1687		15.746	3.738
	5.279	27.6413		21.975	3.846
	5.322	31.5023		27.26	3.721
	5.364	40.736		30.038	3.838
	5.407	40.8215		29.786	3.995
	5.45	37.8895			4.498
	5.492	33.203			5.476
	5.535	27.8645			6.874
	5.577	23.672			8.971
	5.62	21.606			12.562
	5.662	20.8425			19.502
	5.705	20.5845			29.027
	5.748	20.7835			37.695
	5.79	21.321			41.632
	5.833	22.2675			39.917
	5.875	23.3795			33.243
	5.918	23.526			24.739
	5.96	22.079			17.705
	6.003	19.6005			12.274
	6.046	17.552			9.286
	6.088	16.5635			8.467
	6.131	16.818			8.069
	6.173	16.8695			7.35
	6.216	16.201			6.413
	6.258	15.6565			5.534
	6.301	14.9295			5.003
	6.344	13.6365			4.366
	6.386	12.148			3.816
	6.429	10.9185			3.851
	6.471	10.1715			4.547
	6.514	6.442			5.853
	6.556	6.501			7.355
	6.599	7.211			8.979
	6.642	8.892			10.113
	6.684	10.69			10.69

## Sheet: Figure 3g
	Spata7 Quants								Peak Spata7 Intensity (μm)
	µm	iCre/Tctn1het			iCre/Tctn1flox				iCre/Tctn1het	iCre/Tctn1flox
		P1855	P1853	P1857	P1874	P1872	P1871		0.937	0.937
	0	378.256	437.264	828.229	193.345	271.614	289.105		0.341	0.553
	0.043	537.012	641.853	1133.75	257.332	384.446	411.248		0.298	0.383
	0.085	750.391	892.013	1452.32	330.629	515.9	556.423		1.064	0.724
	0.128	1010.47	1149.21	1729.14	407.884	646.304	700.943		0.426	0.128
	0.17	1294.58	1375.85	1929.59	482.514	760.091	822.346		1.235	0.341
	0.213	1564.36	1555.58	2039.24	546.189	849.608	913.26		0.213	0.724
	0.255	1778.53	1683.4	2096.72	596.844	908.1	979.024		0.979	0.511
	0.298	1910.16	1765.8	2123.12	633.575	937.493	1023.91		0.426	0.937
	0.341	1958.56	1817.36	2136.32	653.496	950.142	1052.18		0.553	0.341
	0.383	1944.04	1844.67	2136.94	657.695	960.798	1064.58		0.383	0.383
	0.426	1898.85	1851.7	2129.84	650.067	969.374	1071.95		0.298	0.639
	0.468	1845.83	1849.25	2115.97	635.654	978.474	1070.98		0.468	0.851
	0.511	1800.72	1842.88	2094.55	622.285	989.575	1066.5		0.724	0.596
	0.553	1771.35	1832.59	2067.44	612.875	1000.26	1045.24		0.383	0.468
	0.596	1753.73	1820.18	2032.98	611.587	1013.89	1008.14		0.511	0.511
	0.639	1741.17	1800.16	1985.42	614.418	1026.5	943.466		0.128	0.766
	0.681	1728.78	1774.93	1910.86	614.535	1035.65	857.349		0.894	0.851
	0.724	1719.21	1748.19	1813.92	604.76	1038.57	753.752		0.809	0.298
	0.766	1715.03	1727.89	1700.69	583.618	1027.45	642.969		0.298	0.596
	0.809	1716.77	1703.76	1586.12	549.628	992.743	535.083		0.426	0.766
	0.851	1728.03	1664.45	1498.76	504.545	930.861	432.865		0.553	0.724
	0.894	1762	1597.36	1429.97	452.698	838.771	341.657		0.255	0.553
	0.937	1814.32	1499.29	1378.31	394.414	726.679	259.311		0.511	0.341
	0.979	1865.46	1376.89	1324.01	331.077	605.152	191.59		0.128	0.255
	1.022	1888.36	1248.53	1243.91	265.899	487.159	139.471		0.341	0.468
	1.064	1869.05	1119.09	1115.59	207.216	382.05	105.467		0.17	0.298
	1.107	1790.85	987.364	939.171	158.39	298.09	84.5337		0.894	0.383
	1.15	1653.28	849.134	740.729	120.68	235.547	69.639		0.851	0.809
	1.192	1473.94	704.015	551.988	90.9523	190.425	57.9784		0.553	0.17
	1.235	1269.69	558.403	396.701	68.612	158.939	49.4051		0.255	0.553
	1.277	1053.74	421.087	285.232	53.8156	135.07	43.058		0.426	0.553
	1.32	842.954	305.792	210.864	43.0188	114.022	38.7039		0.468
	1.362	652.549	222.772	163.368	35.5606	95.7857	35.2482		0.213
	1.405	493.126	166.951	133.201	30.8709	80.3983	34.9049		0.255
	1.448	369.608	130.536	111.725	27.2465	67.2212	33.093
	1.49	277.673	106.981	94.7478	24.3149	55.1301	32.2537
	1.533	207.064	92.1764	82.6034	22.4274	46.0662	33.2834
	1.575	156.437	80.4723	72.9183	21.2802	41.2233	35.7293
	1.618	121.508	69.8028	64.3261	20.5095	39.2189	38.3443
	1.66	100.507	59.9652	56.5931	19.738	38.1024	44.0394
	1.703	88.9606	52.2518	49.4971	18.5516	37.145	44.887
	1.746	81.2564	46.9952	43.2907	17.3985	35.3004	44.6656
	1.788	73.7744	43.1198	38.5302	17.1297	32.6198	43.6864
	1.831	65.8127	39.9465	36.2837	17.9955	29.9663	43.0606
	1.873	56.8711	36.9516	36.9493	19.865	28.1423	42.7203
	1.916	48.2011	34.4909	39.9321	22.2322	27.3167	41.1519
	1.958	42.1297	32.2245	43.3102	23.4005	26.8632	38.6077
	2.001	39.7649	30.5117	46.4308	22.9779	26.7737	34.9249
	2.044	42.6352	30.1782	47.9785	21.1554	26.9491	30.4754
	2.086	49.6549	29.7664	47.9956	18.7121	26.5417	25.7123
	2.129	58.9787	28.2425	46.8012	16.6533	25.8163	21.5637
	2.171	67.6703	25.435	43.3334	15.4501	25.2338	20.1937
	2.214	71.783	24.3104	38.1335	15.0463	24.7035	18.7685
	2.256	70.0302	24.8377	33.1725	15.2205	24.7676	18.5115
	2.299	64.2238	26.1274	30.5382	15.5363	25.7898	19.0327
	2.342	59.1478	27.7041	30.6165	16.006	27.5144	20.1465
	2.384	58.123	31.0049	26.9802	17.3823	28.4355	22.6473
	2.427	64.8954	34.4208	27.7991	19.1291	27.9921	26.0557
	2.469	76.4196	35.4969	26.8757	21.4487	26.1664	28.9253
	2.512	87.2102	33.9187	24.702	22.2867	23.8801	29.8627
	2.554	94.0982	31.4687	23.6187	22.8683	22.2231	28.526
	2.597	95.5449	29.6787	22.1808	23.6194	22.9583	25.1
	2.64	90.9507	27.9764	21.3696	24.6416	24.8509	20.9107
	2.682	81.1114	26.6074	21.0974	24.7027	27.3554	17.5563
	2.725	69.1511	25.9951	21.0142	23.1563	29.2961	15.851
	2.767	57.1619	26.0799	20.4342	20.3487	29.8875	16.0105
	2.81	46.8612	25.0422	22.1446	17.0788	29.1099	17.4768
	2.852	40.4657	23.6661	24.1187	14.4328	27.0696	18.9482
	2.895	34.6065	22.7554	23.6916	12.6523	23.8501	21.7776
	2.938	33.2477	22.2048	23.998	12.2249	22.612	23.6216
	2.98	35.8507	21.387	20.6538	11.6372	22.9446	25.4105
	3.023	40.2659	21.3129	16.6508	10.778	24.0161	22.4458
	3.065	45.2429	21.411	12.984	10.074	23.6419	18.9638
	3.108	47.2919	21.0677	10.6542	9.77622	22.7018	17.2157
	3.151	45.2496	20.3684	9.7274	9.54389	21.5331	17.5087
	3.193	40.5716	19.894	10.5724	9.41078	22.5511	20.4907
	3.236	35.8876	20.1543	12.8984	9.48244	21.6189	20.3703
	3.278	33.772	20.4847	16.3718	9.46237	20.3424	19.9183
	3.321	34.7538	20.3626	19.942	9.824	18.6521	18.383
	3.363	38.8212	19.7353	21.1206	9.9075	17.0146	11.6495
	3.406	46.6502	18.578	19.1838	8.17633	15.5321	12.385
	3.449	55.5492	17.7199	19.103	8.28783	14.797	13.135
	3.491	61.1399	18.3241	15.5073	7.9388	14.1432	13.3415
	3.534	61.3361	20.117	14.0567	7.6224	14.0377	12.704
	3.576	56.7433	23.522	15.5825	7.3966	14.5606	11.4965
	3.619	48.3556	28.2597	18.2475	7.3672	14.1374	10.265
	3.661	38.5587	33.7981	21.7282	6.6105	13.172	9.5145
	3.704	30.4189	38.2986	25.8773	6.57675	12.2112	9.0865
	3.747	25.6784	41.1011	29.5922	6.2575	11.818	8.663
	3.789	23.4409	40.6486	30.3597	6.814	11.0213	7.9105
	3.832	22.6841	36.8046	27.1863	7.1925	10.5422	7.3025
	3.874	23.4792	15.1685	22.697	7.3635	10.4923	6.963
	3.917	26.0828	15.7788	19.1195	7.909	10.0935	6.887
	3.959	29.886	17.9225	16.7335	6.713	9.433	8.397
	4.002	33.6362	18.1043	14.3503	6.979	8.65325	9.037
	4.045	36.6364	17.5678	13.2085	7.805	8.2575	9.501
	4.087	38.0452	16.7975	13.561		7.92525	10.437
	4.13	37.6591	17.2787	14.225		7.83075	12.433
	4.172	36.1713	18.8848	14.193		8.17	15.715
	4.215	34.4091	20.5575	15.4215		11.074	23.374
	4.257	32.4969	21.5625	16.29		9.525	35.991
	4.3	30.5187	20.2858	16.1217		8.267	51.353
	4.343	29.096	18.5742	15.0922		7.652	65.176
	4.385	29.0713	18.1653	13.9763		7.748
	4.428	21.5123	18.4945	12.9618
	4.47	18.8029	18.5045	12.9935
	4.513	17.5345	19.171	13.7733
	4.555	17.4386	21.6427	14.664
	4.598	17.4434	22.7857	14.977
	4.641	17.0314	23.7277	14.9198
	4.683	16.5639	34.4765	14.5865
	4.726	15.9265	36.9095	20.073
	4.768	16.0901	35.8785	24.5415
	4.811	15.989	33.1175	25.5845
	4.854	17.3797	29.978	23.0525
	4.896	19.535	27.1385	20.5175
	4.939	22.2998	23.649	23.4805
	4.981	21.9407	20.9505
	5.024	20.8257	19.4885
	5.066	19.784	18.614
	5.109	19.4707	18.4335
	5.152	18.661	19.2305
	5.194	18.058	21.2015
	5.237	17.427	23.1095
	5.279	16.7038	23.0325
	5.322	15.9908	22.5555
	5.364	15.9068	21.944
	5.407	16.1773	19.7665
	5.45	15.4238	16.9875
	5.492	14.2513	15.584
	5.535	11.9788	14.6595
	5.577	11.7644	12.986
	5.62	12.2136	10.672
	5.662	12.5023	9.1595
	5.705	12.435	8.5895
	5.748	13.5845	6.551
	5.79	15.4477
	5.833	16.8957
	5.875	17.7583
	5.918	18.5557
	5.96	18.116
	6.003	16.2587
	6.046	13.079
	6.088	9.585
	6.131	9.752
	6.173	10.903
	6.216	11.9415
	6.258	13.638
	6.301	16.3435
	6.344	17.0865
	6.386	15.2015
	6.429	11.92
	6.471	8.3235
	6.514	5.958
	6.556	5.043
	6.599	6.102
	6.642	7.701
	6.684	9.813
	6.727	11.558

[truncated: 9 more sheets: Figure 3h, Figure 4b, Figure 5d, Figure 6a, Figure 6b, Figure 6c, Figure 6d, Figure 6f, Figure 6g]
